# Supplementary material for: A novel strategy for forensic age prediction by DNA methylation and support vector regression model
Source: Sci Rep. 2015 Dec 4;5:17788. doi: 10.1038/srep17788 (PMC4669521; doi:10.1038/srep17788)
Supplement: Supplementary Dataset 1 [file srep17788-s2.xls]

## Sheet: Sheet1
Title	A novel strategy for forensic age prediction by DNA methylation and support vector regression model
Author	Cheng Xu 1,3,*, Hongzhu Qu2,*, Guangyu Wang2,*, Bingbing Xie2, Yi Shi1, Yaran Yang2, Zhao Zhao1, Lan Hu1, Xiangdong Fang2, Jiangwei Yan2, § & Lei Feng1, §
Supplementary Table 2 The methylation values of 2,965 CpG sites detected by illumina methylation 450 BeadChip
ID	D3.AVG_Beta	D4.AVG_Beta	D5.AVG_Beta	D6.AVG_Beta	D9.AVG_Beta	D10.AVG_Beta	D13.AVG_Beta	D14.AVG_Beta	D15.AVG_Beta	D16.AVG_Beta	D19.AVG_Beta	D20.AVG_Beta	D21.AVG_Beta	D22.AVG_Beta	D25.AVG_Beta	D26.AVG_Beta	slope_p	corrR2	FDR	chr_hg19	pos_hg19	Gene	RefseqID
cg09824328	0.154961	0.171393	0.291217	0.289831	0.112315	0.110168	0.0667202	0.0760376	0.0342474	0.0470331	0.315279	0.374358	0.188634	0.155455	0.0550362	0.115595	1.42394e-10	0.951137	5.78574e-05	1	43425412	SLC2A1	NM_006516
cg07735952	0.513286	0.483187	0.584428	0.579425	0.417314	0.440465	0.405309	0.441987	0.417407	0.413138	0.547705	0.608417	0.480456	0.502725	0.442016	0.413032	4.85181e-09	0.91928	0.00098569	6	33085565	HLA-DPB2	NR_001435
cg22801896	0.639148	0.619937	0.425504	0.419887	0.676858	0.668314	0.704206	0.735423	0.655351	0.656855	0.386034	0.38358	0.640068	0.654405	0.659487	0.664394	7.03397e-08	0.882031	0.00592471	8	142452509	FLJ43860	NM_207414
cg11296826	0.172342	0.157747	0.146445	0.116073	0.202555	0.196419	0.190439	0.192116	0.246323	0.238457	0.121218	0.117215	0.178374	0.185564	0.210163	0.199332	8.11779e-08	0.879611	0.00592471	1	40236125	BMP8B;OXCT2	NM_001720;NM_022120
cg17218026	0.29168	0.302984	0.31869	0.354537	0.201358	0.197001	0.223398	0.22639	0.200293	0.184551	0.372352	0.391579	0.188747	0.216613	0.202864	0.205784	8.31035e-08	0.879211	0.00592471	1	154582156	ADAR;ADAR;ADAR;ADAR	NM_001025107;NM_001111;NM_015841;NM_015840
cg25923729	0.596466	0.571795	0.604902	0.631235	0.521094	0.519367	0.545774	0.527716	0.528462	0.519455	0.613857	0.620665	0.590249	0.580584	0.535195	0.534534	8.74885e-08	0.878328	0.00592471	8	24880841	/	/
cg21438057	0.927991	0.920926	0.942589	0.933011	0.912819	0.912906	0.91072	0.917492	0.916904	0.906645	0.936011	0.937612	0.923581	0.920047	0.908833	0.907848	1.11692e-07	0.874045	0.00648319	17	76556876	DNAH17	NM_173628
cg26975524	0.532601	0.483966	0.44928	0.440734	0.580628	0.589621	0.598604	0.601193	0.644146	0.653207	0.449761	0.461756	0.591884	0.51912	0.589545	0.584858	1.43623e-07	0.869481	0.00721854	8	1713012	CLN8	NM_018941
cg23982607	0.151528	0.1575	0.116844	0.104405	0.183172	0.189152	0.218571	0.228444	0.203644	0.224552	0.0799912	0.0375456	0.173141	0.12219	0.176428	0.184929	1.6579e-07	0.866802	0.00721854	1	1823379	GNB1	NM_002074
rs10033147	0.488148	0.453593	0.460732	0.447925	0.906877	0.915933	0.918477	0.894231	0.876797	0.913691	0.0323913	0.064045	0.449884	0.43552	0.960068	0.937313	1.77657e-07	0.865493	0.00721854	/	/	/	/
cg04518186	0.78474	0.841172	0.87044	0.855989	0.781899	0.737631	0.791789	0.767294	0.737925	0.771569	0.948239	0.909875	0.812579	0.844403	0.750793	0.776097	2.06204e-07	0.862627	0.00761677	11	77299962	AQP11	NM_173039
cg19862839	0.562745	0.541922	0.49888	0.547105	0.848775	0.887714	0.804003	0.884723	0.844109	0.814075	0.0500672	0.0312808	0.500995	0.529075	0.84696	0.828818	4.92106e-07	0.844652	0.0166627	17	59543726	TBX4	NM_018488
cg08430277	0.545647	0.563431	0.540606	0.525702	0.884594	0.861283	0.852762	0.909823	0.897979	0.907559	0.0105794	0.0437719	0.855274	0.856679	0.930458	0.893021	5.39949e-07	0.842603	0.0168419	16	15858790	MYH11;MYH11;MYH11;MYH11	NM_022844;NM_002474;NM_001040114;NM_001040113
cg26217827	0.867441	0.890229	0.502233	0.55982	0.886389	0.878868	0.898024	0.887064	0.891504	0.900021	0.468828	0.458454	0.871448	0.867441	0.858981	0.863163	5.94832e-07	0.840436	0.0168419	15	68594860	ITGA11	NM_001004439
cg12586386	0.753118	0.759131	0.75335	0.744439	0.692492	0.639045	0.672691	0.682079	0.669936	0.64731	0.83694	0.861367	0.682342	0.716953	0.659171	0.634686	6.21748e-07	0.839436	0.0168419	11	77299805	AQP11	NM_173039
cg10715272	0.159017	0.159355	0.142093	0.10496	0.209952	0.202366	0.18479	0.183905	0.238397	0.245958	0.121671	0.122834	0.179977	0.184408	0.19353	0.192947	7.42966e-07	0.835347	0.0188676	1	39981410	BMP8A	NM_181809
cg03242668	0.890125	0.878578	0.917565	0.9256	0.858234	0.87168	0.838599	0.865483	0.86252	0.865222	0.92131	0.929851	0.890495	0.912227	0.870706	0.857053	8.74073e-07	0.831527	0.019008	16	86556405	/	/
cg04967039	0.611444	0.604683	0.598662	0.575299	0.72567	0.70105	0.737024	0.760258	0.756845	0.750458	0.549557	0.498762	0.639327	0.554829	0.736487	0.72696	8.82357e-07	0.831303	0.019008	4	8292202	HTRA3	NM_053044
cg14897096	0.801914	0.812906	0.547311	0.575455	0.848736	0.831165	0.828504	0.85524	0.819219	0.787507	0.517354	0.545124	0.831086	0.818106	0.822752	0.828348	9.29617e-07	0.830056	0.019008	11	66722073	PC;PC	NM_000920;NM_001040716
cg07086945	0.339423	0.316451	0.451958	0.509862	0.340628	0.333228	0.277337	0.250354	0.287058	0.263432	0.463571	0.501369	0.357083	0.28454	0.247862	0.260271	9.35622e-07	0.829902	0.019008	6	109036145	/	/
cg15487261	0.805147	0.793458	0.0562032	0.0607454	0.802462	0.798364	0.832144	0.85472	0.816021	0.790485	0.0282847	0.0505059	0.777198	0.814915	0.79568	0.796729	1.16356e-06	0.824589	0.0193362	14	61946358	PRKCH	NM_006255
cg04116270	0.316115	0.32206	0.232502	0.235091	0.323718	0.386287	0.330504	0.328092	0.33926	0.373334	0.265066	0.211628	0.320755	0.326412	0.369608	0.367266	1.16889e-06	0.824476	0.0193362	2	88316557	/	/
cg23779604	0.33877	0.368739	0.0997994	0.116114	0.326107	0.339831	0.310841	0.352209	0.421419	0.364162	0.0971366	0.0726085	0.275655	0.343689	0.350177	0.332818	1.17856e-06	0.824272	0.0193362	7	2760784	/	/
cg04369306	0.583044	0.615808	0.634506	0.628689	0.586259	0.597694	0.592368	0.60216	0.574038	0.57955	0.645148	0.643861	0.608453	0.612208	0.583684	0.569276	1.2197e-06	0.82342	0.0193362	16	88254988	/	/
cg05248234	0.0568725	0.069922	0.746868	0.752403	0.0723266	0.0885775	0.0683266	0.0688355	0.0616845	0.0588219	0.775882	0.82589	0.0921244	0.0638671	0.0728115	0.0491	1.22081e-06	0.823397	0.0193362	17	79495519	FSCN2;FSCN2;FSCN2;FSCN2	NM_001077182;NM_012418;NM_001077182;NM_012418
cg22781764	0.880023	0.89762	0.537464	0.547324	0.918777	0.913105	0.885075	0.892667	0.895527	0.884266	0.503221	0.5337	0.908473	0.887753	0.886298	0.903905	1.2373e-06	0.823063	0.0193362	19	35720295	FAM187B	NM_152481
cg05493761	0.830026	0.851633	0.842435	0.861945	0.766329	0.78413	0.819257	0.790796	0.770416	0.780162	0.894385	0.916177	0.846591	0.821375	0.793453	0.823825	1.35121e-06	0.820852	0.0193378	3	49757476	AMIGO3;RNF123	NM_198722;NM_022064
cg21192468	0.552768	0.542526	0.485726	0.455795	0.626106	0.596965	0.62947	0.641866	0.56914	0.597864	0.491025	0.470861	0.557546	0.563963	0.576022	0.575991	1.36903e-06	0.820521	0.0193378	9	139092501	LHX3;LHX3	NM_014564;NM_178138
cg12877935	0.0436906	0.0402044	0.0368288	0.0412501	0.0627311	0.0557837	0.0513866	0.0548763	0.0545698	0.0681305	0.0377642	0.0249391	0.0483712	0.0472979	0.0582433	0.0564347	1.38019e-06	0.820315	0.0193378	11	2164780	IGF2AS;INS-IGF2;IGF2;IGF2AS	NR_028044;NR_003512;NM_001007139;NR_028043
cg19623624	0.574717	0.476377	0.683997	0.65666	0.521365	0.428646	0.453992	0.509949	0.486195	0.49114	0.67028	0.730211	0.578984	0.510323	0.521966	0.489412	1.54512e-06	0.817433	0.0202792	10	135278901	LOC619207	NR_002934
cg23627948	0.349862	0.358081	0.120121	0.106495	0.330518	0.332048	0.309063	0.332117	0.469396	0.436164	0.12667	0.0805035	0.268897	0.317162	0.361222	0.344386	1.5472e-06	0.817399	0.0202792	7	2760692	/	/
cg01054775	0.922039	0.906829	0.926942	0.9299	0.901807	0.895182	0.910409	0.892974	0.898873	0.902892	0.92661	0.927886	0.910747	0.913931	0.897506	0.906605	1.6681e-06	0.815452	0.0206785	10	1067538	C10orf110;C10orf110;C10orf110;C10orf110;IDI2	NR_027709;NR_024628;NR_027708;NR_024629;NM_033261
cg00102166	0.301444	0.24648	0.362429	0.321268	0.180336	0.237508	0.1274	0.130113	0.0735134	0.101718	0.392007	0.380173	0.304249	0.295789	0.193507	0.208788	1.67944e-06	0.815276	0.0206785	1	43425337	SLC2A1	NM_006516
cg00456685	0.894594	0.869594	0.621265	0.613583	0.872803	0.87223	0.887254	0.918089	0.874121	0.895281	0.588762	0.571047	0.897365	0.899056	0.879803	0.892333	1.83911e-06	0.812897	0.0215984	3	33340829	FBXL2	NM_012157
cg23230834	0.0251852	0	0.166547	0.181906	0	0.0298972	0.0222628	0	0.0186403	0.00585154	0.292034	0.217909	0.0582166	0.0223855	0.0324932	0.0206941	1.94782e-06	0.811377	0.0215984	7	20198439	MACC1	NM_182762
cg21911301	0.75318	0.692194	0.751241	0.759116	0.689874	0.69536	0.696918	0.70532	0.687631	0.684718	0.774224	0.803909	0.692895	0.691418	0.688543	0.677122	1.96066e-06	0.811203	0.0215984	12	43946518	ADAMTS20	NM_025003
cg20364183	0.552099	0.544863	0.316351	0.321677	0.604616	0.567891	0.678456	0.688944	0.524475	0.519417	0.280651	0.274881	0.524242	0.514644	0.641808	0.634726	1.97967e-06	0.810946	0.0215984	3	115758614	LSAMP	NM_002338
cg11459852	0.807265	0.801459	0.569171	0.603861	0.778826	0.834061	0.802194	0.788906	0.881709	0.792602	0.584191	0.488034	0.825584	0.791947	0.891855	0.841377	2.01994e-06	0.810409	0.0215984	4	176983371	/	/
cg13425650	0.89679	0.922163	0.559613	0.595118	0.916619	0.891409	0.881478	0.950348	0.920048	0.888311	0.528345	0.590479	0.908242	0.902867	0.935565	0.908608	2.19723e-06	0.808149	0.0225082	12	94093761	CRADD	NM_003805
cg16755220	0.118169	0.142898	0.104934	0.108013	0.155413	0.152252	0.167656	0.149194	0.164631	0.146507	0.116232	0.112008	0.148766	0.140058	0.145584	0.160198	2.21582e-06	0.807922	0.0225082	16	12070685	RUNDC2A	NM_032167
cg15965716	0.824827	0.837575	0.494494	0.518329	0.832216	0.82896	0.788969	0.867823	0.820213	0.809427	0.498647	0.496432	0.76902	0.815436	0.801269	0.814025	2.39887e-06	0.805763	0.0237733	1	164688315	PBX1	NM_002585
cg27275811	0.602229	0.613297	0.848938	0.850966	0.617211	0.595371	0.634218	0.641593	0.592821	0.578018	0.824527	0.863232	0.621378	0.597475	0.5958	0.608918	2.63629e-06	0.803165	0.0254661	11	74457193	/	/
cg03920003	0.207861	0.203221	0.184828	0.226133	0.0792081	0.0822051	0.083325	0.0719291	0.0805498	0.0832375	0.273959	0.242051	0.0753708	0.0709455	0.092668	0.0952468	2.75509e-06	0.80194	0.0254661	1	154582007	ADAR;ADAR;ADAR;ADAR	NM_001025107;NM_001111;NM_015841;NM_015840
cg27180636	0.768019	0.72889	0.762341	0.781298	0.594582	0.615045	0.625689	0.697332	0.633548	0.635936	0.800975	0.769082	0.729023	0.725013	0.651256	0.645536	2.81561e-06	0.801334	0.0254661	3	75715783	FRG2C	NM_001124759
cg27361401	0.0940513	0.106085	0.473023	0.469883	0.106757	0.0955749	0.0944978	0.0926494	0.0879429	0.0967297	0.447983	0.429952	0.0887855	0.0937899	0.0936784	0.0959998	2.82057e-06	0.801285	0.0254661	3	32612762	DYNC1LI1	NM_016141
cg03478356	0.386404	0.380503	0.269808	0.275298	0.40871	0.419341	0.391615	0.36271	0.448577	0.467359	0.27777	0.229675	0.391138	0.360091	0.369621	0.364476	2.90272e-06	0.80048	0.0254661	9	45726961	FAM27A	NR_024060
cg26038514	0.678935	0.708543	0.096763	0.062167	0.656354	0.665305	0.710139	0.7378	0.668339	0.675259	0.106675	0.0903666	0.684134	0.650972	0.713879	0.647994	2.94573e-06	0.800067	0.0254661	8	131265658	ASAP1	NM_018482
cg18023724	0.8783	0.87514	0.898464	0.908359	0.863121	0.869993	0.841223	0.866733	0.858946	0.857111	0.902571	0.897454	0.877298	0.870846	0.842225	0.839456	3.06203e-06	0.798975	0.02592	4	164088493	NAF1;NAF1	NM_138386;NM_001128931
cg08616061	0.379369	0.387963	0.413773	0.410085	0.314445	0.328578	0.345329	0.348383	0.340322	0.333786	0.407283	0.418621	0.352942	0.325564	0.303412	0.300069	3.25868e-06	0.797206	0.0268464	5	140753570	PCDHGA4;PCDHGA1;PCDHGA6;PCDHGA5;PCDHGB1;PCDHGA3;PCDHGA2;PCDHGA6;PCDHGB2;PCDHGB3	NM_018917;NM_018912;NM_032086;NM_018918;NM_018922;NM_018916;NM_018915;NM_018919;NM_018923;NM_018924
cg04740028	0.4937	0.517361	0.358995	0.293409	0.510968	0.522032	0.569155	0.532265	0.497148	0.481304	0.164508	0.180256	0.492802	0.521613	0.526581	0.528106	3.30361e-06	0.796815	0.0268464	X	47383436	/	/
cg14661431	0.315902	0.324611	0.319039	0.336288	0.486594	0.483953	0.464253	0.484893	0.450389	0.460359	0.286216	0.232418	0.429568	0.48055	0.420327	0.470853	3.38602e-06	0.79611	0.0269766	19	35736529	/	/
cg04582254	0.587771	0.588368	0.633262	0.608586	0.529844	0.571381	0.53907	0.572749	0.532821	0.540032	0.674062	0.65034	0.604503	0.555765	0.580201	0.584229	3.63904e-06	0.794033	0.0284348	10	131756487	EBF3	NM_001005463
cg14740251	0.456798	0.450061	0.517456	0.464188	0.284488	0.302624	0.356624	0.356243	0.307931	0.308114	0.593484	0.529386	0.30551	0.272357	0.267332	0.318097	3.79864e-06	0.792786	0.0291218	19	52140097	/	/
cg25047092	0.223633	0.212667	0.230612	0.233779	0.192375	0.1857	0.183537	0.185015	0.19051	0.197579	0.260854	0.227891	0.205385	0.181403	0.170648	0.177526	4.01128e-06	0.791193	0.0299547	2	61991905	/	/
cg06706443	0.907079	0.937414	0.692489	0.664408	0.910511	0.902597	0.907084	0.932608	0.896707	0.935458	0.664771	0.682139	0.901956	0.927549	0.904417	0.930804	4.05472e-06	0.790876	0.0299547	3	39444897	/	/
cg11541678	0.517684	0.518252	0.619462	0.651719	0.506971	0.490874	0.517925	0.511026	0.511235	0.493619	0.618565	0.68673	0.517841	0.49893	0.492181	0.540493	4.26838e-06	0.789361	0.0309701	22	50506001	MLC1;MLC1	NM_139202;NM_015166
cg13918804	0.648704	0.626106	0.506297	0.521306	0.74647	0.738071	0.736431	0.771585	0.726685	0.756475	0.574149	0.608341	0.644824	0.609258	0.720102	0.692135	4.646e-06	0.786836	0.0331185	1	2043761	PRKCZ;PRKCZ;PRKCZ	NM_001033582;NM_002744;NM_001033581
cg08693832	0.194674	0.184243	0.408376	0.422842	0.193077	0.175603	0.186214	0.172902	0.171279	0.181494	0.345333	0.34939	0.219213	0.197571	0.176869	0.165494	4.88079e-06	0.785354	0.0341923	6	33084554	HLA-DPB2	NR_001435
cg17456097	0.847958	0.850542	0.810786	0.784514	0.868773	0.876576	0.888099	0.853847	0.853456	0.886189	0.778258	0.79248	0.867878	0.800847	0.869537	0.875253	5.32409e-06	0.782716	0.0363789	1	26900765	RPS6KA1;RPS6KA1	NM_002953;NM_001006665
cg01056242	0.802266	0.779177	0.862414	0.875748	0.718652	0.725235	0.7292	0.724	0.782065	0.770108	0.848739	0.911733	0.831648	0.753647	0.756697	0.747726	5.39888e-06	0.78229	0.0363789	12	131622739	GPR133	NM_198827
cg11271282	0.0252341	0.0354552	0.0261554	0.0226568	0.0376284	0.0373545	0.0368974	0.0315303	0.0421512	0.0331327	0.0208477	0.0151418	0.0327015	0.03656	0.0404146	0.036054	5.46151e-06	0.781937	0.0363789	2	238384023	/	/
cg02341645	0.529769	0.52293	0.57352	0.563649	0.773591	0.775273	0.827138	0.85026	0.768469	0.790031	0.337105	0.243946	0.819057	0.792218	0.765021	0.7898	5.59622e-06	0.781189	0.0365943	17	71756141	C17orf54	NR_027146
cg09488502	0.434522	0.405394	0.537602	0.59467	0.160687	0.163653	0.170598	0.253256	0.194205	0.16885	0.455736	0.469501	0.169901	0.204337	0.169227	0.136952	5.77164e-06	0.780239	0.0365943	19	52134289	SIGLEC5	NM_003830
cg07258408	0.922822	0.904223	0.494698	0.434134	0.88531	0.956487	0.848996	0.875483	0.910002	0.922296	0.444844	0.4577	0.633932	0.916022	0.878359	0.931407	5.87085e-06	0.779712	0.0365943	2	3322283	TSSC1	NM_003310
cg16013630	0.319145	0.320693	0.273847	0.269207	0.324446	0.307761	0.346131	0.327331	0.341448	0.334934	0.292784	0.262501	0.304883	0.320115	0.322706	0.33734	5.88895e-06	0.779617	0.0365943	1	1406606	ATAD3B	NM_031921
cg09343819	0.491447	0.502539	0.719915	0.683725	0.465082	0.46789	0.485325	0.436837	0.504918	0.356304	0.683976	0.672946	0.505887	0.488409	0.453966	0.548817	6.00972e-06	0.778988	0.0365943	19	9202847	OR1M1	NM_001004456
cg14200609	0.0745515	0.0717736	0.0553953	0.054135	0.0775356	0.0652438	0.0852702	0.0755899	0.0762642	0.0801021	0.0425632	0.0455195	0.0646302	0.0620344	0.0671659	0.0815872	6.03422e-06	0.778861	0.0365943	12	94853950	CCDC41;CCDC41;LOC144486	NM_016122;NM_001042399;NR_027035
cg15116095	0.648131	0.64383	0.669672	0.687269	0.630466	0.5836	0.610858	0.631762	0.569628	0.573449	0.732518	0.790706	0.662393	0.573719	0.5738	0.56914	6.34955e-06	0.777274	0.0379403	5	140166589	PCDHA1;PCDHA1;PCDHA1	NM_031410;NM_031411;NM_018900
cg23163653	0.488127	0.514121	0.310401	0.31531	0.508274	0.534867	0.511242	0.493763	0.494778	0.445294	0.272006	0.268827	0.472953	0.510123	0.486723	0.49392	6.99144e-06	0.774242	0.0411703	6	30565385	/	/
cg10782019	0.277701	0.296265	0.260488	0.209169	0.355573	0.34142	0.35148	0.32995	0.308758	0.312511	0.243931	0.195833	0.265273	0.258593	0.309348	0.31726	8.51779e-06	0.767899	0.0487067	1	29102153	/	/
cg18004338	0.874989	0.870227	0.888765	0.885963	0.868261	0.859904	0.857627	0.867334	0.854978	0.86482	0.882012	0.882591	0.865939	0.86667	0.867228	0.870828	8.74071e-06	0.767056	0.0487067	3	196242197	C3orf43;C3orf43	NM_001077657;NM_001077657
cg11211624	0.476645	0.496297	0.502514	0.499669	0.844694	0.872955	0.891514	0.882576	0.85383	0.846491	0.486546	0.477255	0.849152	0.851939	0.853289	0.859903	8.90226e-06	0.766457	0.0487067	8	15542010	TUSC3;TUSC3	NM_006765;NM_178234
cg13497643	0.47345	0.471718	0.463836	0.512656	0.439005	0.442735	0.423019	0.442666	0.414146	0.418652	0.519309	0.47971	0.476866	0.440183	0.428707	0.437202	8.92182e-06	0.766385	0.0487067	9	43860965	/	/
cg10805721	0.229118	0.221342	0.250513	0.26307	0.179426	0.154956	0.129981	0.132382	0.170424	0.13942	0.243039	0.232326	0.168671	0.160596	0.159918	0.171368	8.9313e-06	0.76635	0.0487067	6	83075187	TPBG;TPBG	NM_006670;NM_001166392
cg14624314	0.786308	0.779366	0.746564	0.712828	0.834544	0.812211	0.870102	0.860346	0.828912	0.805292	0.746064	0.728117	0.819257	0.801883	0.827672	0.798315	9.10213e-06	0.765728	0.0487067	5	145328877	SH3RF2	NM_152550
cg25970491	0.392019	0.385918	0.436265	0.405367	0.325131	0.318934	0.330292	0.337423	0.333821	0.353416	0.43468	0.425613	0.398658	0.375562	0.359189	0.394023	9.11035e-06	0.765699	0.0487067	22	19279922	CLTCL1;CLTCL1	NM_007098;NM_001835
cg15768613	0.833059	0.842975	0.86715	0.86872	0.545353	0.540869	0.585625	0.539734	0.561464	0.521675	0.851118	0.838261	0.545391	0.534119	0.537381	0.539481	9.25691e-06	0.765174	0.0488475	7	37484562	ELMO1	NM_014800
cg18446441	0.604532	0.592414	0.559185	0.610697	0.9252	0.930736	0.905402	0.900377	0.908731	0.926519	0.585045	0.631881	0.892289	0.903569	0.89369	0.910237	9.69887e-06	0.763633	0.0502029	13	32480222	EEF1DP3	NR_027062
cg10541534	0.863947	0.892712	0.641387	0.610122	0.858527	0.869306	0.895984	0.886612	0.841727	0.870834	0.632389	0.624702	0.885624	0.867798	0.852941	0.865142	9.85683e-06	0.763097	0.0502029	4	140429995	SETD7	NM_030648
cg07028768	0.837959	0.865306	0.876715	0.876762	0.438529	0.460821	0.4977	0.486958	0.46237	0.464281	0.844096	0.87467	0.4439	0.467239	0.44883	0.453629	9.96186e-06	0.762744	0.0502029	16	1022650	/	/
cg10396713	0.733461	0.747034	0.815023	0.815403	0.747889	0.734068	0.760667	0.767022	0.733071	0.724971	0.819305	0.817029	0.785079	0.757684	0.746974	0.740668	1.01866e-05	0.762001	0.0502029	8	602097	/	/
cg14347819	0.866872	0.847328	0.861907	0.857381	0.754793	0.802559	0.818266	0.783037	0.754892	0.821294	0.878557	0.897992	0.826832	0.812687	0.786772	0.776037	1.03997e-05	0.761309	0.0502029	8	83284716	/	/
cg20917484	0.0391788	0.0489079	0.0478214	0.0270691	0.0599793	0.0513792	0.0538192	0.0580897	0.0614853	0.0635445	0.0315456	0.0206374	0.0563196	0.058855	0.0663977	0.0539136	1.04011e-05	0.761305	0.0502029	12	6644066	GAPDH	NM_002046
cg07336751	0.221273	0.212707	0.181292	0.193342	0.287406	0.295978	0.268076	0.222873	0.276327	0.276855	0.189982	0.144735	0.245174	0.203121	0.278231	0.228484	1.0515e-05	0.76094	0.0502029	17	30465916	/	/
cg20087192	0.301629	0.333178	0.262176	0.218943	0.415178	0.459023	0.481343	0.507077	0.424468	0.445793	0.221147	0.156232	0.246432	0.204473	0.457789	0.444684	1.06173e-05	0.760616	0.0502029	3	58318260	PXK	NM_017771
cg25184502	0.530222	0.512135	0.534721	0.558574	0.921809	0.876175	0.891262	0.923537	0.888528	0.905822	0.555551	0.505834	0.880831	0.871723	0.899609	0.885716	1.06302e-05	0.760575	0.0502029	5	176435980	/	/
cg22995356	0.0364956	0.0334825	0.0297547	0.0339876	0.0527987	0.0456365	0.0526158	0.048558	0.0459094	0.0512434	0.0327802	0.0232704	0.0315918	0.0365815	0.0522909	0.0431409	1.09396e-05	0.75961	0.0502029	3	184081109	POLR2H	NM_006232
cg19448478	0.507989	0.51262	0.593898	0.644391	0.448426	0.492857	0.466237	0.516434	0.463136	0.499447	0.617869	0.593396	0.494735	0.463718	0.492848	0.497221	1.09848e-05	0.759471	0.0502029	2	121301692	/	/
cg02409722	0.828717	0.833921	0.587094	0.582681	0.826357	0.834769	0.862144	0.861603	0.838965	0.846844	0.670129	0.612812	0.873005	0.838001	0.854438	0.842932	1.09964e-05	0.759435	0.0502029	4	140429978	SETD7	NM_030648
cg12656391	0.196494	0.185186	0.260361	0.247778	0.147586	0.130966	0.111578	0.0561008	0.0729865	0.0872	0.266791	0.238345	0.246392	0.201649	0.134904	0.161207	1.11359e-05	0.75901	0.0502746	1	43425156	SLC2A1	NM_006516
cg09602803	0.499893	0.48589	0.410404	0.485316	0.591493	0.561654	0.50865	0.572854	0.581836	0.563474	0.449415	0.4642	0.563684	0.536619	0.571339	0.592666	1.14066e-05	0.758197	0.0509311	10	131843597	/	/
cg13520011	0.826415	0.85106	0.806513	0.832868	0.838206	0.848666	0.853694	0.887602	0.877586	0.863766	0.789819	0.783686	0.823015	0.827971	0.859734	0.857244	1.16744e-05	0.75741	0.0510468	3	65339606	/	/
cg02163266	0.231983	0.232356	0.203912	0.213086	0.254035	0.256068	0.233549	0.254269	0.243398	0.247465	0.220444	0.197423	0.215302	0.238408	0.247073	0.240667	1.19033e-05	0.756749	0.0510468	22	19015061	/	/
cg20442191	0.909512	0.910921	0.941386	0.930416	0.616161	0.640312	0.76998	0.684417	0.646149	0.682095	0.932597	0.946735	0.70521	0.710054	0.592436	0.756081	1.1964e-05	0.756575	0.0510468	5	2564514	/	/
cg13243544	0.517395	0.489674	0.528579	0.517592	0.453922	0.452522	0.504067	0.477205	0.480323	0.4802	0.535995	0.544881	0.498677	0.481386	0.457427	0.474836	1.20333e-05	0.756378	0.0510468	X	135333698	MAP7D3	NM_024597
cg24591105	0.763267	0.780563	0.836147	0.833931	0.713101	0.7121	0.713484	0.679018	0.661668	0.652892	0.836398	0.841441	0.8429	0.833583	0.696261	0.677603	1.21923e-05	0.755929	0.0510468	1	230415225	GALNT2	NM_004481
cg26544932	0.833824	0.841884	0.885472	0.87695	0.817553	0.821936	0.839514	0.828744	0.804813	0.821106	0.876967	0.873589	0.873965	0.865584	0.819188	0.816365	1.22089e-05	0.755883	0.0510468	18	77134537	ATP9B	NM_198531
cg04036182	0.383898	0.375602	0.37594	0.376873	0.45048	0.468455	0.419405	0.381899	0.466585	0.495529	0.271713	0.258617	0.459698	0.414413	0.459262	0.475431	1.2312e-05	0.755595	0.0510468	15	45458818	/	/
cg18374914	0.819885	0.814017	0.800682	0.789308	0.836076	0.848002	0.832356	0.845096	0.843207	0.817244	0.787386	0.794314	0.810227	0.815529	0.859712	0.826331	1.26808e-05	0.754582	0.0520449	5	156513860	HAVCR2	NM_032782
cg20095124	0.0285257	0.0251367	0.0197739	0.0181296	0.0368147	0.0416261	0.0421515	0.0459157	0.0474413	0.0418205	0.0215719	0.0202259	0.0359923	0.0435854	0.0460944	0.0294858	1.30576e-05	0.753574	0.0530557	10	102588691	PAX2;PAX2;PAX2;PAX2;PAX2	NM_003988;NM_000278;NM_003990;NM_003989;NM_003987
cg16609833	0.866871	0.885804	0.90395	0.878076	0.858869	0.869732	0.87184	0.857073	0.849029	0.852477	0.897572	0.896031	0.862672	0.863131	0.86286	0.865929	1.32515e-05	0.753064	0.0533103	5	68616467	CCDC125	NM_176816
cg26705599	0.0548433	0.0507096	0.0577261	0.0309517	0.49508	0.500843	0.514967	0.539097	0.854912	0.843119	0.0442702	0.0305635	0.501193	0.506414	0.517459	0.482509	1.37018e-05	0.751906	0.0545814	13	111745598	/	/
cg00710209	0.772534	0.720374	0.694879	0.68907	0.790709	0.816856	0.786741	0.774626	0.817562	0.829042	0.718557	0.645122	0.788726	0.802191	0.868381	0.770865	1.40522e-05	0.751027	0.0554337	2	87137561	/	/
cg02676175	0.443468	0.459955	0.467808	0.428778	0.594648	0.60245	0.522625	0.485064	0.67392	0.672875	0.335025	0.308229	0.504393	0.413451	0.571609	0.56099	1.43186e-05	0.750371	0.0554971	17	7253720	KCTD11;ACAP1	NM_001002914;NM_014716
cg01691827	0.379982	0.371573	0.397458	0.383758	0.344061	0.351301	0.335406	0.323233	0.325471	0.353631	0.435513	0.399254	0.377203	0.358443	0.360031	0.374909	1.43678e-05	0.750251	0.0554971	16	86599189	/	/
cg27481428	0.869387	0.857795	0.866826	0.880498	0.468525	0.447048	0.493468	0.496539	0.482428	0.463988	0.851245	0.852265	0.809379	0.813929	0.466586	0.469212	1.45787e-05	0.749741	0.0554971	7	155623690	/	/
cg25646708	0.656616	0.650588	0.596515	0.646674	0.572942	0.565355	0.569202	0.587873	0.56473	0.542611	0.696913	0.719869	0.610179	0.608203	0.593452	0.582934	1.46146e-05	0.749655	0.0554971	3	134031685	/	/
cg04687040	0.52623	0.49314	0.398057	0.368772	0.524111	0.578308	0.564062	0.590344	0.54537	0.545388	0.120895	0.0736646	0.585415	0.497603	0.527493	0.516691	1.49556e-05	0.748845	0.0562661	8	142427117	/	/
cg26281971	0.773119	0.754167	0.765166	0.817082	0.753934	0.739572	0.759757	0.746047	0.710438	0.711429	0.81091	0.818888	0.770595	0.730347	0.711301	0.733709	1.51152e-05	0.748471	0.0563448	19	6705647	C3	NM_000064
cg12762733	0.16129	0.151739	0.147493	0.161176	0.210209	0.207342	0.21774	0.19311	0.195111	0.202856	0.136057	0.114794	0.204868	0.172135	0.174948	0.180685	1.58153e-05	0.746872	0.0580698	7	149744041	/	/
cg05337177	0.125205	0.119975	0.35168	0.304828	0.0900704	0.0782051	0.19149	0.145116	0.0960498	0.0955715	0.277417	0.273312	0.167957	0.142285	0.0914331	0.0731269	1.60776e-05	0.746288	0.0580698	6	33084928	HLA-DPB2	NR_001435
cg12897067	0.109769	0.127844	0.50875	0.571162	0.13537	0.145916	0.159605	0.185021	0.141743	0.153371	0.537084	0.474417	0.122757	0.138279	0.116379	0.126676	1.61042e-05	0.74623	0.0580698	5	135418308	/	/
cg08717807	0.888664	0.880196	0.891191	0.883708	0.478331	0.506869	0.515785	0.520221	0.504121	0.479845	0.870971	0.88469	0.810905	0.8716	0.505438	0.491209	1.61496e-05	0.74613	0.0580698	16	85531414	/	/
cg25960378	0.361833	0.374782	0.444271	0.422774	0.304258	0.298841	0.374588	0.365749	0.32691	0.345556	0.470466	0.43414	0.342159	0.362415	0.27863	0.268146	1.69429e-05	0.74442	0.0598799	2	228190026	/	/
cg02066518	0.758868	0.788635	0.814457	0.787857	0.759965	0.760681	0.772701	0.77671	0.773776	0.737012	0.813833	0.823926	0.775477	0.778309	0.748019	0.755043	1.70285e-05	0.74424	0.0598799	2	114463932	/	/
cg17505193	0.0225428	0.0292085	0.0224138	0.0230792	0.0294391	0.0336877	0.0359939	0.0321355	0.0326329	0.0326668	0.0155551	0.0155441	0.0216354	0.0240842	0.0266846	0.0268926	1.71131e-05	0.744062	0.0598799	1	896310	KLHL17	NM_198317
cg20176220	0.850924	0.86839	0.849269	0.839326	0.874903	0.875537	0.874084	0.869578	0.874109	0.872297	0.852088	0.848138	0.860934	0.849757	0.877905	0.869752	1.73949e-05	0.743477	0.0598799	3	40790397	/	/
cg18736063	0.157689	0.152277	0.160853	0.18459	0.132446	0.156245	0.148263	0.138189	0.151549	0.135464	0.188034	0.170261	0.150044	0.153671	0.143299	0.140594	1.74987e-05	0.743263	0.0598799	20	21378560	NKX2-4	NM_033176
cg05697274	0.717961	0.684661	0.713167	0.727728	0.612023	0.585854	0.620536	0.627221	0.539093	0.546382	0.754247	0.767	0.756781	0.723554	0.585604	0.583972	1.75899e-05	0.743076	0.0598799	1	230415377	GALNT2	NM_004481
cg15233060	0.660922	0.58294	0.545401	0.729915	0.485286	0.465338	0.471822	0.419669	0.444639	0.47348	0.754606	0.768172	0.473835	0.478365	0.316594	0.327244	1.773e-05	0.742791	0.0598799	X	119149011	/	/
cg16141740	0.3936	0.385702	0.435847	0.400439	0.333117	0.30974	0.317078	0.29372	0.300813	0.318878	0.408991	0.401421	0.39491	0.406402	0.295248	0.303234	1.7832e-05	0.742584	0.0598799	22	42896985	SERHL	NR_027786
cg03579624	0.443501	0.433796	0.451903	0.443795	0.309136	0.326481	0.398727	0.420472	0.344794	0.313525	0.490276	0.475417	0.404942	0.41232	0.334638	0.311598	1.93635e-05	0.7396	0.0644899	3	75717248	/	/
cg08955995	0.228937	0.231854	0.213032	0.210226	0.174184	0.173277	0.174293	0.145572	0.131967	0.145818	0.253681	0.274715	0.171237	0.168347	0.190573	0.173978	1.9864e-05	0.738668	0.0653206	19	42503412	GRIK5	NM_002088
cg08900404	0.118617	0.105514	0.137746	0.132333	0.0872833	0.0886974	0.112542	0.119355	0.087769	0.0950027	0.149249	0.126857	0.106302	0.104714	0.0870618	0.100119	2.0027e-05	0.73837	0.0653206	7	29605808	PRR15	NM_175887
cg16489360	0.680942	0.667252	0.677661	0.663871	0.620958	0.645389	0.637772	0.654745	0.615173	0.609856	0.685745	0.701653	0.657487	0.637647	0.603128	0.624507	2.02741e-05	0.73792	0.0653206	7	129845574	TMEM209	NM_032842
cg12758687	0.266982	0.270618	0.257806	0.313694	0.236958	0.253615	0.247051	0.239116	0.231196	0.236709	0.281694	0.296324	0.265412	0.255036	0.234837	0.227146	2.03129e-05	0.73785	0.0653206	11	113346327	DRD2;DRD2	NM_000795;NM_016574
cg00615794	0.161008	0.161603	0.178379	0.148285	0.225419	0.208	0.207596	0.207102	0.189236	0.193468	0.149893	0.131775	0.177744	0.200124	0.205025	0.211077	2.04427e-05	0.737617	0.0653206	X	102943966	MORF4L2;MORF4L2;MORF4L2;MORF4L2;MORF4L2;MORF4L2;MORF4L2;MORF4L2	NM_001142419;NM_001142432;NM_001142427;NM_001142431;NM_001142422;NM_001142420;NM_001142428;NM_001142421
cg09633881	0.325043	0.344746	0.365707	0.373421	0.283544	0.297044	0.326156	0.298997	0.296873	0.301497	0.407755	0.392834	0.341046	0.320813	0.357962	0.33885	2.05775e-05	0.737375	0.0653206	9	33002021	APTX;APTX	NM_175069;NM_175073
cg02006647	0.50668	0.528669	0.468282	0.469881	0.505804	0.534542	0.556106	0.515965	0.545236	0.524096	0.467886	0.472295	0.490813	0.498076	0.526544	0.517214	2.08892e-05	0.736823	0.0657958	19	45738115	EXOC3L2	NM_138568
cg12460873	0.863846	0.873744	0.883568	0.880079	0.808235	0.847034	0.834133	0.8426	0.832055	0.838414	0.911583	0.909372	0.885185	0.89284	0.812803	0.808491	2.1146e-05	0.736373	0.0660926	7	141501577	/	/
cg00804803	0.972522	0.973128	0.977627	0.979404	0.972378	0.974551	0.968979	0.970843	0.965397	0.969385	0.977041	0.980437	0.970363	0.974634	0.96877	0.972074	2.17925e-05	0.73526	0.0675931	1	10601595	PEX14	NM_004565
cg00736530	0.730629	0.735167	0.718502	0.719326	0.559655	0.571711	0.532572	0.515345	0.505833	0.506219	0.691295	0.791314	0.533831	0.531803	0.537555	0.555828	2.2387e-05	0.734262	0.068176	18	75734	/	/
cg18645398	0.845244	0.87307	0.883534	0.87928	0.848517	0.851515	0.822344	0.85975	0.811002	0.820035	0.890685	0.889677	0.84473	0.870289	0.815656	0.83976	2.24521e-05	0.734154	0.068176	6	117995843	NUS1	NM_138459
cg14522800	0.307913	0.290911	0.304677	0.285592	0.233059	0.24672	0.258727	0.248296	0.221936	0.271183	0.348183	0.312132	0.29593	0.260908	0.248355	0.258788	2.24838e-05	0.734102	0.068176	17	4648566	ZMYND15;ZMYND15	NM_001136046;NM_032265
cg16330755	0.72797	0.756619	0.793755	0.739918	0.707777	0.700764	0.734609	0.738841	0.68586	0.7204	0.796238	0.80031	0.719832	0.707493	0.704987	0.70278	2.331e-05	0.732757	0.0701578	10	104613787	C10orf32;C10orf32	NM_144591;NM_001136200
cg05280794	0.91094	0.923006	0.941852	0.934336	0.902436	0.901768	0.902512	0.899425	0.908057	0.910765	0.92986	0.95775	0.920865	0.902972	0.913653	0.916525	2.35423e-05	0.732386	0.0703358	17	1040653	ABR;ABR	NM_021962;NM_001159746
cg09576209	0.486757	0.505985	0.567567	0.544668	0.491372	0.506324	0.495183	0.498301	0.486244	0.493444	0.54886	0.564681	0.505465	0.480461	0.466042	0.457195	2.48491e-05	0.730358	0.0733554	12	2339614	CACNA1C;CACNA1C;CACNA1C;CACNA1C;CACNA1C;CACNA1C;CACNA1C;CACNA1C;CACNA1C;CACNA1C;CACNA1C;CACNA1C;CACNA1C;CACNA1C;CACNA1C;CACNA1C;CACNA1C;CACNA1C;CACNA1C;CACNA1C;CACNA1C;CACNA1C;CACNA1C	NM_001129844;NM_001129827;NM_001129839;NM_001129834;NM_001129841;NM_000719;NM_001129830;NM_001167625;NM_001129843;NM_001167624;NM_001129835;NM_001129837;NM_001167623;NM_001129840;NM_199460;NM_001129833;NM_001129832;NM_001129829;NM_001129846;NM_001129836;NM_001129838;NM_001129831;NM_001129842
cg06868100	0.192362	0.210131	0.294226	0.246656	0.156602	0.184481	0.201115	0.220675	0.123341	0.162186	0.265944	0.290816	0.249417	0.1767	0.175408	0.175626	2.50328e-05	0.730081	0.0733554	7	29606349	PRR15	NM_175887
cg06061081	0.810338	0.76734	0.836794	0.818624	0.757537	0.726485	0.764322	0.8158	0.763353	0.75975	0.85216	0.8799	0.790376	0.761316	0.755877	0.740372	2.5694e-05	0.729095	0.0733554	11	77299960	AQP11	NM_173039
cg02123936	0.0258523	0.025212	0.021052	0.0152631	0.0338902	0.0308781	0.0293614	0.0313702	0.0341589	0.0281629	0.0227309	0.0156104	0.0285065	0.0300127	0.0292863	0.0252432	2.57063e-05	0.729077	0.0733554	10	28821963	WAC;WAC;WAC	NM_100486;NM_016628;NR_024557
cg17873750	0.638641	0.568769	0.658873	0.659558	0.561584	0.553298	0.59101	0.610506	0.559998	0.567473	0.733927	0.7509	0.563345	0.570344	0.619411	0.571173	2.57082e-05	0.729074	0.0733554	1	116382984	NHLH2;NHLH2;NHLH2	NM_001111061;NM_001111061;NM_005599
cg22619412	0.263817	0.249755	0.281334	0.269762	0.218733	0.233222	0.248533	0.245222	0.242222	0.230296	0.3258	0.286677	0.249236	0.243532	0.253513	0.254951	2.5881e-05	0.728821	0.0733554	19	676009	FSTL3	NM_005860
cg19904058	0.371489	0.399041	0.542358	0.479782	0.417768	0.381817	0.307859	0.365343	0.362114	0.402138	0.529357	0.545737	0.459438	0.388144	0.405527	0.383204	2.59123e-05	0.728775	0.0733554	10	135279010	LOC619207	NR_002934
cg18255240	0.230728	0.229057	0.234724	0.262932	0.192451	0.192484	0.185029	0.186778	0.212484	0.193947	0.269475	0.238265	0.225295	0.199624	0.206985	0.221602	2.59973e-05	0.728651	0.0733554	15	27111993	GABRA5;GABRA5;GABRA5	NM_000810;NM_001165037;NM_000810
cg12743638	0.643585	0.644662	0.619107	0.573783	0.54422	0.529774	0.542235	0.531	0.466111	0.516956	0.719053	0.714624	0.62705	0.531829	0.485676	0.509877	2.63011e-05	0.72821	0.0737009	22	20192485	LOC150197	NR_026919
cg13683361	0.452564	0.458542	0.408465	0.439451	0.373655	0.33408	0.353665	0.337957	0.340575	0.347374	0.466983	0.527444	0.410491	0.334165	0.326836	0.314494	2.72662e-05	0.726838	0.0758821	9	103793011	LPPR1	NM_207299
cg00291164	0.833091	0.792141	0.807549	0.777412	0.722112	0.729763	0.717258	0.754725	0.702613	0.724878	0.817206	0.825826	0.733881	0.745316	0.729985	0.707608	2.78147e-05	0.726077	0.0761949	X	128939277	ZDHHC9;ZDHHC9	NM_001008222;NM_016032
cg22331740	0.5987	0.592081	0.632642	0.62038	0.54358	0.562401	0.597147	0.566522	0.561052	0.545774	0.632263	0.651998	0.593472	0.534597	0.577869	0.57113	2.80401e-05	0.725768	0.0761949	19	48983508	CYTH2;CYTH2	NM_004228;NM_017457
cg13605646	0.812491	0.879678	0.629443	0.666152	0.880698	0.86691	0.855024	0.846238	0.918445	0.942388	0.10923	0	0.646338	0.64787	0.900963	0.872684	2.81638e-05	0.725599	0.0761949	20	57486019	GNAS;GNAS;GNAS;GNAS;GNAS;GNAS;GNAS;GNAS	NM_001077488;NM_080426;NM_001077489;NM_001077490;NM_000516;NR_003259;NM_016592;NM_080425
cg26294955	0.122423	0.101663	0.082944	0.0634964	0.262155	0.262609	0.350195	0.358266	0.424586	0.393162	0.0740462	0.0529309	0.342445	0.367366	0.290644	0.247004	2.82125e-05	0.725533	0.0761949	5	152502171	/	/
cg10368518	0.0194623	0.0170788	0.00708893	0.0223501	0.0314624	0.0251819	0.0294388	0.0295577	0.0285566	0.0270184	0.00941452	0.00762525	0.0217864	0.0317663	0.0271987	0.0233726	2.83163e-05	0.725393	0.0761949	4	71859343	DCK;DCK	NM_000788;NM_000788
cg17510997	0.0234567	0.0182202	0.0201651	0.0208618	0.0278504	0.0334612	0.0260828	0.0308802	0.0278205	0.0307828	0.0127934	0.0130801	0.0178092	0.0202961	0.024216	0.0323089	2.85963e-05	0.725015	0.0764346	11	4116437	RRM1	NM_001033
cg23475053	0.0358067	0.0353726	0.0326999	0.0263004	0.0408929	0.0427192	0.0464638	0.0488642	0.047105	0.0416377	0.0334628	0.0175199	0.0408145	0.0435696	0.0450871	0.0377804	2.87865e-05	0.72476	0.0764346	19	36705660	ZNF565;ZNF146;ZNF146;ZNF146;ZNF146;ZNF146;ZNF565;ZNF146	NM_152477;NM_001099638;NM_001099639;NM_001099639;NM_007145;NM_001099638;NM_001042474;NM_007145
cg19821049	0.85029	0.881779	0.853391	0.826245	0.938128	0.926635	0.966981	0.953249	0.978384	0.947727	0.797586	0.830262	0.927313	0.93187	0.870999	0.889188	2.89697e-05	0.724516	0.0764346	15	27076856	/	/
cg17202717	0.313315	0.299857	0.302502	0.290323	0.276992	0.267521	0.270334	0.258792	0.239871	0.274439	0.359921	0.324164	0.269749	0.27029	0.245779	0.252757	2.9268e-05	0.724122	0.0767233	7	1708823	/	/
cg10362475	0.409108	0.365443	0.444844	0.44191	0.352812	0.35539	0.418205	0.414457	0.366293	0.37547	0.473187	0.486668	0.401328	0.399777	0.372173	0.38088	3.0577e-05	0.722431	0.0794668	11	70507825	SHANK2;SHANK2	NM_133266;NM_012309
cg07156839	0.86034	0.867096	0.861763	0.864623	0.213597	0.257559	0.337198	0.342127	0.279733	0.279606	0.869321	0.875649	0.859496	0.851062	0.296695	0.294671	3.07057e-05	0.722268	0.0794668	1	26498195	/	/
cg19738980	0.714046	0.731886	0.712356	0.733274	0.614878	0.596156	0.664955	0.646601	0.587781	0.57854	0.695258	0.762371	0.657462	0.662627	0.638053	0.634352	3.11658e-05	0.721691	0.0798242	18	7011463	LAMA1	NM_005559
cg24947637	0.893505	0.890782	0.527369	0.508295	0.854072	0.868162	0.953765	0.942858	0.84231	0.85384	0.505994	0.571103	0.932213	0.960368	0.922114	0.949377	3.13771e-05	0.721428	0.0798242	17	75522344	/	/
cg00792107	0.296355	0.308293	0.29819	0.29147	0.3536	0.356662	0.368708	0.379482	0.332911	0.342145	0.274812	0.229185	0.336618	0.302817	0.342873	0.310973	3.17495e-05	0.720969	0.0798242	12	133181600	/	/
cg03729553	0.834704	0.839573	0.86675	0.871792	0.793832	0.800331	0.770197	0.810484	0.786983	0.805805	0.834533	0.886466	0.821223	0.851291	0.821782	0.788638	3.21572e-05	0.720471	0.0798242	16	830766	MSLNL	NM_001025190
cg22666223	0.874948	0.874182	0.873444	0.894335	0.875206	0.857216	0.874162	0.863724	0.862285	0.85448	0.901775	0.892311	0.869493	0.874893	0.872827	0.863884	3.25197e-05	0.720034	0.0798242	20	60452954	CDH4	NM_001794
cg09555818	0.732728	0.756463	0.578528	0.581325	0.797999	0.773919	0.786982	0.777775	0.754305	0.750628	0.616857	0.642445	0.63763	0.655242	0.75532	0.769378	3.25865e-05	0.719954	0.0798242	19	45449301	APOC2;APOC2	NM_000483;NM_000483
cg26088294	0.569794	0.583758	0.631763	0.673828	0.499066	0.555458	0.563801	0.504791	0.51994	0.553328	0.646292	0.667514	0.632357	0.627315	0.466678	0.532652	3.26251e-05	0.719907	0.0798242	4	132652001	/	/
cg20527831	0.923495	0.899141	0.898811	0.90024	0.778648	0.772522	0.759896	0.666342	0.676433	0.738889	0.929784	0.907442	0.717642	0.785051	0.695534	0.684647	3.27532e-05	0.719754	0.0798242	12	131272906	/	/
cg17763566	0.88268	0.85174	0.0611935	0.0944734	0.853759	0.858844	0.516473	0.512177	0.880047	0.867974	0.0682648	0.0398895	0.53209	0.527332	0.831317	0.845417	3.27859e-05	0.719715	0.0798242	6	33083457	HLA-DPB2	NR_001435
cg18297745	0.840553	0.825984	0.841355	0.838873	0.811931	0.797476	0.797537	0.814747	0.795998	0.807127	0.87245	0.85853	0.833086	0.842677	0.83886	0.791908	3.28083e-05	0.719688	0.0798242	3	147016780	/	/
cg06800840	0.067391	0.0689321	0.0572314	0.0632266	0.0761568	0.0766931	0.0761112	0.0906985	0.090196	0.0954107	0.0597547	0.0493901	0.0786428	0.0801176	0.109368	0.0948097	3.30505e-05	0.7194	0.0799348	12	121476549	OASL;OASL	NM_003733;NM_198213
cg10233599	0.893035	0.883666	0.895336	0.887991	0.862353	0.875494	0.877316	0.876648	0.867795	0.867835	0.894113	0.903384	0.881502	0.876823	0.885823	0.878784	3.3284e-05	0.719124	0.0799718	17	10538019	MYH3	NM_002470
cg25550468	0.8922	0.891466	0.842348	0.833869	0.890066	0.899935	0.86141	0.890751	0.897002	0.916185	0.83956	0.845796	0.879437	0.89344	0.89464	0.900299	3.34594e-05	0.718918	0.0799718	7	112262557	/	/
cg19863740	0.204513	0.186665	0.318026	0.320456	0.199669	0.200948	0.209385	0.201908	0.188848	0.203882	0.31144	0.278169	0.236448	0.193499	0.209489	0.216547	3.43322e-05	0.717906	0.081578	22	44576869	PARVG;PARVG;PARVG;PARVG;PARVG;PARVG;PARVG	NM_001137605;NR_024427;NM_022141;NM_001137606;NR_024428;NR_024426;NM_022141
cg01978703	0.891204	0.868922	0.867227	0.871259	0.476347	0.423692	0.517726	0.50076	0.346891	0.463964	0.886271	0.896406	0.84766	0.882557	0.379519	0.40306	3.48509e-05	0.717315	0.0819023	17	973713	ABR;ABR;ABR	NM_021962;NM_001092;NM_001159746
cg16108253	0.0130618	0.00972222	0.00260213	0.000970873	0.0174752	0.017761	0.00634186	0.00982402	0.0246024	0.0203037	0.00041256	0.00193986	0.0165988	0.0103955	0.0188642	0.0177055	3.48719e-05	0.717292	0.0819023	15	34659687	LPCAT4	NM_153613
cg11229715	0.0559596	0.0612154	0.0542883	0.0354565	0.583367	0.577867	0.535975	0.539145	0.573561	0.586499	0.0375882	0.0468637	0.0520327	0.0123548	0.548144	0.559236	3.54897e-05	0.716598	0.0825305	2	225441832	CUL3	NM_003590
cg22592490	0.0610508	0.0625938	0.0621304	0.0574641	0.0783026	0.0798663	0.0757231	0.069836	0.0736572	0.0881333	0.0530333	0.0450998	0.0660737	0.0696854	0.0613402	0.0709777	3.55792e-05	0.716498	0.0825305	5	176853722	GRK6;GRK6;GRK6;GRK6;GRK6;GRK6	NM_002082;NM_002082;NM_001004105;NM_001004105;NM_001004106;NM_001004106
cg06800578	0.221943	0.229375	0.177721	0.217064	0.255337	0.285889	0.264032	0.271065	0.217572	0.253855	0.187689	0.15336	0.22893	0.218995	0.264004	0.237042	3.61789e-05	0.715836	0.0825305	1	44683416	DMAP1;DMAP1;DMAP1	NM_019100;NM_001034023;NM_001034024
cg26746936	0.0911336	0.105396	0.0950151	0.0891384	0.0401319	0.0624481	0.0553175	0.0313519	0.0543315	0.0342856	0.158347	0.109933	0.0540856	0.0552259	0.065445	0.0669749	3.62534e-05	0.715755	0.0825305	19	42503392	GRIK5	NM_002088
cg26805405	0.0840866	0.0892239	0.0798969	0.0654755	0.0828883	0.0936077	0.0944186	0.107583	0.103731	0.106932	0.0776448	0.0558103	0.0887283	0.0934382	0.0906363	0.094853	3.68019e-05	0.715159	0.0825305	11	64491434	NRXN2;NRXN2	NM_138732;NM_015080
cg17121140	0.399824	0.351312	0.41728	0.450513	0.324765	0.312608	0.295463	0.266704	0.34222	0.358152	0.465939	0.51255	0.381094	0.427074	0.381925	0.365665	3.68221e-05	0.715137	0.0825305	13	111719003	/	/
cg19227053	0.830807	0.832201	0.846495	0.877114	0.836891	0.822928	0.820155	0.81464	0.801897	0.840007	0.865416	0.884547	0.824777	0.823716	0.825764	0.814193	3.68787e-05	0.715076	0.0825305	20	60116795	CDH4	NM_001794
cg14761318	0.0791198	0.0750297	0.0637166	0.055457	0.0942455	0.0978097	0.102812	0.0792629	0.112294	0.102219	0.0735391	0.0535093	0.0939628	0.0838272	0.103301	0.0789167	3.69075e-05	0.715045	0.0825305	5	68788469	OCLN;OCLN	NM_002538;NM_002538
cg09159619	0.0226903	0.0234923	0.0107556	0.0139003	0.0325542	0.0303357	0.0329502	0.0304048	0.0287341	0.0386444	0.0249559	0.00995616	0.0205847	0.0231476	0.0315344	0.03804	3.69674e-05	0.71498	0.0825305	15	40331526	SRP14	NM_003134
cg21721454	0.0139601	0.0120728	0.0119978	0.00995827	0.0253582	0.0259029	0.0284337	0.0283848	0.0232066	0.0170544	0.0091298	0.00291792	0.0153343	0.015043	0.0188207	0.0171711	3.76221e-05	0.714281	0.0830943	19	2328713	SPPL2B;SPPL2B;LSM7	NM_152988;NM_001077238;NM_016199
cg10665390	0.373891	0.374789	0.430871	0.416073	0.344916	0.350156	0.367826	0.362945	0.323286	0.33202	0.398247	0.38322	0.38057	0.359885	0.329889	0.329135	3.86586e-05	0.713196	0.0830943	6	33085521	HLA-DPB2	NR_001435
cg03832839	0.142155	0.1123	0.23336	0.213763	0.0793428	0.101903	0.131402	0.132382	0.106833	0.111069	0.225429	0.173093	0.137537	0.124117	0.132956	0.133615	3.87107e-05	0.713142	0.0830943	19	54401967	PRKCG	NM_002739
cg05696969	0.439841	0.462688	0.407785	0.439725	0.502122	0.510011	0.4757	0.506839	0.482905	0.459085	0.321019	0.32423	0.376705	0.43293	0.525119	0.498584	3.87697e-05	0.713081	0.0830943	5	145326228	SH3RF2	NM_152550
cg03789276	0.533125	0.498769	0.463674	0.456213	0.509947	0.516325	0.519105	0.506569	0.515278	0.513716	0.456883	0.451843	0.514136	0.495343	0.492777	0.516567	3.88294e-05	0.71302	0.0830943	3	160170225	/	/
cg07712165	0.880951	0.882559	0.259612	0.230115	0.862935	0.884478	0.901913	0.895924	0.871054	0.888209	0.263932	0.560623	0.87164	0.893322	0.869844	0.867571	3.89539e-05	0.712892	0.0830943	17	80899280	TBCD	NM_005993
cg01905690	0.876261	0.873983	0.889691	0.910337	0.845539	0.863139	0.85222	0.858071	0.836833	0.844866	0.880673	0.91501	0.855426	0.871708	0.863173	0.877879	3.90046e-05	0.712839	0.0830943	14	56524388	/	/
cg17270081	0.478776	0.48297	0.545158	0.485066	0.644311	0.615756	0.649917	0.626029	0.620287	0.622531	0.488707	0.50052	0.58664	0.588267	0.645758	0.66008	3.90969e-05	0.712745	0.0830943	9	139092974	LHX3;LHX3	NM_014564;NM_178138
cg01355108	0.408702	0.345466	0.244713	0.210408	0.430505	0.414787	0.471446	0.470753	0.415134	0.36491	0.246744	0.215365	0.254264	0.332449	0.381466	0.363244	3.9325e-05	0.712512	0.0830943	9	139084130	/	/
cg00655552	0.0779211	0.104194	0.0641198	0.0520913	0.160258	0.132546	0.11455	0.131214	0.123032	0.122469	0.0636597	0.0372059	0.139849	0.152318	0.123259	0.122828	3.94597e-05	0.712374	0.0830943	4	182862370	/	/
cg21198300	0.677146	0.676535	0.461802	0.448457	0.648524	0.666981	0.750381	0.751065	0.616178	0.634302	0.454813	0.420887	0.708262	0.677902	0.712689	0.717777	3.94695e-05	0.712364	0.0830943	4	140429869	SETD7	NM_030648
cg17961101	0.0456574	0.0462142	0.0246247	0.020599	0.0555683	0.057626	0.0468742	0.0404288	0.0615273	0.0464662	0.0285012	0.0252983	0.0509038	0.0431163	0.0535678	0.0408944	4.08742e-05	0.710958	0.0855654	22	22222050	MAPK1;MAPK1	NM_138957;NM_002745
cg18639129	0.78802	0.787305	0.800322	0.821109	0.790551	0.785696	0.789001	0.748414	0.768832	0.756071	0.812513	0.824581	0.784214	0.799883	0.767165	0.773656	4.11624e-05	0.710675	0.0855654	3	194817200	C3orf21	NM_152531
cg27474957	0.187438	0.235035	0.211915	0.191522	0.275242	0.254474	0.255532	0.285586	0.259837	0.247447	0.209911	0.167687	0.222283	0.21795	0.244774	0.261702	4.1275e-05	0.710565	0.0855654	11	1567578	HCCA2	NM_053005
cg16715194	0.0971561	0.0815774	0.045433	0.0763043	0.110822	0.0993438	0.0972633	0.0876427	0.0997102	0.128063	0.0437739	0.0703225	0.0926803	0.0993437	0.0924818	0.104983	4.19672e-05	0.709893	0.0865588	1	233430825	PCNXL2	NM_014801
cg23633666	0.0147247	0.0180496	0.00592961	0.0136576	0.0172346	0.0239705	0.0229281	0.0160627	0.0167354	0.0206711	0.00617059	0.0064547	0.0172788	0.0171037	0.015283	0.018515	4.29066e-05	0.708996	0.0880492	10	44101845	ZNF485	NM_145312
cg20936475	0.0351046	0.0479882	0.033665	0.0350892	0.0587013	0.0491052	0.0544806	0.0502088	0.0467472	0.0501129	0.0330999	0.0190759	0.0482703	0.0522848	0.0443825	0.0596182	4.35404e-05	0.7084	0.0889008	3	51422676	MANF	NM_006010
cg05567646	0.264654	0.266718	0.340401	0.219964	0.134657	0.144401	0.240872	0.215734	0.179491	0.183781	0.385302	0.364603	0.244735	0.216147	0.226442	0.215218	4.42052e-05	0.707784	0.089807	6	99842244	COQ3	NM_017421
cg05758861	0.544448	0.542077	0.755321	0.788892	0.572194	0.521758	0.632041	0.596675	0.536426	0.588617	0.746426	0.822635	0.595183	0.582758	0.472783	0.471526	4.47676e-05	0.707268	0.0903043	8	143580823	BAI1	NM_001702
cg19861623	0.806806	0.837975	0.862732	0.847163	0.787679	0.776453	0.787431	0.804569	0.767602	0.792228	0.855892	0.885225	0.785504	0.777552	0.818855	0.818387	4.53627e-05	0.706729	0.0903043	14	91099023	TTC7B	NM_001010854
cg05237015	0.531935	0.550101	0.524823	0.472653	0.348733	0.382564	0.442591	0.454101	0.409241	0.404074	0.570257	0.598863	0.426733	0.438606	0.417512	0.400277	4.54299e-05	0.706668	0.0903043	6	99842241	COQ3	NM_017421
cg18874394	0.91408	0.928333	0.932375	0.937641	0.908812	0.916225	0.915787	0.911704	0.919673	0.915262	0.9283	0.939805	0.922478	0.923748	0.921285	0.918248	4.54692e-05	0.706633	0.0903043	19	38684237	SIPA1L3	NM_015073
cg08698721	0.651365	0.63624	0.595689	0.642906	0.685704	0.685468	0.676916	0.675552	0.686053	0.705278	0.583512	0.552109	0.605568	0.578392	0.681588	0.67115	4.57769e-05	0.706357	0.0903043	14	101294147	MEG3;MEG3;MEG3	NR_003531;NR_003530;NR_002766
cg00589914	0.0416803	0.0422777	0.0293168	0.0291132	0.0366802	0.0498625	0.0414728	0.0379921	0.0455473	0.0426221	0.0312125	0.0246478	0.0385124	0.041184	0.0488332	0.0453632	4.59184e-05	0.706231	0.0903043	13	31040087	HMGB1	NM_002128
cg00060374	0.81624	0.823572	0.833828	0.847147	0.740968	0.747156	0.747087	0.771338	0.685005	0.687894	0.814056	0.88459	0.850056	0.812096	0.703963	0.74337	4.60057e-05	0.706153	0.0903043	1	1355235	LOC441869;LOC441869	NR_026871;NM_001145210
cg25154363	0.942326	0.951066	0.95696	0.958071	0.937097	0.929316	0.943065	0.940958	0.940035	0.942158	0.966228	0.964256	0.955778	0.93756	0.937364	0.92048	4.67299e-05	0.705513	0.0908441	5	179886241	/	/
cg07148458	0.82487	0.80759	0.786667	0.770274	0.904315	0.89012	0.912572	0.934496	0.907685	0.915556	0.733463	0.798263	0.834318	0.733755	0.932783	0.87229	4.67379e-05	0.705506	0.0908441	17	7254301	KCTD11;ACAP1	NM_001002914;NM_014716
cg24906015	0.59909	0.556075	0.600536	0.594323	0.923031	0.888588	0.557014	0.641537	0.821932	0.91752	0.0699478	0.0576664	0.604246	0.597852	0.887367	0.906702	4.7226e-05	0.705079	0.0908441	2	58482767	/	/
cg11418559	0.505764	0.502981	0.568102	0.562475	0.504544	0.489836	0.527523	0.540756	0.490702	0.495156	0.578395	0.570138	0.525949	0.497959	0.492279	0.486206	4.72342e-05	0.705072	0.0908441	1	26487928	GRRP1	NM_024869
cg01745056	0.0405772	0.0428153	0.0343732	0.0308204	0.0524506	0.0469672	0.0502344	0.0583919	0.0554794	0.050368	0.0430408	0.0352235	0.0438711	0.0467887	0.0529596	0.0607717	4.76727e-05	0.704692	0.0908441	20	1758016	/	/
cg22726338	0.88097	0.88311	0.886436	0.909832	0.856835	0.868083	0.854037	0.855147	0.865828	0.869636	0.890876	0.908209	0.886851	0.89341	0.853394	0.87478	4.77297e-05	0.704643	0.0908441	1	109400450	AKNAD1	NM_152763
cg18806707	0.308216	0.303454	0.308293	0.296177	0.494632	0.49023	0.543457	0.562225	0.553304	0.530365	0.323234	0.303837	0.389565	0.288541	0.468172	0.470176	4.79237e-05	0.704476	0.0908441	7	37998416	/	/
cg11508718	0.069345	0.059273	0.0557538	0.0495091	0.0727735	0.0672155	0.066659	0.0634856	0.0796057	0.0843933	0.0563272	0.0510025	0.0672762	0.0672471	0.0792577	0.0677702	4.80694e-05	0.704351	0.0908441	14	55031827	/	/
cg09824615	0.674568	0.675524	0.685315	0.677353	0.714006	0.747146	0.745223	0.769522	0.717727	0.708008	0.62942	0.656854	0.69596	0.71834	0.740864	0.721033	4.89685e-05	0.703586	0.0921063	14	77600014	ZDHHC22	NM_174976
cg10485768	0.108865	0.0757552	0.0607724	0.0445041	0.100401	0.109184	0.0949967	0.121682	0.112665	0.108926	0.0698417	0.0562827	0.0733678	0.0813738	0.0912113	0.095471	4.91906e-05	0.703399	0.0921063	1	249157575	/	/
cg10499166	0.0860005	0.0744398	0.0866649	0.0771278	0.0918512	0.0924066	0.0983203	0.10467	0.0876435	0.0947569	0.0669021	0.0628217	0.0865651	0.083583	0.0901969	0.0922126	5.0379e-05	0.702411	0.0937547	1	23345815	KDM1A;KDM1A	NM_015013;NM_001009999
cg26885268	0.357576	0.336799	0.390869	0.395135	0.309017	0.340052	0.318787	0.337834	0.334871	0.347623	0.386855	0.377511	0.360697	0.327156	0.300198	0.317169	5.07748e-05	0.702086	0.0937547	7	149389941	/	/
cg03037401	0.901604	0.912566	0.927112	0.91939	0.909008	0.885974	0.893463	0.892139	0.880474	0.889782	0.922242	0.915175	0.908923	0.895209	0.896536	0.874098	5.07994e-05	0.702066	0.0937547	16	874584	/	/
cg27208536	0.657714	0.624944	0.66025	0.622549	0.778132	0.786652	0.82908	0.810695	0.754149	0.770548	0.56813	0.537775	0.680777	0.539238	0.778195	0.779067	5.09939e-05	0.701908	0.0937547	4	8292328	HTRA3	NM_053044
cg10843707	0.584985	0.589094	0.506724	0.498733	0.730059	0.715761	0.600503	0.632627	0.611923	0.610717	0.506454	0.512098	0.606041	0.647821	0.67979	0.667357	5.23823e-05	0.70079	0.0950229	14	52510701	NID2	NM_007361
cg01806972	0.347034	0.33809	0.369885	0.338947	0.292035	0.28487	0.304457	0.329056	0.305011	0.2982	0.424449	0.400655	0.360762	0.301745	0.341457	0.326483	5.25137e-05	0.700686	0.0950229	11	66314378	ACTN3;ZDHHC24	NM_001104;NM_207340
cg06726820	0.468266	0.460635	0.488775	0.503884	0.411995	0.408363	0.458248	0.40729	0.454248	0.481895	0.538639	0.555193	0.481144	0.464992	0.419641	0.44117	5.3014e-05	0.70029	0.0950229	3	139259742	RBP1;RBP1;RBP1	NM_001130992;NM_001130993;NM_002899
cg11613003	0.58097	0.605365	0.614406	0.652672	0.600034	0.599831	0.552033	0.557226	0.520006	0.536871	0.645896	0.665	0.597211	0.602047	0.588379	0.596574	5.30655e-05	0.70025	0.0950229	2	202901288	FZD7;FZD7	NM_003507;NM_003507
cg06716182	0.212311	0.27496	0.225084	0.228444	0.265458	0.294969	0.356233	0.406476	0.315274	0.304837	0.120975	0.0742954	0.236188	0.315142	0.299962	0.287973	5.32288e-05	0.700121	0.0950229	11	96074944	MAML2	NM_032427
cg23513175	0.900311	0.880726	0.910663	0.904067	0.814651	0.808955	0.847123	0.840272	0.872083	0.872243	0.949463	0.961415	0.928691	0.897664	0.835572	0.824493	5.35583e-05	0.699863	0.0950229	15	20373649	/	/
cg01016092	0.0669568	0.0586253	0.0602071	0.0554283	0.571938	0.551745	0.868562	0.940048	0.545629	0.597803	0.0559303	0.0611453	0.53928	0.536579	0.894438	0.890367	5.3768e-05	0.6997	0.0950229	18	43305784	SLC14A1;SLC14A1;SLC14A1;SLC14A1	NM_015865;NM_001146036;NM_001146037;NM_001128588
cg13119609	0.707825	0.717184	0.559304	0.544158	0.757627	0.740755	0.751967	0.76942	0.722439	0.691759	0.546301	0.581188	0.603894	0.584192	0.698324	0.701643	5.37884e-05	0.699684	0.0950229	19	45449297	APOC2;APOC2	NM_000483;NM_000483
cg23962158	0.0571764	0.0670071	0.0440686	0.0462671	0.0769581	0.0745613	0.0700161	0.0713589	0.0785186	0.0838058	0.0591105	0.0552846	0.0695469	0.0629012	0.0631861	0.0790965	5.37885e-05	0.699684	0.0950229	19	50433005	NUP62;NUP62;IL4I1;ATF5;NUP62;NUP62	NM_012346;NM_153718;NM_172374;NM_012068;NM_016553;NM_153719
cg07124762	0.603607	0.600365	0.522061	0.510724	0.622232	0.606384	0.610883	0.614761	0.59105	0.583229	0.505468	0.537647	0.554165	0.569353	0.585436	0.581167	5.44278e-05	0.69919	0.095736	12	131619285	GPR133	NM_198827
cg13376404	0.12023	0.13871	0.121897	0.122247	0.0859494	0.0846935	0.0742936	0.0513759	0.0603073	0.0635907	0.125813	0.138879	0.132248	0.0925012	0.0676749	0.0690456	5.60842e-05	0.697931	0.0974701	17	34077293	GAS2L2	NM_139285
cg00590320	0.886508	0.874345	0.897671	0.908696	0.868257	0.882156	0.881364	0.862984	0.862657	0.850409	0.912683	0.909615	0.870371	0.849246	0.866068	0.873003	5.61604e-05	0.697874	0.0974701	13	114287374	TFDP1;TFDP1	NR_026580;NM_007111
cg04630273	0.82804	0.835314	0.843025	0.832264	0.821585	0.815642	0.820013	0.821075	0.797163	0.781354	0.840954	0.850559	0.826072	0.819262	0.79766	0.810811	5.63015e-05	0.697768	0.0974701	20	62406879	ZBTB46	NM_025224
cg24828304	0.816319	0.829406	0.795067	0.802807	0.867859	0.875531	0.872759	0.896176	0.864005	0.865213	0.830148	0.804343	0.840916	0.824089	0.890267	0.908377	5.63731e-05	0.697715	0.0974701	2	132156383	/	/
cg13989295	0.0534966	0.0483269	0.0124185	0.0500808	0.896223	0.934817	0.893312	0.890594	0.92678	0.906338	0.0414356	0.053469	0.909271	0.912645	0.582045	0.580221	5.68458e-05	0.697363	0.0978708	17	57187728	SKA2;SKA2	NM_182620;NM_001100595
cg00526336	0.926739	0.943226	0.947063	0.948863	0.930876	0.935185	0.910187	0.91307	0.882354	0.8994	0.956562	0.96749	0.950005	0.941709	0.902215	0.910875	5.74636e-05	0.696907	0.0985171	1	230415902	GALNT2	NM_004481
cg24185832	0.168451	0.146265	0.414824	0.42068	0.143029	0.14152	0.265773	0.233312	0.138613	0.150225	0.352011	0.366716	0.251611	0.219778	0.143781	0.136262	5.81979e-05	0.696371	0.0991708	6	33084888	HLA-DPB2	NR_001435
cg19197212	0.148852	0.139699	0.153286	0.154451	0.13779	0.145052	0.132002	0.117008	0.128679	0.140632	0.166397	0.162056	0.148749	0.137906	0.116852	0.130577	5.8333e-05	0.696273	0.0991708	15	62457456	C2CD4B;C2CD4B	NM_001007595;NM_001007595
cg17119066	0.968565	0.97757	0.979331	0.990711	0.974455	0.974452	0.979643	0.97572	0.967031	0.967028	0.993409	0.99342	0.980034	0.980415	0.971544	0.973744	5.97782e-05	0.695237	0.100846	17	56739129	TEX14;TEX14	NM_198393;NM_031272
cg27040463	0.0233609	0.021222	0.0147917	0.0158827	0.0292902	0.0193537	0.0224815	0.0242446	0.0280691	0.0236561	0.0138992	0	0.0176574	0.0216284	0.027915	0.0250328	5.98151e-05	0.69521	0.100846	13	108871178	ABHD13;LIG4	NM_032859;NM_001098268
cg24690071	0.221016	0.219529	0.25055	0.224808	0.183878	0.186563	0.211769	0.211214	0.205998	0.199687	0.243796	0.23082	0.205317	0.195264	0.198094	0.196704	6.01422e-05	0.694979	0.100979	13	100635352	ZIC2	NM_007129
cg08831354	0.0249058	0.013721	0.0180647	0.0164681	0.0318683	0.0305671	0.0217011	0.0321496	0.0214103	0.0356226	0.00770699	0.00373741	0.0264013	0.0219821	0.0297148	0.022757	6.07462e-05	0.694554	0.101573	1	155145252	TRIM46;KRTCAP2	NM_025058;NM_173852
cg18313317	0.440385	0.438198	0.402147	0.424319	0.497093	0.500936	0.47787	0.481515	0.524747	0.534075	0.439054	0.362338	0.488739	0.506533	0.45117	0.483503	6.1921e-05	0.693739	0.102993	14	76734605	/	/
cg00679603	0.749014	0.712757	0.758869	0.741127	0.710496	0.721156	0.711086	0.690051	0.727784	0.703263	0.806781	0.783347	0.757213	0.754464	0.728611	0.707542	6.2121e-05	0.693601	0.102993	X	24691104	PCYT1B	NM_001163264
cg21218093	0.126804	0.113236	0.1425	0.173977	0.0966651	0.114958	0.0988987	0.104207	0.10685	0.108385	0.159342	0.134112	0.0996684	0.107528	0.0975056	0.113542	6.23555e-05	0.693441	0.102993	20	44600160	ZNF335	NM_022095
cg22937354	0.556889	0.616518	0.681907	0.730375	0.525748	0.447953	0.542359	0.612207	0.582107	0.52454	0.673475	0.680241	0.586956	0.613018	0.540718	0.534874	6.30711e-05	0.692954	0.103753	11	55606216	OR5D16	NM_001005496
cg26571870	0.742716	0.73236	0.75163	0.733271	0.691321	0.667001	0.677462	0.728298	0.615869	0.634643	0.779505	0.804888	0.738281	0.718927	0.598547	0.613313	6.48299e-05	0.691776	0.106216	16	85723150	GINS2	NM_016095
cg03144619	0.915176	0.917604	0.883555	0.899641	0.843219	0.840255	0.786731	0.796125	0.802278	0.799019	0.953166	0.981809	0.925305	0.941328	0.82322	0.815205	6.53236e-05	0.691451	0.106595	1	230415668	GALNT2	NM_004481
cg04835511	0.876262	0.877462	0.860685	0.879698	0.564999	0.543143	0.562438	0.566825	0.532779	0.525004	0.819625	0.865893	0.836215	0.870424	0.572268	0.526652	6.68017e-05	0.690489	0.108031	1	244140051	/	/
cg16374347	0.0514918	0.0547845	0.0312146	0.0321552	0.0479549	0.0426778	0.0541936	0.0620424	0.0520098	0.0501549	0.0176017	0.0286382	0.0527259	0.0373765	0.0566682	0.0527302	6.69022e-05	0.690424	0.108031	7	4815408	KIAA0415	NM_014855
cg18831262	0.0935486	0.0755013	0.0587478	0.0696394	0.0847955	0.0881407	0.0985164	0.103562	0.0874321	0.0929063	0.0720675	0.0562542	0.0886907	0.0826545	0.0842385	0.0891144	6.70013e-05	0.69036	0.108031	19	7599614	PNPLA6;PNPLA6;PNPLA6;PNPLA6;PNPLA6;PNPLA6	NM_001166114;NM_006702;NM_001166112;NM_001166113;NM_001166111;NM_001166111
cg02564523	0.39157	0.402126	0.41069	0.426147	0.338828	0.361553	0.316433	0.325258	0.326969	0.35756	0.419176	0.401884	0.316859	0.333684	0.312734	0.310641	6.7523e-05	0.690026	0.108253	7	102073539	ORAI2;ORAI2	NM_001126340;NM_032831
cg27395066	0.436226	0.352849	0.350459	0.374702	0.273145	0.196793	0.274483	0.206323	0.245585	0.285544	0.438645	0.430369	0.346251	0.270297	0.201592	0.289696	6.76716e-05	0.689931	0.108253	17	43221220	ACBD4;ACBD4;ACBD4;ACBD4	NM_001135704;NM_001135706;NM_024722;NM_001135705
cg00413030	0.481179	0.510863	0.485852	0.498818	0.637839	0.63738	0.66652	0.68705	0.772974	0.760199	0.539124	0.519821	0.620869	0.6168	0.65764	0.65312	6.8767e-05	0.689238	0.109574	7	158947138	/	/
cg16034991	0.922798	0.884827	0.903198	0.881581	0.282535	0.289847	0.296293	0.08252	0.312157	0.12678	0.871638	0.867738	0.432002	0.142841	0.351732	0.464287	6.90671e-05	0.689049	0.109622	19	52146598	SIGLEC14	NM_001098612
cg06999762	0.563031	0.561722	0.55271	0.576826	0.460669	0.486715	0.509192	0.528903	0.443681	0.45224	0.595485	0.56457	0.507961	0.453806	0.476338	0.469435	7.03764e-05	0.688236	0.111024	15	53093007	/	/
cg00699321	0.850457	0.856331	0.865672	0.883998	0.824612	0.826849	0.851779	0.854741	0.822767	0.840347	0.878257	0.879922	0.870899	0.849704	0.855037	0.839194	7.0497e-05	0.688162	0.111024	7	157561134	PTPRN2;PTPRN2;PTPRN2	NM_002847;NM_130842;NM_130843
cg02594426	0.895659	0.919878	0.880266	0.900128	0.922659	0.915588	0.89973	0.92501	0.922138	0.908116	0.875884	0.862506	0.892456	0.899717	0.930087	0.931287	7.12257e-05	0.687715	0.111316	15	64999695	/	/
cg19382657	0.205268	0.182381	0.210191	0.198788	0.15369	0.146764	0.180325	0.17089	0.151673	0.157186	0.212897	0.204385	0.195386	0.164481	0.175331	0.183177	7.12301e-05	0.687713	0.111316	18	501234	COLEC12	NM_130386
cg02171545	0.301719	0.265352	0.327235	0.256521	0.420865	0.374324	0.390046	0.340354	0.394815	0.412139	0.303622	0.235775	0.378232	0.323215	0.393603	0.407471	7.16538e-05	0.687455	0.111549	15	25093366	SNRPN;SNRPN;SNRPN	NM_022808;NM_022807;NM_022806
cg07684215	0.325548	0.251481	0.0830581	0.119266	0.848969	0.888622	0.887893	0.863887	0.8542	0.884561	0.0515124	0.422278	0.0771948	0.257294	0.832242	0.82754	7.24627e-05	0.686967	0.111846	10	132976057	TCERG1L	NM_174937
cg13451222	0.0164347	0.0252878	0.0105353	0.0138247	0.0215559	0.0332466	0.0389498	0.0363199	0.0431457	0.022815	0.0122011	0.0101271	0.028089	0.0217325	0.0374204	0.0264483	7.24766e-05	0.686958	0.111846	11	65405525	SIPA1	NM_006747
rs966367	0.483337	0.487289	0.469145	0.491374	0.0331727	0.0207683	0.0378486	0.036663	0.0190517	0.0331281	0.469313	0.434948	0.474562	0.483429	0.0327185	0.0184008	7.26702e-05	0.686842	0.111846	/	/	/	/
cg25036081	0.692922	0.757417	0.438415	0.431805	0.76982	0.718206	0.734554	0.766049	0.758473	0.742815	0.469269	0.426696	0.458959	0.45286	0.775595	0.774537	7.29551e-05	0.686672	0.111861	4	115704563	/	/
cg12532878	0.623283	0.609568	0.616255	0.62367	0.932812	0.915592	0.914286	0.940954	0.915923	0.911368	0.106452	0.0679608	0.598701	0.5735	0.584004	0.601341	7.42401e-05	0.68591	0.113403	13	114837593	RASA3	NM_007368
cg02034720	0.0747972	0.0756942	0.0660942	0.070618	0.0886452	0.0900937	0.0761952	0.0731968	0.0844384	0.0777222	0.0642884	0.0507624	0.0783916	0.0767509	0.0800952	0.0789247	7.50245e-05	0.685451	0.114172	5	41925147	FBXO4;FBXO4	NM_033484;NM_012176
cg10202835	0.564518	0.576822	0.0945846	0.0838717	0.455125	0.458404	0.636993	0.637178	0.46111	0.4566	0.0972081	0.0653057	0.445818	0.483394	0.454401	0.468302	7.54213e-05	0.68522	0.114347	5	25190672	/	/
cg26922917	0.643412	0.639982	0.718911	0.726842	0.56212	0.543525	0.523398	0.466073	0.621804	0.613108	0.667942	0.75947	0.60702	0.591086	0.575777	0.574245	7.68423e-05	0.684402	0.115621	12	131622584	GPR133	NM_198827
cg04026937	0.577589	0.56024	0.576864	0.60496	0.762811	0.771052	0.834576	0.865558	0.842025	0.817513	0.567054	0.582222	0.605676	0.569791	0.842098	0.856216	7.68695e-05	0.684386	0.115621	6	32549361	HLA-DRB1	NM_002124
cg07104958	0.594889	0.593603	0.602082	0.619735	0.568446	0.573212	0.593812	0.5912	0.556841	0.556731	0.662352	0.696174	0.562058	0.544586	0.558331	0.550435	7.71152e-05	0.684246	0.115621	10	46168551	ANUBL1;ANUBL1	NM_001128324;NM_174890
cg08160063	0.879415	0.890745	0.851253	0.88259	0.890239	0.901811	0.900166	0.921176	0.897568	0.895416	0.849514	0.863908	0.882167	0.884188	0.88409	0.891432	7.73997e-05	0.684085	0.115621	16	7704961	A2BP1;A2BP1;A2BP1;A2BP1;A2BP1;A2BP1	NM_001142334;NM_145893;NM_001142333;NM_018723;NM_145891;NM_145892
cg13710556	0.57514	0.539523	0.587744	0.548474	0.484672	0.496609	0.408688	0.482746	0.468841	0.474809	0.563281	0.577437	0.512301	0.488201	0.513695	0.46668	7.80029e-05	0.683744	0.116095	7	25893925	/	/
cg01024009	0.0486743	0.0414279	0.0463348	0.0411519	0.0522773	0.0506805	0.0551271	0.0489843	0.0516913	0.0521396	0.0407927	0.0293224	0.0424464	0.0486322	0.0544138	0.0482207	7.83483e-05	0.683549	0.116184	3	145968696	PLSCR4;PLSCR4;PLSCR4;PLSCR4	NM_001128305;NM_001128304;NM_001128306;NM_020353
cg12114735	0.192645	0.195713	0.173708	0.18388	0.125442	0.135028	0.148992	0.165913	0.119375	0.143326	0.33344	0.267124	0.170791	0.143518	0.139179	0.153621	7.93473e-05	0.682991	0.116459	19	55668232	TNNI3	NM_000363
cg18578939	0.927494	0.939842	0.939936	0.944413	0.894697	0.916554	0.910197	0.925235	0.930313	0.913738	0.947603	0.952896	0.913478	0.916938	0.909565	0.905562	7.97054e-05	0.682793	0.116459	12	2919557	/	/
cg23876149	0.733062	0.742776	0.760612	0.801039	0.675104	0.65816	0.703586	0.718657	0.711868	0.727305	0.771082	0.839762	0.718788	0.735019	0.724361	0.733068	7.97721e-05	0.682756	0.116459	19	292271	PPAP2C;PPAP2C;PPAP2C	NM_177526;NM_003712;NM_177543
cg09065654	0.113532	0.111048	0.0806406	0.0922976	0.127392	0.130735	0.139149	0.116159	0.116507	0.133542	0.109864	0.0919165	0.126325	0.112661	0.132574	0.129097	7.97983e-05	0.682742	0.116459	3	183948302	VWA5B2	NM_138345
cg26746037	0.972305	0.973906	0.973556	0.981225	0.972724	0.969837	0.965367	0.959729	0.964777	0.95919	0.977642	0.983168	0.974905	0.96962	0.968929	0.958482	8.01639e-05	0.68254	0.116459	19	3821359	ZFR2	NM_015174
cg13962347	0.305453	0.286692	0.289856	0.339184	0.246764	0.220223	0.247072	0.257065	0.205275	0.192052	0.354748	0.285722	0.237322	0.289133	0.266064	0.228248	8.03242e-05	0.682452	0.116459	6	5174647	LYRM4;LYRM4	NM_001164841;NM_020408
cg07570055	0.108472	0.134185	0.10316	0.107264	0.197884	0.216447	0.137788	0.2025	0.18546	0.186052	0.0855511	0.0748668	0.182835	0.162047	0.122935	0.168305	8.05404e-05	0.682333	0.116459	2	233387088	/	/
cg22070462	0.704131	0.706347	0.675813	0.716289	0.652997	0.651719	0.654785	0.656669	0.673641	0.606485	0.740557	0.796069	0.677615	0.63492	0.653158	0.622953	8.08266e-05	0.682177	0.116459	2	26395155	FAM59B	NM_001168241
cg19981475	0.880324	0.878109	0.8658	0.892644	0.841054	0.852781	0.854471	0.833122	0.843288	0.853634	0.894389	0.896967	0.851703	0.893968	0.851001	0.841303	8.15447e-05	0.681786	0.116851	12	81544296	ACSS3	NM_024560
cg02711397	0.198143	0.21836	0.238267	0.187961	0.107954	0.0770185	0.113502	0.0855129	0.123241	0.133873	0.23177	0.248017	0.0958323	0.0648823	0.0849676	0.100728	8.16926e-05	0.681705	0.116851	19	39360313	RINL	NM_198445
cg03894033	0.0169601	0.0228817	0.00608144	0.00608577	0.0135413	0.0217771	0.0218925	0.0214269	0.0230737	0.02025	0.005759	0.00532873	0.0148355	0.022415	0.023738	0.014263	8.19618e-05	0.68156	0.116851	22	20850168	KLHL22	NM_032775
cg18678231	0.912385	0.919794	0.929757	0.932955	0.892566	0.903786	0.88779	0.907163	0.888971	0.911655	0.918858	0.953476	0.917425	0.893132	0.896998	0.887511	8.25006e-05	0.68127	0.116998	20	43159945	PKIG;PKIG;PKIG	NM_007066;NM_181805;NM_181804
cg23075555	0.0170786	0.0338701	0.232775	0.198664	0.0361143	0.0411025	0.0862011	0.0543635	0.0305169	0.0380528	0.194972	0.169813	0.072714	0.0271015	0.0147762	0.0650161	8.29793e-05	0.681013	0.116998	6	33084789	HLA-DPB2	NR_001435
cg19759502	0.435343	0.442836	0.507282	0.503781	0.479501	0.403208	0.438665	0.42286	0.437483	0.440341	0.529708	0.501725	0.461393	0.44146	0.449998	0.441123	8.31217e-05	0.680937	0.116998	13	78494067	EDNRB;EDNRB;EDNRB	NM_003991;NM_000115;NM_001122659
cg06636541	0.363312	0.390352	0.414002	0.464146	0.366779	0.387955	0.355023	0.386045	0.376944	0.384318	0.448306	0.456227	0.40846	0.407439	0.324747	0.350817	8.32162e-05	0.680887	0.116998	17	79374515	BAHCC1	NM_001080519
cg07475771	0.0690582	0.0631004	0.0589621	0.0522104	0.0648719	0.068538	0.0740542	0.0740282	0.0700308	0.0658601	0.0559432	0.0349563	0.0610835	0.0615074	0.0700793	0.0776802	8.3975e-05	0.680484	0.117657	8	135844552	/	/
cg22659262	0.699715	0.671708	0.686369	0.715545	0.602843	0.58706	0.652623	0.65558	0.635965	0.654947	0.796056	0.782515	0.727792	0.624754	0.657584	0.650206	8.43969e-05	0.680262	0.117842	13	39526272	/	/
cg03943025	0.317241	0.306284	0.580783	0.579083	0.29945	0.307407	0.409969	0.416482	0.270213	0.29725	0.506567	0.517149	0.380088	0.357377	0.296257	0.287478	8.5265e-05	0.679807	0.118647	6	33084549	HLA-DPB2	NR_001435
cg06939851	0.65009	0.645802	0.730094	0.661303	0.609383	0.613785	0.565264	0.578898	0.61581	0.597272	0.653763	0.725051	0.667556	0.654667	0.550723	0.578584	8.58198e-05	0.679518	0.119011	1	226112534	PYCR2	NM_013328
cg15068180	0.746327	0.753522	0.787553	0.791558	0.735581	0.735057	0.739732	0.713271	0.709737	0.733974	0.778227	0.793162	0.722514	0.739953	0.660416	0.721948	8.61605e-05	0.679341	0.119077	3	194017703	/	/
cg22955628	0.0141198	0.0165816	0.0124099	0.0114155	0.0214139	0.0215465	0.0232113	0.01595	0.018211	0.018884	0.0132506	0.00767512	0.0164536	0.0216359	0.0185653	0.0181746	8.74285e-05	0.67869	0.12042	19	45752130	/	/
cg01968492	0.871883	0.868687	0.874067	0.872214	0.81855	0.84349	0.816904	0.825704	0.81822	0.840927	0.876014	0.915898	0.823991	0.845056	0.845073	0.857629	8.83459e-05	0.678224	0.120454	2	2575755	/	/
cg27578974	0.714498	0.70218	0.711898	0.723573	0.670697	0.662177	0.681481	0.688298	0.690155	0.677181	0.709147	0.741334	0.674489	0.679458	0.691421	0.677904	8.84066e-05	0.678193	0.120454	19	20369061	LOC284441	NR_003128
cg02583163	0.252495	0.169863	0.259814	0.176644	0.880189	0.916461	0.894563	0.88323	0.870066	0.884321	0.229354	0.218537	0.90036	0.931157	0.662972	0.649475	8.85439e-05	0.678124	0.120454	10	132291878	/	/
cg21899500	0.533296	0.499926	0.570206	0.588717	0.501427	0.507004	0.55603	0.559668	0.470946	0.496181	0.63358	0.66002	0.576468	0.50516	0.498744	0.490701	8.8764e-05	0.678013	0.120454	3	51740850	GRM2;GRM2	NM_000839;NM_001130063
cg10252516	0.977192	0.986264	0.986883	0.983462	0.973053	0.969829	0.975129	0.975307	0.974774	0.975655	0.980674	0.986958	0.974154	0.977941	0.973756	0.972706	8.89353e-05	0.677926	0.120454	19	56671462	ZNF444	NM_018337
cg25359978	0.0114964	0.00960198	0.00630264	0.00836374	0.0200878	0.0127085	0.0100666	0.016535	0.0160506	0.0168782	0.00731023	0.00263813	0.0107435	0.0142072	0.0233967	0.0191355	8.96437e-05	0.677571	0.12101	7	156685986	LMBR1	NM_022458
cg14527050	0.15405	0.209684	0.157028	0.113323	0.0905009	0.0621948	0.031835	0.0394525	0.0332344	0.0666289	0.195651	0.182781	0.108968	0.140087	0.0491557	0.0413174	9.0676e-05	0.677058	0.121794	17	34077244	GAS2L2	NM_139285
cg16836059	0.902676	0.899389	0.886495	0.876157	0.935785	0.937315	0.915263	0.901132	0.923089	0.921351	0.89932	0.860463	0.903895	0.916363	0.90874	0.921432	9.08244e-05	0.676985	0.121794	8	81488749	/	/
cg00329728	0.762084	0.772121	0.803434	0.827202	0.712443	0.759522	0.750732	0.779243	0.737341	0.77171	0.863007	0.885486	0.786692	0.729981	0.777261	0.769097	9.12524e-05	0.676774	0.121966	15	27113913	GABRA5;GABRA5	NM_000810;NM_001165037
cg25899306	0.547411	0.539181	0.613815	0.61228	0.51516	0.510862	0.530727	0.560175	0.528085	0.52681	0.641792	0.632645	0.568461	0.564176	0.606532	0.552428	9.2151e-05	0.676333	0.122522	7	63088618	/	/
cg04272712	0.599008	0.614086	0.580426	0.557158	0.628312	0.619853	0.643017	0.620213	0.624965	0.606451	0.544356	0.559371	0.573101	0.56834	0.606077	0.593706	9.22719e-05	0.676274	0.122522	6	168757814	/	/
ch.19.748535F	0.080561	0.0696827	0.056726	0.0540338	0.105202	0.0950969	0.0617613	0.0915298	0.097258	0.0930264	0.0542228	0.0310935	0.0906279	0.106579	0.10881	0.0955286	9.3053e-05	0.675895	0.122628	19	17764577	UNC13A	NM_001080421
cg23521973	0.468739	0.456505	0.489949	0.508861	0.469249	0.463262	0.476824	0.470376	0.436709	0.4436	0.540864	0.507827	0.441452	0.45298	0.442696	0.448238	9.3126e-05	0.67586	0.122628	10	125117429	/	/
cg22164238	0.0613548	0.0599049	0.0538962	0.0524886	0.0668949	0.0589612	0.0579692	0.069258	0.0707289	0.0585513	0.0429505	0.0472871	0.0606397	0.0519381	0.0705839	0.0661572	9.3286e-05	0.675783	0.122628	1	110162488	AMPD2;AMPD2;AMPD2	NM_139156;NM_004037;NM_139156
cg20818778	0.161959	0.159763	0.172668	0.183724	0.153289	0.148973	0.137971	0.133392	0.142189	0.132588	0.218736	0.170904	0.171342	0.143882	0.138003	0.165698	9.37546e-05	0.675557	0.122628	1	235814145	GNG4;GNG4;GNG4	NM_001098722;NM_001098721;NM_004485
cg14550570	0.0148502	0.0122915	0.00875184	0.00839817	0.0164158	0.0216802	0.0186018	0.0177092	0.0166605	0.0119696	0.00770361	0.00703678	0.0109324	0.0105638	0.017292	0.0135984	9.38606e-05	0.675506	0.122628	1	3712988	LRRC47	NM_020710
cg26975040	0.89862	0.897691	0.935201	0.920368	0.890265	0.897033	0.896134	0.879286	0.894304	0.892267	0.913465	0.954042	0.916653	0.89737	0.897108	0.900971	9.44075e-05	0.675244	0.122918	2	240205772	HDAC4	NM_006037
cg16871435	0.0474855	0.0728283	0.0494857	0.0505273	0.782922	0.727008	0.790631	0.793691	0.504324	0.483434	0.0752495	0.0241857	0.49048	0.445543	0.43661	0.407233	9.50454e-05	0.67494	0.122918	10	65682643	/	/
cg22081832	0.451092	0.431075	0.470567	0.410882	0.422182	0.407711	0.438566	0.41594	0.399552	0.387859	0.513013	0.51595	0.427635	0.430484	0.393346	0.372798	9.50939e-05	0.674917	0.122918	3	64670459	ADAMTS9	NM_182920
cg22274273	0.0621626	0.0615354	0.0517033	0.0485294	0.826157	0.820111	0.510494	0.490047	0.47822	0.481976	0.0518606	0.0407874	0.472543	0.470086	0.470496	0.461411	9.52927e-05	0.674823	0.122918	6	135137590	/	/
cg19631585	0.441875	0.457228	0.51295	0.49848	0.455583	0.417294	0.432211	0.42723	0.462417	0.432191	0.483377	0.500965	0.428376	0.440073	0.438028	0.436206	9.68391e-05	0.674095	0.124518	1	228773514	/	/
cg07628577	0.461641	0.460764	0.538182	0.499465	0.4359	0.43306	0.459265	0.46318	0.432419	0.429527	0.492932	0.499038	0.494979	0.488083	0.411355	0.442759	9.72988e-05	0.673881	0.124714	5	140772408	PCDHGA4;PCDHGA6;PCDHGA1;PCDHGA5;PCDHGB1;PCDHGB4;PCDHGA3;PCDHGA2;PCDHGA8;PCDHGA7;PCDHGB2;PCDHGA8;PCDHGB3	NM_018917;NM_018919;NM_018912;NM_018918;NM_018922;NM_003736;NM_018916;NM_018915;NM_014004;NM_018920;NM_018923;NM_032088;NM_018924
cg00589617	0.756857	0.763059	0.767513	0.804617	0.721623	0.679182	0.670874	0.62954	0.570904	0.594291	0.810243	0.83743	0.797129	0.829779	0.653364	0.672833	9.76322e-05	0.673726	0.124748	1	230415343	GALNT2	NM_004481
cg18174881	0.859793	0.837133	0.873658	0.852336	0.843923	0.860097	0.832257	0.814005	0.79242	0.793289	0.883098	0.911192	0.837454	0.824411	0.821906	0.831032	9.87833e-05	0.673195	0.125823	14	45723353	C14orf106	NM_018353
cg16563079	0.47959	0.467229	0.48924	0.419111	0.429072	0.435682	0.401066	0.40964	0.416631	0.412396	0.516186	0.512699	0.450029	0.439713	0.380518	0.400437	9.93686e-05	0.672926	0.126173	16	67360256	LRRC36;KCTD19	NM_018296;NM_001100915
cg17796960	0.517598	0.498706	0.616069	0.595908	0.546806	0.519857	0.399547	0.449995	0.495954	0.500712	0.620932	0.642414	0.579752	0.558449	0.502918	0.476157	9.99843e-05	0.672646	0.126251	10	135278976	LOC619207	NR_002934
cg23329272	0.314976	0.313934	0.196174	0.177103	0.324926	0.315086	0.224497	0.237455	0.317082	0.32427	0.103899	0.0645516	0.24015	0.281032	0.281974	0.292391	0.000100107	0.67259	0.126251	5	180085924	/	/
cg13543576	0.911817	0.893932	0.909153	0.918989	0.892858	0.897849	0.894224	0.880406	0.868806	0.891063	0.935378	0.916001	0.902621	0.890413	0.903106	0.8955	0.000100363	0.672474	0.126251	1	243263770	LOC731275	NR_029401
cg11317705	0.983062	0.983535	0.981016	0.981329	0.975769	0.976761	0.977645	0.975675	0.977466	0.974999	0.981754	0.987311	0.978952	0.978149	0.976945	0.979301	0.000101208	0.672092	0.126922	7	6693838	/	/
cg23628563	0.893215	0.89152	0.78329	0.731446	0.891702	0.867565	0.858731	0.877175	0.886118	0.889068	0.763914	0.780834	0.896472	0.880684	0.900202	0.856916	0.000101883	0.67179	0.127376	7	112262597	/	/
cg11144103	0.559427	0.552322	0.905212	0.884071	0.0301062	0.0453196	0.575999	0.581991	0.0338979	0.0322122	0.89774	0.90296	0.0407745	0.0390749	0.0349517	0.0413567	0.000102459	0.671533	0.127703	17	40561514	PTRF	NM_012232
cg09727531	0	0.00836531	0	0.00484468	0.0107442	0.00723589	0.00500477	0.0116057	0.0130364	0.0138931	0	0	0.00608907	0.00452242	0.0137972	0.00827258	0.000102908	0.671333	0.127711	7	150924053	ABCF2;ABCF2	NM_005692;NM_007189
cg01729288	0.760924	0.750255	0.769242	0.758331	0.724826	0.745423	0.739218	0.723214	0.717998	0.712553	0.753891	0.77293	0.728115	0.74544	0.744738	0.732486	0.000103095	0.671251	0.127711	7	23360859	IGF2BP3	NM_006547
cg09636756	0.570068	0.526429	0.927426	0.944513	0.556056	0.535126	0.514516	0.589719	0.51871	0.520775	0.940603	0.942872	0.927816	0.929001	0.551789	0.531206	0.000103764	0.670955	0.128149	18	77134251	ATP9B	NM_198531
cg12047363	0.909268	0.93893	0.905356	0.912225	0.936492	0.937981	0.92604	0.924529	0.921909	0.932695	0.887433	0.889761	0.934154	0.923589	0.923785	0.933197	0.000104436	0.67066	0.128589	6	147311573	/	/
cg27638963	0.974084	0.970404	0.975946	0.979086	0.964364	0.963767	0.970844	0.962823	0.958916	0.954857	0.972658	0.983607	0.96675	0.973514	0.969768	0.96765	0.000105625	0.670143	0.12966	11	45249611	/	/
cg14573817	0.814329	0.843112	0.829527	0.863003	0.76821	0.783026	0.767852	0.806654	0.762036	0.77481	0.82121	0.8449	0.78325	0.825596	0.79367	0.778266	0.000106396	0.669809	0.129914	12	107348689	C12orf23	NM_152261
cg10256210	0.831124	0.845816	0.859102	0.844898	0.832255	0.838132	0.838752	0.833774	0.832383	0.83375	0.865856	0.890536	0.836751	0.853059	0.830466	0.839973	0.000106472	0.669777	0.129914	14	106319730	/	/
cg07178877	0.819047	0.811161	0.801248	0.843414	0.752322	0.73875	0.659851	0.677556	0.706063	0.713728	0.809054	0.820017	0.727865	0.738631	0.745134	0.718003	0.00010746	0.669353	0.130549	13	114879659	RASA3	NM_007368
cg23168520	0.44953	0.454704	0.445005	0.464766	0.91069	0.925685	0.944555	0.942721	0.919131	0.91326	0.0378836	0.0258366	0.440642	0.446576	0.435206	0.432984	0.000107634	0.669279	0.130549	13	114775133	RASA3	NM_007368
cg22425860	0.703543	0.710717	0.542289	0.540324	0.740968	0.740732	0.669964	0.638294	0.74446	0.717693	0.533054	0.621396	0.721755	0.681512	0.721199	0.723461	0.00010856	0.668886	0.13128	4	190474719	/	/
cg06947208	0.0394475	0.0460193	0.0281943	0.014037	0.0495863	0.0545851	0.0646329	0.0464326	0.0693491	0.0622474	0.0380729	0.0321408	0.0506791	0.0405159	0.0567695	0.0463365	0.000109713	0.6684	0.132048	11	63993558	NUDT22;TRPT1;TRPT1;TRPT1;NUDT22;TRPT1;TRPT1;NUDT22;TRPT1;TRPT1;TRPT1;TRPT1;TRPT1;TRPT1	NM_001128612;NM_001160389;NM_031472;NM_001160392;NM_032344;NM_001160393;NM_001160390;NM_001128613;NM_001160390;NM_001033678;NM_001160392;NM_001033678;NM_031472;NM_001160389
cg07635485	0.705125	0.690135	0.724304	0.773735	0.606366	0.614246	0.594382	0.587399	0.671112	0.621052	0.698426	0.72513	0.659051	0.644946	0.660952	0.62995	0.000109846	0.668344	0.132048	12	131622690	GPR133	NM_198827
cg03687305	0.875306	0.881367	0.836232	0.832585	0.908175	0.866786	0.922812	0.888652	0.89493	0.907639	0.791494	0.838183	0.903204	0.855822	0.857339	0.887519	0.00011064	0.668012	0.132494	X	134031461	MOSPD1	NM_019556
cg27433479	0.89724	0.895271	0.852049	0.854295	0.89595	0.914342	0.905597	0.913281	0.893366	0.890111	0.851599	0.869951	0.890433	0.902113	0.887549	0.892757	0.000111139	0.667805	0.132494	1	1687481	NADK	NM_023018
cg08291996	0.391286	0.394534	0.147134	0.144262	0.366697	0.36054	0.405116	0.413749	0.347197	0.353282	0.162314	0.103326	0.388092	0.364907	0.572456	0.574653	0.000111195	0.667782	0.132494	19	58791159	ZNF8	NM_021089
cg02633413	0.287956	0.295672	0.322027	0.326257	0.251751	0.258835	0.295814	0.256821	0.294674	0.310713	0.418563	0.432359	0.313627	0.301811	0.278703	0.289684	0.000111521	0.667647	0.132495	5	176238343	UNC5A	NM_133369
cg24284460	0.190119	0.195455	0.0363766	0.0317046	0.220395	0.210191	0.250535	0.218477	0.191289	0.215504	0.0393353	0.0133099	0.0323836	0.0269859	0.253441	0.289428	0.000112217	0.66736	0.132932	3	42139507	TRAK1	NM_001042646
cg14615553	0.84162	0.881695	0.897109	0.891025	0.823458	0.844074	0.784918	0.780866	0.830418	0.826269	0.902277	0.935506	0.899033	0.858453	0.86642	0.831045	0.000113472	0.666846	0.134029	5	147093466	JAKMIP2	NM_014790
cg24250902	0.828088	0.801491	0.783188	0.842441	0.752402	0.736427	0.603532	0.622771	0.621596	0.629098	0.888698	0.892481	0.864664	0.845412	0.681411	0.682652	0.000114021	0.666623	0.134286	1	230415547	GALNT2	NM_004481
cg06318592	0.0180899	0.0193414	0.0138221	0.0181242	0.03821	0.0304187	0.0410019	0.0210616	0.0314527	0.0338958	0.0196223	0.0100262	0.0242104	0.0228064	0.0283881	0.0300835	0.000114548	0.66641	0.134328	3	47517621	SCAP	NM_012235
cg09959585	0.13758	0.144512	0.123652	0.115523	0.182782	0.149518	0.174444	0.158542	0.207971	0.219077	0.138211	0.0909184	0.130154	0.122941	0.182779	0.201852	0.000114717	0.666341	0.134328	14	103570855	C14orf73	NM_001077594
cg24015889	0.728474	0.711418	0.741544	0.744709	0.658852	0.700748	0.726782	0.704508	0.647358	0.674533	0.747173	0.760845	0.665276	0.697269	0.67825	0.67802	0.000115084	0.666194	0.13437	17	2951719	/	/
cg00970544	0.047356	0.0477846	0.0343853	0.0361749	0.0499723	0.0447191	0.0517018	0.052303	0.0538491	0.0446821	0.0377668	0.0265794	0.0445223	0.0440505	0.0421029	0.0445566	0.000115588	0.665991	0.134572	19	17445782	ANO8	NM_020959
cg19007030	0.0112289	0.0241201	0.0149456	0.00383899	0.0199652	0.0163317	0.0397003	0.0226666	0.0350776	0.0397418	0.00239547	0.00227917	0.0192238	0.0276345	0.0316534	0.0206215	0.000116906	0.665466	0.135436	5	177581072	NHP2;NHP2	NM_017838;NM_001034833
cg02314201	0.395344	0.387693	0.298961	0.319087	0.118107	0.140543	0.132559	0.134781	0.138182	0.142997	0.384723	0.346112	0.343409	0.293853	0.117014	0.135655	0.000116997	0.665429	0.135436	10	134843775	/	/
cg04565250	0.167023	0.151546	0.163512	0.202301	0.104597	0.0551404	0.0875029	0.0517401	0.0846426	0.0970446	0.205206	0.147733	0.0739988	0.064458	0.0955663	0.0814074	0.000117425	0.66526	0.135546	X	44402383	FUNDC1	NM_173794
cg20171297	0.600968	0.584964	0.55937	0.594638	0.551875	0.566837	0.519989	0.521809	0.5111	0.480735	0.629351	0.629792	0.525039	0.549195	0.557919	0.517489	0.000118021	0.665025	0.135848	12	81101474	MYF6;MYF6	NM_002469;NM_002469
cg19930057	0.00706597	0.00395951	0.00256755	0.00421967	0.00828911	0.0145454	0.0107032	0.0082512	0.00991981	0.0113209	0	0.0034895	0.0105529	0.0125585	0.00968612	0.0160117	0.000118743	0.664741	0.136216	18	19180767	ESCO1	NM_052911
cg11417025	0.585268	0.553262	0.569762	0.588094	0.539589	0.515821	0.489656	0.420284	0.437867	0.470268	0.635093	0.684828	0.437589	0.444107	0.501916	0.437643	0.000119068	0.664614	0.136216	7	16505589	SOSTDC1	NM_015464
cg07387591	0.116082	0.108292	0.11973	0.151519	0.113884	0.104112	0.114787	0.083224	0.0969191	0.125821	0.182064	0.156263	0.115841	0.114237	0.0940503	0.0924854	0.000119776	0.664338	0.136216	20	17208649	PCSK2	NM_002594
cg26562263	0.167555	0.178634	0.0998029	0.0876247	0.294547	0.302888	0.328861	0.30482	0.29411	0.310449	0.19046	0.0777637	0.12013	0.0860941	0.286412	0.27771	0.000120282	0.664142	0.136216	19	21863715	/	/
cg02771260	0.753491	0.781677	0.740062	0.739161	0.777253	0.747859	0.81294	0.831573	0.854497	0.8549	0.549794	0.586419	0.856561	0.852049	0.821425	0.878922	0.000120348	0.664116	0.136216	11	59836817	MS4A3;MS4A3;MS4A3	NM_006138;NM_001031809;NM_001031666
cg01022501	0.628301	0.649006	0.887435	0.905659	0.659689	0.652384	0.624815	0.661467	0.616137	0.610514	0.889747	0.933248	0.876063	0.918064	0.548059	0.589302	0.000120352	0.664115	0.136216	14	93064986	RIN3	NM_024832
cg01726287	0.905813	0.902539	0.922015	0.917398	0.892142	0.916657	0.882139	0.8638	0.883539	0.881811	0.968949	0.947563	0.888829	0.886188	0.833706	0.877144	0.000121222	0.663779	0.136819	14	93812936	COX8C;KIAA1409	NM_182971;NM_020818
cg12531498	0.384836	0.388799	0.396488	0.377362	0.299381	0.321993	0.356271	0.335731	0.332705	0.353321	0.446798	0.432203	0.373651	0.409682	0.383141	0.341058	0.000121589	0.663638	0.136853	12	49735181	/	/
cg10318222	0.183576	0.166624	0.167799	0.162327	0.12519	0.132987	0.150338	0.135859	0.131405	0.142786	0.21793	0.177033	0.133066	0.133683	0.118108	0.124964	0.000124542	0.662517	0.139571	15	27111940	GABRA5;GABRA5;GABRA5	NM_000810;NM_001165037;NM_000810
cg04302618	0.915046	0.915755	0.928328	0.929886	0.888732	0.902181	0.899057	0.893584	0.910675	0.900857	0.921249	0.946299	0.931334	0.919336	0.905423	0.911667	0.000124949	0.662365	0.139571	6	158034588	ZDHHC14;ZDHHC14	NM_153746;NM_024630
cg11680442	0.0310067	0.0288224	0.00345376	0.00529612	0.0278363	0.0333847	0.0379085	0.0214653	0.0491044	0.0269292	0.00924967	0.0055724	0.0173043	0.0374838	0.0284873	0.0356878	0.000125091	0.662311	0.139571	3	127309618	TPRA1;TPRA1	NM_001136053;NM_001142646
cg24266485	0.189003	0.191805	0.42311	0.401685	0.162226	0.160837	0.261989	0.264086	0.151615	0.181955	0.355415	0.314945	0.228048	0.228237	0.150769	0.171467	0.000125567	0.662134	0.139571	6	33084840	HLA-DPB2	NR_001435
cg08105512	0.703019	0.704	0.757154	0.679446	0.645576	0.670721	0.666077	0.660686	0.615907	0.642869	0.713797	0.718481	0.6965	0.683335	0.632694	0.616972	0.000125722	0.662076	0.139571	X	99989919	/	/
cg14617041	0.127183	0.107139	0.144555	0.210381	0.104911	0.0817887	0.112529	0.110024	0.135417	0.151728	0.240595	0.228639	0.136863	0.134396	0.106287	0.117306	0.00012644	0.661809	0.13979	5	72415687	TMEM171;TMEM171	NM_001161342;NM_173490
cg06693505	0.685535	0.694873	0.715219	0.715345	0.625873	0.650064	0.674077	0.728354	0.636533	0.628408	0.740521	0.748968	0.697625	0.67002	0.662717	0.66637	0.000127024	0.661593	0.13979	8	141057453	TRAPPC9;TRAPPC9	NM_001160372;NM_031466
cg00541303	0.433343	0.43682	0.425603	0.429804	0.377138	0.388222	0.362734	0.38108	0.376371	0.370921	0.472664	0.421802	0.366644	0.434636	0.369228	0.385035	0.000127276	0.6615	0.13979	1	208962374	/	/
cg26429017	0.459612	0.448557	0.333331	0.365404	0.521356	0.504235	0.561015	0.558587	0.459454	0.476224	0.351038	0.324787	0.557377	0.42303	0.44694	0.464651	0.000127295	0.661493	0.13979	2	233734820	C2orf82	NM_206895
cg07582923	0.794935	0.812369	0.822923	0.779547	0.76863	0.765873	0.773795	0.786176	0.744723	0.790969	0.83434	0.879173	0.802252	0.796065	0.755941	0.753148	0.000128565	0.661027	0.140197	14	105105063	/	/
cg03850234	0.0396547	0.0458741	0.0430975	0.0452068	0.0592378	0.067825	0.0503719	0.0608886	0.0531306	0.0591912	0.0250898	0.00614086	0.0564299	0.0358397	0.067765	0.0507526	0.000129087	0.660836	0.140197	1	246862759	/	/
cg14687298	0.255905	0.281154	0.381754	0.147949	0.569324	0.556027	0.466097	0.421884	0.342776	0.347076	0.119015	0.0616777	0.372233	0.352428	0.481706	0.49231	0.000129755	0.660593	0.140197	12	31272119	/	/
cg17156100	0.281717	0.257481	0.270474	0.265208	0.293561	0.282467	0.302989	0.292832	0.293408	0.321446	0.241644	0.209486	0.285275	0.264471	0.279547	0.272262	0.000130115	0.660463	0.140197	8	145910685	/	/
cg03764274	0.488222	0.505505	0.526776	0.544951	0.484001	0.480375	0.506115	0.524275	0.47493	0.459316	0.543459	0.608855	0.478966	0.499704	0.488931	0.477661	0.000130262	0.66041	0.140197	17	79632335	C17orf90;CCDC137	NM_001039842;NM_199287
cg04315947	0.0272613	0.0320179	0.019474	0.0160954	0.0287362	0.0257236	0.0313038	0.0399395	0.037163	0.0264174	0.0181325	0.00253835	0.0283974	0.0257064	0.0417695	0.0314986	0.000130571	0.660298	0.140197	10	98272633	TLL2	NM_012465
cg03313172	0.394718	0.416651	0.389773	0.383604	0.322177	0.377975	0.3049	0.31822	0.302075	0.312046	0.427854	0.453574	0.331318	0.353802	0.380277	0.336901	0.000130764	0.660229	0.140197	4	47033197	GABRB1	NM_000812
cg10754596	0.0355514	0.0503907	0.0390694	0.0358058	0.0566315	0.0574957	0.0594853	0.0495048	0.0635817	0.0535243	0.0442405	0.0285411	0.0548433	0.0452299	0.0657671	0.0497052	0.000131167	0.660084	0.140197	22	31198955	OSBP2	NM_030758
cg20607769	0.00630367	0.00418678	0.00459177	0.00281872	0.00826128	0.0058387	0.00987423	0.00867574	0.00905973	0.00862634	0	0	0.00916073	0.00239338	0.00630235	0.00490427	0.000131273	0.660046	0.140197	12	53491735	IGFBP6	NM_002178
cg01572333	0.179299	0.195104	0.210331	0.201543	0.181264	0.191997	0.182283	0.185372	0.169411	0.176185	0.212297	0.203506	0.182682	0.209113	0.173974	0.183063	0.000131423	0.659992	0.140197	10	64574661	EGR2;EGR2;EGR2;EGR2	NM_001136178;NM_000399;NM_001136179;NM_001136177
cg20113993	0.0485815	0.0499862	0.0354988	0.0408472	0.0536384	0.041142	0.0623783	0.0544452	0.0574601	0.0729881	0.0229138	0.0323331	0.0554333	0.0535513	0.0545132	0.0461707	0.000131461	0.659978	0.140197	6	34394080	RPS10	NM_001014
cg04178523	0.420268	0.46059	0.436169	0.432246	0.421158	0.361839	0.392647	0.407938	0.403709	0.391358	0.494795	0.489531	0.41717	0.398171	0.425487	0.399741	0.000132625	0.659562	0.141068	19	12167295	ZNF878	NM_001080404
cg05860019	0.805785	0.828702	0.84743	0.823413	0.765655	0.770052	0.801075	0.794912	0.788003	0.769693	0.821073	0.858389	0.780594	0.794009	0.758526	0.728418	0.000133385	0.659293	0.141379	15	53095195	/	/
cg19593767	0.279238	0.258194	0.275402	0.328495	0.244946	0.243929	0.250016	0.224787	0.252698	0.236135	0.301185	0.311472	0.229611	0.27303	0.264418	0.264076	0.000133926	0.659102	0.141379	20	42544666	TOX2;TOX2;TOX2	NM_001098796;NM_001098797;NM_032883
cg24562268	0.0152873	0.0178265	0.0133043	0.011807	0.0206464	0.0221911	0.0177457	0.0144193	0.0235177	0.0197046	0.00975613	0.00501497	0.0247371	0.0201332	0.0205384	0.0203251	0.000133961	0.659089	0.141379	11	67374388	NDUFV1;NDUFV1;NDUFV1;NDUFV1	NM_001166102;NM_007103;NM_001166102;NM_007103
cg07460842	0.268111	0.264166	0.0882426	0.0920173	0.32804	0.354682	0.297521	0.278725	0.276917	0.257611	0.0930667	0.0572469	0.366796	0.355416	0.250385	0.261178	0.000134649	0.658847	0.141518	6	66804631	/	/
cg20699737	0.511123	0.521828	0.521415	0.534623	0.502489	0.49868	0.495754	0.509651	0.492908	0.501066	0.526246	0.528777	0.501022	0.513978	0.504029	0.522462	0.000135353	0.658601	0.141518	11	2721428	KCNQ1OT1;KCNQ1;KCNQ1	NR_002728;NM_000218;NM_181798
cg07925670	0.382893	0.379442	0.404687	0.401892	0.503372	0.47827	0.502586	0.482971	0.516097	0.510786	0.37128	0.355194	0.438109	0.356222	0.433332	0.460762	0.000135778	0.658452	0.141518	17	7253489	ACAP1	NM_014716
cg15982117	0.110553	0.135	0.111922	0.0911793	0.444283	0.461005	0.517102	0.490214	0.72529	0.752752	0.131523	0.0669603	0.720506	0.676333	0.719108	0.694289	0.000135915	0.658404	0.141518	6	32552106	HLA-DRB1	NM_002124
cg23554546	0.633553	0.623946	0.65019	0.679329	0.604614	0.57137	0.649179	0.616702	0.572791	0.572197	0.643854	0.687525	0.618543	0.641338	0.608199	0.595539	0.000136768	0.658108	0.141518	X	118987202	UPF3B;UPF3B	NM_080632;NM_023010
cg27637940	0.780673	0.748289	0.82382	0.814443	0.755146	0.795052	0.765685	0.765524	0.765747	0.751567	0.815592	0.822679	0.78471	0.788447	0.732824	0.773577	0.000136862	0.658076	0.141518	5	63985374	FAM159B	NM_001164442
cg19325793	0.689762	0.694668	0.757608	0.78282	0.65801	0.659869	0.708491	0.728711	0.681365	0.626895	0.765074	0.883515	0.712848	0.781551	0.643521	0.630331	0.000137015	0.658023	0.141518	6	33082165	HLA-DPB2	NR_001435
cg14799277	0.485396	0.471238	0.656378	0.661779	0.478904	0.477644	0.481419	0.526405	0.47439	0.455468	0.627961	0.612116	0.581015	0.635761	0.484647	0.483389	0.000137074	0.658002	0.141518	5	72602175	/	/
cg03885343	0.722837	0.703893	0.726463	0.722287	0.65221	0.672718	0.694589	0.687601	0.669171	0.657789	0.764598	0.816402	0.699868	0.702248	0.722091	0.721405	0.000137228	0.657949	0.141518	5	98108198	RGMB	NM_001012761
cg11688616	0.0372697	0.0322005	0.0245473	0.0382583	0.0472316	0.0499684	0.0416294	0.0442745	0.0509663	0.0462978	0.0356097	0.0160416	0.0344751	0.0497657	0.0475721	0.0470639	0.000139497	0.657171	0.14264	1	241803757	OPN3	NM_014322
cg01595746	0.632941	0.642983	0.636898	0.660162	0.566495	0.604955	0.580175	0.626997	0.608778	0.601881	0.691899	0.683171	0.588558	0.594112	0.614466	0.623	0.000139589	0.65714	0.14264	6	1190953	/	/
cg00151250	0.695126	0.663359	0.696096	0.669697	0.641939	0.643146	0.629747	0.614076	0.608357	0.623691	0.663767	0.708115	0.660174	0.643586	0.646978	0.647516	0.000140128	0.656956	0.14264	8	91803412	NECAB1	NM_022351
cg05819130	0.568561	0.561861	0.572459	0.590692	0.556798	0.555194	0.540887	0.571544	0.536129	0.552049	0.585597	0.579472	0.573655	0.576341	0.553166	0.558216	0.000140386	0.656869	0.14264	7	94285759	SGCE;PEG10;PEG10;PEG10;SGCE;PEG10;SGCE	NM_001099401;NM_015068;NM_001040152;NM_015068;NM_001099400;NM_001040152;NM_003919
cg24886176	0.0325708	0.0543887	0.0260838	0.016647	0.0310905	0.0512914	0.0737774	0.0678315	0.0737878	0.0573323	0.0159579	0.0296806	0.0408028	0.0440129	0.0547426	0.0530161	0.000141123	0.65662	0.14264	2	70142158	MXD1	NM_002357
cg24682307	0.028751	0.0232659	0.016108	0.0205862	0.0446952	0.0439085	0.0341571	0.0185078	0.0375106	0.034459	0.0169466	0.01253	0.0313294	0.0319082	0.0340098	0.0351601	0.000141606	0.656457	0.14264	1	12227131	TNFRSF1B;TNFRSF1B	NM_001066;NM_001066
cg12021843	0.550974	0.512602	0.447041	0.501598	0.586037	0.609119	0.544343	0.611834	0.522074	0.540631	0.398406	0.300011	0.434806	0.523406	0.556489	0.556059	0.000141607	0.656457	0.14264	6	33083794	HLA-DPB2	NR_001435
cg03693749	0.275242	0.298062	0.360259	0.377868	0.263416	0.248307	0.294649	0.303656	0.248476	0.244144	0.328613	0.315192	0.278752	0.281375	0.247269	0.262151	0.000141691	0.656429	0.14264	6	33085470	HLA-DPB2	NR_001435
cg03965138	0.673791	0.746038	0.676797	0.704583	0.211402	0.213427	0.233816	0.236441	0.404432	0.40458	0.743292	0.759844	0.223991	0.206782	0.286829	0.312832	0.000141744	0.656411	0.14264	19	52134393	SIGLEC5	NM_003830
cg05679609	0.823146	0.807396	0.822887	0.811373	0.737514	0.763447	0.761353	0.722456	0.744537	0.791107	0.848084	0.812315	0.788485	0.767738	0.784221	0.743989	0.000141826	0.656383	0.14264	12	30671926	/	/
cg03673737	0.123829	0.14483	0.111143	0.0887469	0.180476	0.14909	0.192165	0.155486	0.145734	0.166903	0.114957	0.0671997	0.147819	0.131724	0.137025	0.128111	0.000142308	0.656222	0.142727	7	87974733	/	/
cg09829551	0.279629	0.274939	0.265688	0.260195	0.237956	0.240216	0.220691	0.218004	0.216972	0.215508	0.279631	0.279907	0.252327	0.255403	0.248538	0.252297	0.000142615	0.656119	0.142727	16	86599111	/	/
cg22359828	0.59198	0.532938	0.608813	0.662888	0.568437	0.443661	0.489594	0.492998	0.517463	0.499524	0.642173	0.606561	0.594888	0.623218	0.457647	0.47742	0.000143729	0.655748	0.143489	1	181514216	CACNA1E	NM_000721
cg15865892	0.657622	0.656907	0.798111	0.784813	0.666726	0.668044	0.703611	0.704402	0.670876	0.669306	0.758228	0.798243	0.689679	0.666853	0.673586	0.679082	0.000144472	0.655502	0.14349	2	107201149	/	/
cg04984852	0.758638	0.76027	0.745972	0.730606	0.769876	0.769533	0.772324	0.818671	0.779453	0.772562	0.721329	0.730651	0.778083	0.77601	0.777907	0.821379	0.000144529	0.655483	0.14349	11	1463935	BRSK2	NM_003957
cg27638615	0.443621	0.447289	0.445121	0.470898	0.458899	0.455856	0.38647	0.385372	0.367147	0.373416	0.497192	0.514944	0.457946	0.440306	0.405928	0.410535	0.000144905	0.655359	0.14349	2	202901352	FZD7;FZD7	NM_003507;NM_003507
cg17883223	0.581483	0.582058	0.569993	0.587875	0.549346	0.547862	0.554531	0.571548	0.556753	0.565118	0.603418	0.624361	0.559793	0.546039	0.54841	0.562721	0.000145143	0.655281	0.14349	7	56854974	/	/
cg19393008	0.871964	0.864232	0.496052	0.495771	0.878085	0.870595	0.878007	0.870293	0.875233	0.852011	0.477524	0.47209	0.467913	0.499767	0.875714	0.880751	0.000146112	0.654963	0.144098	12	52798363	KRT82	NM_033033
cg04139465	0.340105	0.366846	0.377499	0.262354	0.499174	0.423305	0.49064	0.534562	0.458758	0.458393	0.348293	0.214131	0.519819	0.467037	0.498889	0.434983	0.000147271	0.654585	0.14467	19	51020297	LRRC4B	NM_001080457
cg04453050	0.372487	0.343555	0.371105	0.356096	0.306221	0.314217	0.338882	0.320089	0.315926	0.34621	0.424283	0.42628	0.400202	0.372325	0.338531	0.341363	0.000147405	0.654542	0.14467	3	51740896	GRM2;GRM2	NM_000839;NM_001130063
cg21870640	0.125233	0.127808	0.347442	0.353978	0.121206	0.117322	0.194583	0.196705	0.104419	0.119895	0.287413	0.25618	0.206559	0.164443	0.123118	0.128282	0.000147877	0.654389	0.144783	6	33084624	HLA-DPB2	NR_001435
cg23733394	0.318305	0.322923	0.276918	0.251933	0.647857	0.65113	0.584181	0.580834	0.577812	0.60243	0.297323	0.295141	0.308715	0.234015	0.468441	0.477641	0.000148774	0.654099	0.145311	1	839752	/	/
cg15730213	0.0234581	0.0223367	0.0203763	0.0228103	0.0281236	0.0288434	0.0227213	0.0280707	0.0248309	0.025211	0.0164137	0.00869461	0.0260912	0.0273036	0.0281768	0.0274533	0.000149477	0.653873	0.145648	20	34639058	LOC647979	NR_027451
cg23238793	0.384912	0.378567	0.408973	0.411447	0.33833	0.33375	0.367997	0.354334	0.3392	0.352662	0.381873	0.389136	0.372459	0.336633	0.3399	0.355333	0.000150434	0.653567	0.145954	X	25025519	ARX	NM_139058
cg04293489	0.550267	0.577589	0.583743	0.572383	0.533393	0.529133	0.508266	0.496088	0.488664	0.540865	0.556711	0.64223	0.556206	0.551321	0.523174	0.539601	0.000150509	0.653543	0.145954	6	49917881	DEFB133	NM_001166478
cg07809981	0.981781	0.976376	0.989151	0.977143	0.975904	0.973778	0.975676	0.968689	0.974552	0.974981	0.986752	0.994257	0.977848	0.973756	0.978279	0.967552	0.000152159	0.65302	0.147202	16	352159	AXIN1;AXIN1	NM_003502;NM_181050
cg16692258	0.869308	0.869316	0.841098	0.87488	0.88606	0.903621	0.905406	0.914944	0.869588	0.897938	0.845311	0.827527	0.856843	0.898062	0.896456	0.887636	0.000153011	0.652752	0.147394	21	31655822	KRTAP24-1	NM_001085455
cg02423323	0.035972	0.0447432	0.0253335	0.0292222	0.0719859	0.0478787	0.0636064	0.0463164	0.0529933	0.0542486	0.0357297	0.0320025	0.0364039	0.0419869	0.0644812	0.0612642	0.000153283	0.652666	0.147394	4	146100633	OTUD4;OTUD4;OTUD4	NM_017493;NM_199324;NM_001102653
cg05573287	0.979029	0.976325	0.982959	0.986352	0.977667	0.971016	0.969014	0.970263	0.974999	0.975424	0.980664	0.989788	0.979206	0.981631	0.977738	0.975889	0.000153759	0.652517	0.147394	3	12983221	IQSEC1;IQSEC1	NM_001134382;NM_014869
cg01211091	0.0186315	0.0148558	0.0204028	0.0141295	0.0237369	0.0235695	0.0170232	0.0217926	0.0249172	0.0270953	0.00834223	0.0102537	0.018433	0.0176738	0.0180014	0.0206531	0.000153988	0.652445	0.147394	8	87354809	WWP1	NM_007013
cg00191882	0.0936397	0.0692008	0.070739	0.0717596	0.0846235	0.0863881	0.0816921	0.0844051	0.0824406	0.0867138	0.0661579	0.0634064	0.0805385	0.0844946	0.086358	0.0849824	0.000154433	0.652306	0.147394	17	64188481	CCDC46	NM_145036
cg09343544	0.179132	0.182069	0.192476	0.183663	0.140777	0.114104	0.174603	0.177628	0.126592	0.133138	0.214901	0.19554	0.187413	0.157079	0.12575	0.121215	0.000154534	0.652275	0.147394	22	19131573	DGCR14	NM_022719
cg11522610	0.624265	0.590092	0.593498	0.672876	0.60933	0.565559	0.543073	0.514241	0.542647	0.53433	0.674473	0.694684	0.54003	0.519981	0.568812	0.562374	0.000155246	0.652053	0.147727	1	106623429	/	/
cg11347411	0.055918	0.0446563	0.0454186	0.0594932	0.125641	0.108183	0.0709597	0.073694	0.0957897	0.0941065	0.0288759	0.0192024	0.0561789	0.0436817	0.108331	0.0690605	0.000156989	0.651515	0.149036	7	150020925	ACTR3C;LRRC61;LRRC61	NM_001164458;NM_023942;NM_001142928
cg22173241	0.0293101	0.0357459	0.0228436	0.0330247	0.0409297	0.0437902	0.0321693	0.0421832	0.0539494	0.051683	0.029467	0.0266515	0.0356784	0.0420404	0.0507121	0.0427367	0.000157885	0.65124	0.149538	19	10764462	ILF3;ILF3;ILF3;ILF3;ILF3;LOC147727	NM_017620;NM_004516;NM_001137673;NM_153464;NM_012218;NR_024333
cg12898694	0.876857	0.891557	0.891653	0.8943	0.884118	0.877948	0.857326	0.867684	0.868797	0.875773	0.902219	0.92633	0.888149	0.860183	0.871556	0.866534	0.000158316	0.651109	0.149598	1	231667709	TSNAX-DISC1;TSNAX-DISC1;TSNAX-DISC1;TSNAX;TSNAX-DISC1;TSNAX-DISC1;TSNAX-DISC1;TSNAX-DISC1;TSNAX-DISC1	NR_028398;NR_028394;NR_028397;NM_005999;NR_028395;NR_028399;NR_028393;NR_028400;NR_028396
cg02087356	0.884948	0.871416	0.879784	0.868529	0.859588	0.854376	0.846964	0.863293	0.856409	0.847302	0.884627	0.881168	0.855513	0.858294	0.842767	0.863211	0.000159418	0.650774	0.149778	16	73206117	/	/
cg07597816	0.907285	0.881347	0.57488	0.559605	0.884994	0.901746	0.898187	0.904302	0.907719	0.873543	0.0808611	0.0773645	0.33766	0.404642	0.891916	0.880823	0.000159598	0.650719	0.149778	3	33484959	/	/
cg13076785	0.525477	0.51793	0.510376	0.529481	0.692683	0.678274	0.688108	0.655856	0.907516	0.895943	0.530092	0.527977	0.659425	0.679817	0.848338	0.845243	0.000159613	0.650714	0.149778	6	32520916	HLA-DRB6	NR_001298
cg10244222	0.903577	0.909591	0.915235	0.925225	0.869475	0.88188	0.874842	0.88862	0.885148	0.847347	0.906242	0.912685	0.894574	0.880799	0.890304	0.858878	0.000160987	0.6503	0.150719	17	62496622	DDX5	NM_004396
cg04397065	0.0146944	0.0221414	0.020641	0.0139392	0.028416	0.0231395	0.0248719	0.0220915	0.0281285	0.0240163	0.0144395	0.00830657	0.0287083	0.0172352	0.0287808	0.0294321	0.000161502	0.650145	0.150753	17	33469239	NLE1;NLE1;NLE1	NM_001014445;NM_001014445;NM_018096
cg10518000	0.600079	0.620647	0.616951	0.626363	0.684241	0.699642	0.750302	0.759021	0.678598	0.662661	0.592386	0.552404	0.669904	0.650617	0.664656	0.683284	0.000161766	0.650066	0.150753	14	20146493	/	/
cg12495090	0.672008	0.710006	0.691754	0.750982	0.480362	0.48375	0.317349	0.333502	0.464332	0.462741	0.654819	0.678511	0.460233	0.474586	0.302816	0.285123	0.000162753	0.649771	0.151233	2	127538987	/	/
cg16771407	0.331801	0.293023	0.348976	0.308852	0.276806	0.292111	0.304742	0.293231	0.269229	0.263178	0.344832	0.328501	0.326855	0.299732	0.261904	0.296012	0.000163025	0.64969	0.151233	7	156409058	/	/
cg03471895	0.00473916	0.00608101	0	0	0.0141074	0.00983258	0.0166867	0.0144371	0.0161785	0.0119588	0.00256722	0.0077972	0.0149033	0.00997552	0.0161282	0.0101278	0.000164083	0.649376	0.151707	14	71275936	MAP3K9	NM_033141
cg22730004	0.307208	0.338363	0.327043	0.279136	0.579588	0.592381	0.491268	0.454103	0.375914	0.378213	0.234354	0.186093	0.428024	0.426642	0.471926	0.42922	0.000164282	0.649317	0.151707	1	158656718	SPTA1	NM_003126
cg16707720	0.0334227	0.0372317	0.0258432	0.028913	0.0491441	0.0418084	0.0454364	0.0447454	0.0623667	0.0446144	0.0318216	0.0248639	0.0361407	0.0418721	0.0486517	0.0327895	0.00016514	0.649065	0.152153	18	60190689	ZCCHC2	NM_017742
cg25536467	0.585668	0.589007	0.52765	0.515417	0.655138	0.60841	0.552273	0.58659	0.578268	0.613175	0.463885	0.485174	0.615157	0.596804	0.590451	0.569722	0.000165798	0.648871	0.152414	13	19960816	/	/
cg21820873	0.909391	0.880811	0.882857	0.888042	0.837823	0.848827	0.873436	0.892788	0.838007	0.839519	0.923971	0.945136	0.902245	0.880996	0.848387	0.86262	0.000167234	0.648452	0.152533	11	64138719	RPS6KA4;RPS6KA4	NM_001006944;NM_003942
cg14508093	0.470897	0.468098	0.300603	0.22789	0.463382	0.407703	0.525419	0.5212	0.478477	0.475731	0.363316	0.236631	0.543396	0.444671	0.492089	0.489751	0.000167379	0.64841	0.152533	9	98862825	/	/
cg16591659	0.758115	0.754325	0.808707	0.772926	0.684385	0.722894	0.759177	0.747792	0.769286	0.741245	0.813663	0.854648	0.773923	0.766964	0.713229	0.699616	0.00016751	0.648372	0.152533	17	78472290	/	/
cg00912926	0.123138	0.100353	0.0755439	0.0829651	0.175927	0.187032	0.141378	0.120651	0.15274	0.167744	0.109972	0.0845248	0.168806	0.139792	0.145812	0.15177	0.000167682	0.648322	0.152533	10	134775610	/	/
cg15822622	0.869894	0.868581	0.888607	0.880508	0.861608	0.862244	0.872453	0.880795	0.855762	0.861162	0.887826	0.907048	0.887623	0.881192	0.864171	0.868211	0.000167805	0.648286	0.152533	2	130796707	LOC440905	NR_026758
cg23260026	0.616086	0.638146	0.60314	0.6294	0.533668	0.575593	0.573592	0.588162	0.570405	0.570598	0.619082	0.649062	0.603214	0.582142	0.581168	0.575536	0.000170514	0.647506	0.154252	19	675390	FSTL3	NM_005860
cg01413809	0.277181	0.285748	0.15066	0.164912	0.268725	0.265354	0.244201	0.263846	0.308122	0.314364	0.18638	0.173317	0.25247	0.247523	0.237466	0.234007	0.000170592	0.647484	0.154252	1	85462483	MCOLN2	NM_153259
cg11670789	0.145607	0.134491	0.0639962	0.0705638	0.270264	0.260265	0.293671	0.359116	0.379744	0.404739	0.0921333	0.0686155	0.181277	0.155768	0.158047	0.133018	0.000171174	0.647317	0.154252	15	93208459	/	/
cg00977696	0.677192	0.671522	0.708885	0.701462	0.624889	0.585333	0.632908	0.66663	0.651991	0.688383	0.72625	0.723898	0.663336	0.647194	0.621986	0.630532	0.000171237	0.647299	0.154252	8	144854517	/	/
cg17322044	0.684981	0.694583	0.769621	0.757577	0.657347	0.669744	0.663522	0.666193	0.480477	0.517766	0.789714	0.754512	0.681202	0.580642	0.623431	0.626201	0.000171594	0.647198	0.154252	12	125140105	/	/
cg06768944	0.00544219	0.00517971	0.00364737	0.00144855	0.00836787	0.00753955	0.0111206	0.0026117	0.0110759	0.00893524	0	0	0.00711096	0.00675342	0.00620959	0.00483451	0.000172219	0.64702	0.154472	8	142216276	/	/
cg07161162	0.759533	0.757001	0.806952	0.815575	0.764497	0.753515	0.728045	0.753351	0.773743	0.757213	0.787921	0.818024	0.779339	0.773727	0.763012	0.762532	0.00017271	0.646881	0.154571	16	86556439	/	/
cg13149745	0.272455	0.330449	0.338182	0.28861	0.439442	0.526758	0.499546	0.518128	0.579036	0.558155	0.202844	0.167683	0.504544	0.537322	0.358363	0.358025	0.000173264	0.646725	0.154726	X	146340534	MIR509-1;MIR509-3;MIR509-2	NR_030236;NR_030629;NR_030586
cg22941054	0.80352	0.783246	0.771911	0.797255	0.674837	0.661965	0.715088	0.717842	0.743258	0.739827	0.81331	0.830291	0.758645	0.731246	0.724556	0.748331	0.000174178	0.646467	0.155095	7	150871421	/	/
cg03573443	0.00746291	0.00780027	0.00414666	0.00172173	0.00503224	0.0139786	0.00637132	0.012253	0.0164775	0.00874788	0	0.00288729	0.00765972	0.00907764	0.0140637	0.0109787	0.000174995	0.646238	0.155095	14	96829970	ATG2B	NM_018036
cg25445749	0.037836	0.0361746	0.0323988	0.02714	0.0596114	0.0443817	0.0434462	0.0414808	0.0476321	0.0451525	0.0338194	0.026017	0.0440222	0.0503613	0.057498	0.0462262	0.000174999	0.646237	0.155095	17	26220465	C17orf108	NM_001076680
cg09700085	0.199881	0.175354	0.157075	0.142749	0.202126	0.196434	0.15565	0.189695	0.212256	0.209325	0.148501	0.139648	0.203189	0.184323	0.186778	0.205502	0.000175657	0.646053	0.155095	3	45838028	SLC6A20;SLC6A20;SLC6A20;SLC6A20	NM_020208;NM_022405;NM_020208;NM_022405
cg05813818	0.955527	0.941801	0.953565	0.964166	0.929914	0.946741	0.934834	0.959917	0.936229	0.922462	0.971191	0.974559	0.932573	0.945893	0.924759	0.920509	0.000175714	0.646037	0.155095	16	875966	/	/
cg09917360	0.485976	0.465402	0.344567	0.382227	0.497332	0.485392	0.485781	0.477547	0.431058	0.453058	0.339328	0.371395	0.473933	0.439621	0.430694	0.464234	0.000175999	0.645958	0.155095	16	85711754	GINS2	NM_016095
cg02736602	0.0981827	0.0881839	0.0715339	0.079542	0.110727	0.099132	0.106817	0.114656	0.12462	0.109844	0.069542	0.0681151	0.0978079	0.0895711	0.104949	0.0711661	0.000176348	0.645861	0.155095	1	197744226	DENND1B;DENND1B	NM_001142795;NM_144977
cg19313402	0.623534	0.646184	0.675026	0.668013	0.641949	0.624393	0.650105	0.642696	0.599644	0.613637	0.683713	0.690745	0.637472	0.603328	0.634198	0.624146	0.000177335	0.645587	0.155625	1	220102307	SLC30A10	NM_018713
cg09814487	0.612996	0.647874	0.644303	0.626467	0.602566	0.580622	0.62489	0.602464	0.535965	0.559479	0.651647	0.704721	0.579885	0.598293	0.54071	0.593803	0.000179247	0.645061	0.15638	16	86598824	/	/
cg15717617	0.726957	0.772737	0.0188485	0.0171331	0.763223	0.758955	0.768932	0.763928	0.719547	0.760689	0.369251	0.364859	0.425393	0.414882	0.775639	0.762694	0.000180226	0.644794	0.15638	8	38782090	PLEKHA2	NM_021623
cg08330950	0.615266	0.583101	0.727489	0.693047	0.633223	0.61869	0.614549	0.612707	0.443449	0.477285	0.725205	0.754485	0.628936	0.563889	0.591548	0.597273	0.00018032	0.644768	0.15638	12	125140249	/	/
cg03430800	0.0489467	0.0450437	0.0636328	0.0408081	0.0552617	0.0610598	0.0604559	0.0722875	0.0956962	0.0756812	0.0303774	0.0247895	0.0677265	0.0674323	0.0770904	0.076375	0.000180372	0.644754	0.15638	1	161015930	USF1;USF1	NM_207005;NM_007122
cg00587941	0.207655	0.280469	0.365042	0.281993	0.904645	0.925678	0.943626	0.935737	0.904761	0.928078	0.311054	0.327159	0.291602	0.22817	0.920986	0.929961	0.000180375	0.644753	0.15638	13	114741241	/	/
cg24707573	0.436344	0.440144	0.453385	0.431767	0.321265	0.327571	0.421849	0.406026	0.38471	0.371694	0.46922	0.514549	0.450271	0.429861	0.377386	0.395647	0.000180504	0.644718	0.15638	7	101961796	SH2B2	NM_020979
cg24709531	0.693746	0.712026	0.7035	0.727788	0.653243	0.705906	0.685732	0.713091	0.658367	0.640792	0.746346	0.765062	0.682606	0.658469	0.656131	0.655003	0.000185536	0.643364	0.15892	1	38258709	MANEAL;MANEAL	NM_001113482;NM_001031740
cg25891639	0.145211	0.139586	0.158471	0.151606	0.139023	0.141229	0.149708	0.142225	0.132578	0.137641	0.169852	0.154313	0.142707	0.147017	0.147855	0.143409	0.000185812	0.643291	0.15892	5	143584957	KCTD16	NM_020768
cg01034251	0.0766221	0.113838	0.123311	0.12519	0.101688	0.101882	0.0852804	0.0633936	0.0879269	0.0929111	0.16506	0.126194	0.0938168	0.0896373	0.0840924	0.0872929	0.000185996	0.643242	0.15892	16	88748522	MGC23284;SNAI3	NR_024399;NM_178310
cg12372503	0.687549	0.710454	0.677879	0.692303	0.617297	0.645466	0.660021	0.660578	0.649784	0.632718	0.717723	0.705873	0.659743	0.626862	0.640755	0.623168	0.000186008	0.643239	0.15892	X	134730716	/	/
cg02819655	0.0136276	0.0458763	0.4582	0.509543	0.0281618	0.035942	0.0204685	0.0170968	0.00701798	0.0326313	0.509063	0.495368	0.49886	0.515813	0.0440735	0.027167	0.000186404	0.643134	0.15892	2	178853377	PDE11A;PDE11A	NM_001077197;NM_016953
cg19741832	0.7451	0.738856	0.748444	0.748789	0.775779	0.780292	0.805754	0.804212	0.760589	0.776938	0.704382	0.726537	0.747899	0.739104	0.76635	0.780558	0.000186665	0.643065	0.15892	1	144994658	PDE4DIP;PDE4DIP;PDE4DIP;PDE4DIP	NM_001002812;NM_014644;NM_022359;NM_001002810
cg05407459	0.804639	0.809921	0.777222	0.793541	0.728467	0.724878	0.763044	0.747876	0.724261	0.725343	0.807574	0.831604	0.776159	0.780238	0.676119	0.69426	0.000186858	0.643014	0.15892	16	8619531	TMEM114	NM_001146336
cg19741455	0.0144133	0.0157499	0.0169945	0.00712271	0.021948	0.0172381	0.0211029	0.016988	0.020128	0.0166108	0.00356558	0.00163934	0.0154887	0.0158532	0.0251078	0.0123745	0.000187084	0.642954	0.15892	14	55494023	SOCS4;SOCS4;SOCS4;SOCS4;WDHD1;WDHD1	NM_080867;NM_199421;NM_080867;NM_199421;NM_001008396;NM_007086
cg10077239	0.262126	0.270936	0.325395	0.336627	0.275753	0.283104	0.270893	0.243637	0.284059	0.306596	0.455498	0.385354	0.304907	0.30107	0.250564	0.263516	0.000187563	0.642828	0.15892	14	30397686	PRKD1	NM_002742
cg18596939	0.799183	0.806715	0.74216	0.757746	0.813176	0.770524	0.800747	0.805026	0.828793	0.806884	0.706498	0.76011	0.776583	0.7552	0.797864	0.79574	0.000187809	0.642763	0.15892	3	129827549	LOC729375	NR_024252
cg26252350	0.011411	0.0140237	0.00964839	0.0065775	0.014529	0.0135278	0.0187227	0.0186826	0.0112901	0.0151829	0.000389928	0.00353206	0.00971407	0.0156936	0.0152819	0.00961739	0.000188966	0.64246	0.15892	15	45814811	SLC30A4;C15orf21;SLC30A4	NM_013309;NR_022014;NM_013309
cg04286377	0.488762	0.443573	0.438986	0.467273	0.447619	0.420002	0.419843	0.439942	0.396882	0.443936	0.509336	0.529173	0.446509	0.453054	0.419331	0.421896	0.000189569	0.642302	0.15892	15	27111604	GABRA5;GABRA5	NM_001165037;NM_000810
cg01323777	0.914596	0.937373	0.852074	0.890736	0.737603	0.711556	0.773115	0.814589	0.742164	0.758856	0.881006	0.964189	0.814636	0.830069	0.804697	0.793057	0.000190041	0.642179	0.15892	17	7832943	KCNAB3	NM_004732
cg12612445	0.816107	0.830329	0.78984	0.791473	0.834183	0.834743	0.831992	0.858975	0.825407	0.831718	0.752463	0.791046	0.814757	0.796674	0.80915	0.810232	0.000190108	0.642161	0.15892	21	46353573	C21orf67	NR_027128
cg09088834	0.326246	0.307187	0.31485	0.309911	0.274257	0.278841	0.296439	0.284682	0.273861	0.260901	0.311047	0.323282	0.277999	0.27069	0.276911	0.268154	0.000190232	0.642129	0.15892	20	25565460	NINL	NM_025176
cg11267496	0.546792	0.541668	0.549379	0.543331	0.493737	0.461847	0.51802	0.517698	0.485172	0.459784	0.536447	0.563947	0.512253	0.527152	0.455883	0.499503	0.000190281	0.642117	0.15892	X	43833066	NDP	NM_000266
cg07271186	0.131978	0.157038	0.101607	0.102681	0.157604	0.181983	0.151278	0.206558	0.141348	0.166456	0.107596	0.0817413	0.162129	0.141695	0.14209	0.138412	0.000190393	0.642087	0.15892	7	142028043	/	/
cg06157219	0.329866	0.289168	0.35052	0.357067	0.311295	0.292629	0.219218	0.236165	0.220764	0.218676	0.32521	0.32702	0.266518	0.27089	0.254121	0.266257	0.000190476	0.642066	0.15892	1	2063875	PRKCZ;PRKCZ;PRKCZ	NM_001033582;NM_002744;NM_001033581
cg05565715	0.419689	0.436165	0.384455	0.366769	0.45147	0.448488	0.471675	0.447663	0.448676	0.440044	0.399182	0.401584	0.472638	0.467835	0.449932	0.460111	0.00019099	0.641932	0.159023	11	49873682	/	/
cg26260995	0.515808	0.529129	0.492053	0.472156	0.55363	0.528843	0.611748	0.603318	0.559364	0.52042	0.483691	0.442498	0.485046	0.499164	0.57547	0.579105	0.000194006	0.641156	0.161203	4	8268962	/	/
cg16761549	0.00416847	0	0.000886366	0.00124932	0.0126582	0.0101939	0.0102299	0.00675097	0.012981	0.00453688	0	0	0.0100618	0.0104854	0.0103565	0.00785672	0.000194887	0.640931	0.161303	6	11538646	TMEM170B	NM_001100829
cg06654275	0.892828	0.896313	0.912554	0.905245	0.886299	0.903694	0.905576	0.898168	0.89257	0.885173	0.931939	0.929032	0.90493	0.894713	0.900389	0.89003	0.000195807	0.640697	0.161303	7	72414590	POM121	NM_172020
cg27177058	0.581559	0.608239	0.562383	0.577588	0.532407	0.512698	0.526504	0.550947	0.533827	0.55168	0.622294	0.605008	0.551031	0.528763	0.522436	0.537237	0.00019592	0.640668	0.161303	7	63251072	/	/
cg26774430	0.0326857	0.0411153	0.0314886	0.0215973	0.0351366	0.0411232	0.0536724	0.0334346	0.0485928	0.0388729	0.0178129	0.0182731	0.0337389	0.0322885	0.032474	0.0483805	0.000196129	0.640615	0.161303	7	6312054	CYTH3	NM_004227
cg06131755	0.175523	0.179325	0.33293	0.348411	0.171759	0.154722	0.199879	0.153453	0.212532	0.241966	0.386963	0.352943	0.269827	0.307528	0.245625	0.224712	0.000196274	0.640579	0.161303	6	160182447	ACAT2	NM_005891
cg14018079	0.520346	0.544437	0.552062	0.513966	0.542259	0.529853	0.477978	0.484068	0.478248	0.494356	0.593121	0.591026	0.502538	0.521255	0.492851	0.476918	0.000196509	0.640519	0.161303	3	10806175	LOC285370	NR_027102
cg13915892	0.0588542	0.0573936	0.0435603	0.0558112	0.0527858	0.0605093	0.0654686	0.06919	0.0729968	0.0645735	0.0404399	0.0220313	0.0529085	0.0498534	0.0667532	0.0522142	0.000197704	0.640218	0.161512	2	97405651	LMAN2L;LMAN2L;LMAN2L;LMAN2L;LMAN2L;LMAN2L	NR_024519;NR_024518;NR_024521;NM_030805;NM_001142292;NR_024520
cg17177660	0.455383	0.453219	0.443717	0.446113	0.40938	0.423863	0.416558	0.422453	0.438114	0.427782	0.481675	0.491702	0.42755	0.429298	0.390084	0.3832	0.000197767	0.640202	0.161512	4	177714456	VEGFC	NM_005429
cg11531272	0.279834	0.257703	0.281686	0.270064	0.240249	0.244616	0.207675	0.206383	0.242771	0.265296	0.328814	0.300331	0.273216	0.242661	0.205045	0.194412	0.000197955	0.640155	0.161512	1	21934679	RAP1GAP;RAP1GAP;RAP1GAP	NM_001145658;NM_001145657;NM_002885
cg15667675	0.422627	0.424818	0.422063	0.399696	0.335338	0.40902	0.344959	0.389694	0.383648	0.365682	0.446728	0.458147	0.405291	0.394237	0.371764	0.354596	0.00019903	0.639885	0.162064	X	131351164	RAP2C	NM_021183
cg16238523	0.0619279	0.0705396	0.0586716	0.0553165	0.0670762	0.0734962	0.0634882	0.0802687	0.0626647	0.0715466	0.0538816	0.0466223	0.0624111	0.0682419	0.0669913	0.07176	0.000200152	0.639605	0.162651	3	49395303	GPX1;GPX1;GPX1	NM_000581;NM_201397;NM_201397
cg14175932	0.0610972	0.0556499	0.466336	0.478161	0.0504921	0.0583203	0.0379985	0.0506664	0.0543971	0.0448932	0.395383	0.40788	0.375382	0.475668	0.0525696	0.0494519	0.000200657	0.639479	0.162736	14	23018807	/	/
cg16574155	0.815972	0.815051	0.784937	0.824339	0.760489	0.791742	0.775707	0.809755	0.742566	0.749136	0.841803	0.841993	0.789517	0.798916	0.744541	0.754242	0.000201125	0.639363	0.162746	1	27287468	C1orf172	NM_152365
cg25736982	0.267013	0.246849	0.384035	0.384929	0.206218	0.219666	0.25936	0.231552	0.299379	0.26259	0.414029	0.395219	0.334874	0.346695	0.308194	0.31104	0.000201777	0.639202	0.162746	6	160182554	ACAT2	NM_005891
cg02522760	0.956191	0.961151	0.950367	0.967666	0.926416	0.897058	0.941927	0.952448	0.92408	0.924603	0.965443	0.986845	0.951353	0.954909	0.914605	0.927313	0.00020246	0.639033	0.162746	10	103530178	FGF8;FGF8;FGF8;FGF8	NM_033164;NM_033165;NM_033163;NM_006119
cg01945625	0.919993	0.921339	0.924223	0.933676	0.899618	0.908628	0.901586	0.905173	0.90168	0.902448	0.908502	0.938144	0.90357	0.91072	0.903591	0.902068	0.000203439	0.638793	0.162746	16	1437845	/	/
cg25545739	0.878456	0.904607	0.882529	0.897476	0.92855	0.926604	0.926394	0.951739	0.916202	0.927594	0.858003	0.898613	0.926268	0.928324	0.920246	0.933564	0.000203443	0.638792	0.162746	18	72121154	FAM69C	NM_001044369
cg27495951	0.894128	0.883212	0.918872	0.909249	0.868537	0.877687	0.864457	0.842846	0.87955	0.875701	0.903197	0.910373	0.855866	0.869313	0.875735	0.854052	0.000203531	0.63877	0.162746	6	170608479	/	/
cg23047792	0.0462117	0.0449068	0.0362892	0.038162	0.0460248	0.0484102	0.0497059	0.0640308	0.0627078	0.0658146	0.0338693	0.0345632	0.0548125	0.0639535	0.0488345	0.0601821	0.000203987	0.638658	0.162746	19	49122488	RPL18;SPHK2	NM_000979;NM_020126
cg17833071	0.167454	0.137098	0.453076	0.461916	0.143461	0.158808	0.303617	0.29238	0.163626	0.1775	0.434063	0.3959	0.250711	0.22935	0.135906	0.131665	0.000204007	0.638653	0.162746	6	33084770	HLA-DPB2	NR_001435
cg07379055	0.481413	0.460705	0.461428	0.494085	0.432109	0.410291	0.437483	0.440358	0.422324	0.424491	0.469789	0.510359	0.475081	0.411628	0.438873	0.434635	0.000204275	0.638588	0.162746	19	12305553	/	/
cg25377915	0.431364	0.383699	0.411392	0.393218	0.494476	0.476175	0.453185	0.510266	0.467686	0.525018	0.429637	0.370015	0.472901	0.404583	0.489901	0.5098	0.000205119	0.638382	0.163099	8	95127949	/	/
cg07437923	0.614925	0.578855	0.0542587	0.0503941	0.554708	0.588847	0.603395	0.602584	0.569859	0.574968	0.0460727	0.0286896	0.0396988	0.0414593	0.59574	0.595295	0.000205543	0.638279	0.163117	16	4506231	DNAJA3;DNAJA3	NM_001135110;NM_005147
cg02759635	0.924272	0.895614	0.933898	0.933727	0.865723	0.918574	0.884284	0.862618	0.895481	0.888491	0.930801	0.953918	0.886945	0.899914	0.906525	0.890586	0.000206605	0.638021	0.163466	15	22560713	/	/
cg04807108	0.794621	0.789132	0.786827	0.803181	0.729369	0.752288	0.728942	0.762347	0.705587	0.693857	0.806824	0.872532	0.733877	0.686144	0.753046	0.731201	0.00020697	0.637933	0.163466	15	78697933	/	/
cg19445651	0.972172	0.965583	0.977696	0.982572	0.958291	0.957757	0.959478	0.954906	0.963074	0.965435	0.979417	0.975748	0.96795	0.958506	0.967714	0.970868	0.00020738	0.637834	0.163466	3	88064872	/	/
cg20747741	0.127314	0.144544	0.127111	0.126346	0.150336	0.150423	0.163129	0.162504	0.1508	0.144774	0.108884	0.138664	0.14494	0.142644	0.152014	0.142043	0.000207592	0.637782	0.163466	1	161067886	KLHDC9;KLHDC9;KLHDC9	NM_001007255;NM_001007256;NM_152366
cg02785501	0.967655	0.96728	0.967908	0.97408	0.967237	0.960311	0.954236	0.957565	0.963528	0.956011	0.973857	0.97793	0.961712	0.960391	0.967075	0.964418	0.000208131	0.637653	0.163573	10	133377079	/	/
cg27295781	0.0203865	0.0177208	0.0142421	0.0144603	0.025033	0.019786	0.0185613	0.0195085	0.0290022	0.0167037	0.0119672	0.00566726	0.018592	0.0181406	0.02199	0.0192571	0.00021005	0.637193	0.164763	17	16256667	CENPV	NM_181716
cg04800168	0.0858628	0.0902621	0.0901468	0.0659785	0.101413	0.0745479	0.10409	0.0953218	0.100737	0.105638	0.0696661	0.0644801	0.0932392	0.0851544	0.0967063	0.104058	0.000210797	0.637015	0.164855	12	56546068	MYL6B	NM_002475
cg12655375	0.875772	0.868602	0.864816	0.874411	0.833535	0.858419	0.867017	0.837528	0.807935	0.840739	0.901977	0.878576	0.87023	0.8559	0.836407	0.83804	0.000210979	0.636971	0.164855	6	35286360	DEF6	NM_022047
cg16320208	0.934923	0.916062	0.935944	0.934015	0.897689	0.916643	0.899151	0.922782	0.912606	0.918585	0.971416	0.945721	0.923353	0.934076	0.920237	0.927175	0.000212885	0.63652	0.165926	1	98036695	DPYD	NM_000110
cg04745491	0.865173	0.860159	0.866071	0.873973	0.850485	0.855112	0.834004	0.83727	0.823905	0.828387	0.863705	0.869247	0.833309	0.852454	0.845253	0.847481	0.000213166	0.636454	0.165926	4	41745383	/	/
cg10711095	0.967705	0.970918	0.973388	0.97009	0.955708	0.966366	0.964591	0.958296	0.956817	0.960617	0.983209	0.982054	0.966223	0.973746	0.973668	0.968046	0.00021431	0.636185	0.166199	15	28520094	HERC2	NM_004667
cg24148920	0.621877	0.645977	0.623197	0.616819	0.562258	0.567436	0.567991	0.600442	0.61638	0.582664	0.679625	0.655795	0.616063	0.625971	0.594459	0.596938	0.000214803	0.636069	0.166199	X	30247618	MAGEB3	NM_002365
cg07817055	0.863524	0.871428	0.851971	0.874617	0.888734	0.88978	0.885135	0.875461	0.88439	0.871228	0.802169	0.820226	0.863721	0.884955	0.876332	0.86936	0.000214831	0.636063	0.166199	1	232832863	/	/
cg01493567	0.722491	0.770734	0.711912	0.800522	0.698612	0.689269	0.710681	0.664495	0.682031	0.683408	0.744931	0.785601	0.725307	0.718456	0.689618	0.701541	0.000215203	0.635976	0.166199	12	133612436	ZNF84	NM_003428
cg18773997	0.638613	0.661802	0.653531	0.679729	0.696251	0.690338	0.734741	0.714661	0.71206	0.713441	0.660957	0.634487	0.689043	0.66212	0.720695	0.723949	0.000215562	0.635892	0.166199	4	8272247	HTRA3	NM_053044
cg10772532	0.913175	0.913386	0.910199	0.88764	0.277484	0.465438	0.528038	0.684715	0.395996	0.273081	0.911621	0.969936	0.320063	0.418846	0.361263	0.589476	0.000218219	0.635275	0.167929	14	81405846	C14orf145;C14orf145	NM_152446;NM_152446
cg10300464	0.857081	0.839007	0.864129	0.907897	0.831458	0.804543	0.864045	0.843564	0.819858	0.800961	0.872735	0.910044	0.835929	0.814349	0.825702	0.786802	0.000220462	0.634759	0.169335	11	15012924	/	/
cg01433190	0.912029	0.931901	0.93884	0.951814	0.869199	0.875261	0.87384	0.883764	0.883035	0.899518	0.934515	0.92959	0.913007	0.917796	0.90839	0.921478	0.000222322	0.634335	0.169993	2	73335308	RAB11FIP5	NM_015470
cg02330271	0.916851	0.917479	0.921043	0.931801	0.908583	0.897737	0.90038	0.902458	0.896576	0.910854	0.91806	0.924748	0.905911	0.910413	0.886552	0.909965	0.000223132	0.634151	0.169993	19	4835716	/	/
cg08745197	0.935248	0.923905	0.945473	0.935787	0.931225	0.92442	0.897104	0.919568	0.915798	0.922671	0.942136	0.955299	0.935643	0.915873	0.918404	0.913468	0.000223158	0.634145	0.169993	16	15983315	C16orf63	NM_144600
cg08467866	0.361328	0.334325	0.35372	0.324055	0.384771	0.364527	0.40495	0.406759	0.365079	0.38828	0.280956	0.242702	0.411278	0.360415	0.378349	0.352319	0.000223639	0.634036	0.169993	16	75242114	CTRB2	NM_001025200
cg17165990	0.933562	0.932976	0.94639	0.93924	0.928534	0.927022	0.913774	0.922096	0.912956	0.916557	0.932619	0.966888	0.924093	0.914582	0.925424	0.92211	0.000223916	0.633974	0.169993	19	19656778	CILP2	NM_153221
cg20463403	0.953291	0.94949	0.952036	0.957483	0.932242	0.944039	0.95014	0.932285	0.922694	0.929907	0.950393	0.971167	0.930418	0.945582	0.934156	0.935536	0.000224132	0.633925	0.169993	6	36168142	BRPF3	NM_015695
cg21557108	0.0989268	0.061095	0.20397	0.181307	0.085833	0.0861445	0.0877729	0.114206	0.0972598	0.100697	0.213069	0.152574	0.110571	0.0688257	0.0791405	0.0738504	0.000224249	0.633899	0.169993	15	50410962	ATP8B4	NM_024837
cg19360852	0.308416	0.310191	0.360777	0.367834	0.255553	0.231726	0.219254	0.221053	0.191063	0.198081	0.310951	0.27397	0.275209	0.292384	0.244821	0.259498	0.000224959	0.633739	0.170214	12	12848977	GPR19	NM_006143
cg13525062	0.913849	0.916765	0.92422	0.91406	0.904504	0.900729	0.911856	0.90384	0.914941	0.895382	0.922575	0.941851	0.904762	0.910734	0.911008	0.898608	0.000226472	0.6334	0.170971	7	157926529	PTPRN2;PTPRN2;PTPRN2	NM_002847;NM_130842;NM_130843
cg11433672	0.437454	0.440387	0.417906	0.431195	0.40792	0.392143	0.416842	0.411832	0.386522	0.388786	0.462926	0.47525	0.395666	0.412934	0.424096	0.411765	0.000226801	0.633326	0.170971	17	26578289	/	/
cg25410279	0.396919	0.406148	0.431383	0.436738	0.391784	0.391242	0.420702	0.411496	0.39652	0.392011	0.43909	0.430948	0.398921	0.394841	0.405929	0.403275	0.000228143	0.633027	0.171664	X	153707517	LAGE3;LAGE3	NM_006014;NM_006014
cg06649626	0.489782	0.466969	0.493648	0.575807	0.45782	0.431748	0.493433	0.482444	0.44592	0.468441	0.536125	0.523699	0.483619	0.466045	0.454021	0.448083	0.000229107	0.632813	0.172045	X	150250749	/	/
cg12719030	0.841415	0.873499	0.903095	0.8983	0.864459	0.870172	0.867447	0.867191	0.862017	0.847337	0.910235	0.941199	0.856464	0.848186	0.869357	0.851764	0.000229496	0.632727	0.172045	12	132102811	/	/
cg02527528	0.0621227	0.0628174	0.0555972	0.0547669	0.0561208	0.0658882	0.0618099	0.0689493	0.068579	0.0692228	0.0553098	0.0533426	0.0640559	0.058934	0.0616416	0.0650848	0.000230663	0.63247	0.172597	16	66907095	/	/
cg09527731	0.93755	0.935904	0.930871	0.936676	0.916845	0.926246	0.926674	0.935234	0.90833	0.910174	0.941511	0.950693	0.924504	0.928463	0.923834	0.921961	0.000231081	0.632378	0.172597	5	132097228	SEPT8;SEPT8;SEPT8;SEPT8	NM_001098812;NM_001098813;NM_001098811;NM_015146
cg04198330	0.903666	0.927419	0.942036	0.931868	0.899641	0.915903	0.90765	0.908456	0.887426	0.885759	0.918473	0.941343	0.925934	0.920041	0.906774	0.904613	0.000232355	0.632099	0.172679	14	91007005	TTC7B	NM_001010854
cg00522451	0.233585	0.250909	0.18122	0.198496	0.274647	0.249571	0.223154	0.237206	0.228457	0.232373	0.178974	0.147952	0.188515	0.216099	0.274869	0.240269	0.00023256	0.632054	0.172679	2	113464048	/	/
cg11383279	0.0221935	0.0357647	0.00927844	0.0452343	0.0756373	0.0534053	0.0484419	0.0719699	0.0431283	0.0556413	0.0198596	0.00471129	0.0255106	0.042424	0.0580976	0.0591142	0.00023297	0.631965	0.172679	19	52599232	ZNF841	NM_001136499
cg25978090	0.0245859	0.0244679	0.0202757	0.0200068	0.0323296	0.0269486	0.0207687	0.0259213	0.0273244	0.0244468	0.0168499	0.013643	0.019408	0.0235479	0.0249034	0.0286151	0.000233843	0.631774	0.172679	4	2011084	WHSC2	NM_005663
cg27634195	0.470596	0.453794	0.485819	0.52642	0.421371	0.436881	0.458534	0.468558	0.412656	0.489032	0.521972	0.539687	0.473285	0.470433	0.475311	0.451302	0.000234034	0.631733	0.172679	16	1440421	/	/
cg18885210	0.676352	0.686257	0.687268	0.692014	0.684741	0.681842	0.644583	0.675851	0.66745	0.666334	0.732421	0.731912	0.661371	0.671059	0.676295	0.65356	0.000234248	0.631686	0.172679	2	121516533	/	/
cg16563151	0.0565075	0.056326	0.0607684	0.0665829	0.0704124	0.0738381	0.06605	0.075912	0.0725751	0.0835138	0.0553893	0.0440914	0.0665296	0.0651871	0.0659393	0.0772559	0.000234503	0.631631	0.172679	8	144640403	GSDMD;GSDMD	NM_024736;NM_001166237
cg22112476	0.0219889	0.0191805	0.0157272	0.0141673	0.0345276	0.020391	0.0311551	0.0155129	0.0278325	0.0310384	0.00586658	0.0146408	0.0226697	0.019114	0.0314922	0.0235901	0.00023513	0.631495	0.172679	4	1714772	SLBP	NM_006527
cg12243858	0.260945	0.270237	0.26449	0.209531	0.357284	0.346341	0.351686	0.341477	0.349289	0.359817	0.301971	0.214998	0.30885	0.231192	0.329127	0.330529	0.000235198	0.63148	0.172679	7	149473178	SSPO	NM_198455
cg26187205	0.179969	0.171414	0.319741	0.267331	0.243051	0.238975	0.206461	0.195996	0.177217	0.1755	0.376079	0.368868	0.218197	0.167546	0.198505	0.211855	0.000236557	0.631187	0.172679	3	159659697	/	/
cg23657299	0.0945542	0.0907867	0.0547388	0.0677628	0.109933	0.0894937	0.104416	0.108288	0.105216	0.0957069	0.0798727	0.0589315	0.0731621	0.0624577	0.105508	0.105111	0.000237576	0.630968	0.172679	6	166422626	/	/
cg21074413	0.780103	0.784271	0.835457	0.815029	0.799687	0.771233	0.791516	0.769033	0.744075	0.781904	0.825362	0.841998	0.804641	0.78564	0.796383	0.798884	0.000238012	0.630875	0.172679	12	131494614	GPR133	NM_198827
cg20877443	0.867759	0.904036	0.898941	0.896127	0.859024	0.847756	0.888455	0.892727	0.843669	0.856521	0.94227	0.926663	0.896543	0.853195	0.875773	0.844496	0.000238099	0.630856	0.172679	11	955120	AP2A2	NM_012305
cg23290482	0.77497	0.755524	0.814244	0.739537	0.738069	0.746787	0.697375	0.693985	0.730474	0.740237	0.804731	0.833316	0.782778	0.734387	0.724119	0.684579	0.000238325	0.630808	0.172679	17	36997720	C17orf98	NM_001080465
cg11330843	0.303295	0.272892	0.330529	0.302747	0.259992	0.25313	0.270369	0.260891	0.252707	0.226241	0.364094	0.302667	0.278483	0.218987	0.255233	0.280461	0.000238402	0.630791	0.172679	5	180700651	/	/
cg18601261	0.0176818	0.0131717	0.00732254	0.0080407	0.0380725	0.0271732	0.0162372	0.0265394	0.0207547	0.0250605	0.0131662	0	0.0247013	0.0260126	0.022712	0.0232918	0.000239484	0.63056	0.172679	12	27397137	STK38L;STK38L	NM_015000;NM_015000
cg05209463	0.0526967	0.055932	0.0496856	0.0484836	0.0546624	0.0675042	0.0575405	0.0603	0.0645794	0.0646477	0.0518587	0.0359426	0.0666878	0.0595987	0.0623861	0.057848	0.000239682	0.630518	0.172679	4	2935884	C4orf10;MFSD10;MFSD10;MFSD10	NR_015453;NM_001146069;NM_001120;NM_001120
cg18133209	0.0899087	0.0759034	0.0590209	0.0909241	0.109394	0.103835	0.119898	0.1352	0.130311	0.107722	0.0884951	0.0727578	0.108397	0.102279	0.108968	0.13538	0.000239682	0.630518	0.172679	2	217276942	SMARCAL1;SMARCAL1	NM_014140;NM_001127207
cg11976736	0.737225	0.706594	0.476025	0.474367	0.79365	0.798606	0.718061	0.703474	0.745812	0.749876	0.459604	0.418294	0.430619	0.430746	0.708518	0.761694	0.000239837	0.630485	0.172679	19	40031368	EID2	NM_153232
ch.5.2389603F	0.019023	0.0308667	0.0011143	0.0130564	0.0189409	0.0262534	0.0255086	0.0244362	0.0294689	0.0270763	0.0160003	0.0078057	0.0226145	0.0225932	0.0274034	0.0299604	0.000240037	0.630443	0.172679	5	130998210	FNIP1;FNIP1	NM_133372;NM_001008738
cg08558886	0.792975	0.795678	0.785872	0.799851	0.850448	0.892816	0.847345	0.850312	0.86063	0.816532	0.78593	0.777389	0.812496	0.782135	0.842676	0.853948	0.000240116	0.630426	0.172679	2	151469837	/	/
cg08895021	0.0568825	0.0518444	0.0506838	0.0436929	0.0547328	0.0587229	0.0562501	0.0594907	0.0526802	0.0567424	0.0464893	0.035139	0.0548234	0.0499513	0.0618235	0.0516765	0.000241519	0.630129	0.173067	11	3078880	CARS;CARS;CARS;CARS	NM_001014437;NM_001751;NM_001014438;NM_139273
cg15463284	0.842952	0.809118	0.85383	0.891928	0.759468	0.743207	0.792774	0.818706	0.833542	0.835255	0.892659	0.935271	0.861374	0.865754	0.78299	0.781449	0.000242065	0.630013	0.173067	11	18477534	LDHAL6A;LDHAL6A;LDHAL6A;LDHAL6A	NM_001144071;NM_144972;NM_144972;NM_001144071
cg06606773	0.635126	0.594983	0.605103	0.620465	0.537949	0.54789	0.564179	0.584438	0.578449	0.553035	0.657292	0.68475	0.606977	0.57281	0.614411	0.59937	0.000242068	0.630012	0.173067	7	63387053	/	/
cg16474684	0.155869	0.149416	0.0848459	0.0940152	0.175576	0.190569	0.175421	0.18563	0.16813	0.140734	0.145207	0.0949573	0.163352	0.162022	0.167427	0.168479	0.00024236	0.629951	0.173067	4	2470049	RNF4	NM_002938
cg22851683	0.955297	0.959274	0.96134	0.95995	0.955958	0.956021	0.955293	0.953588	0.953006	0.951938	0.967231	0.967535	0.963328	0.95996	0.942358	0.948582	0.000243707	0.629668	0.173386	11	1941145	TNNT3;TNNT3;TNNT3;TNNT3	NM_001042781;NM_001042780;NM_001042782;NM_006757
cg19514725	0.301457	0.281918	0.354973	0.378519	0.318227	0.315177	0.297771	0.316759	0.293089	0.280096	0.369634	0.350853	0.343849	0.340047	0.294764	0.291824	0.000244004	0.629606	0.173386	X	83757504	HDX	NM_144657
cg01919941	0.668047	0.608075	0.565725	0.647967	0.520712	0.584141	0.577469	0.571122	0.518658	0.536477	0.691469	0.73575	0.638479	0.617162	0.588013	0.561088	0.000244087	0.629588	0.173386	12	58934471	/	/
cg19891951	0.0149317	0.0185713	0.0160471	0.00774073	0.0321257	0.0374967	0.03883	0.0330054	0.0205442	0.0295047	0.0167772	0.00723817	0.0276949	0.023531	0.0211615	0.0324995	0.000244764	0.629446	0.173489	12	49393307	DDN	NM_015086
cg27409771	0.477643	0.451302	0.433562	0.43749	0.536485	0.533665	0.431957	0.436493	0.5092	0.502086	0.354322	0.326248	0.411239	0.447425	0.501896	0.487945	0.000245227	0.62935	0.173489	16	10711296	/	/
cg17121120	0.076321	0.0834427	0.0713975	0.068242	0.0800979	0.0815175	0.0853485	0.079784	0.0796507	0.0747387	0.0619425	0.0444152	0.0737426	0.0783739	0.077994	0.0847945	0.000245512	0.62929	0.173489	1	6675282	PHF13	NM_153812
cg13984997	0.87135	0.891741	0.892175	0.907401	0.889713	0.856592	0.840435	0.888663	0.846346	0.866861	0.930048	0.91204	0.883053	0.875949	0.862644	0.886795	0.000246696	0.629044	0.17373	19	50655199	/	/
cg18873965	0.770674	0.791955	0.772533	0.811628	0.96465	0.965184	0.826048	0.841872	0.948159	0.939567	0.102194	0.0791953	0.946314	0.944911	0.957194	0.950786	0.000246708	0.629041	0.17373	12	133378609	GOLGA3	NM_005895
cg16737517	0.26441	0.316611	0.319689	0.32661	0.17308	0.166699	0.209696	0.256158	0.155151	0.0881529	0.327094	0.3315	0.291737	0.292257	0.251839	0.267197	0.000248137	0.628746	0.173843	20	62406677	ZBTB46	NM_025224
cg17787583	0.703542	0.713579	0.711035	0.703592	0.728634	0.73463	0.741606	0.740589	0.722607	0.720023	0.702829	0.699105	0.7059	0.728358	0.739378	0.724016	0.000248473	0.628676	0.173843	19	27737698	/	/
cg08774207	0.0644936	0.0841847	0.0695076	0.0454239	0.0990116	0.107394	0.0976103	0.086635	0.106932	0.131828	0.0671593	0.030538	0.0926457	0.0935312	0.083352	0.0695313	0.000249005	0.628567	0.173843	16	86322930	/	/
cg18152809	0.0572642	0.0718557	0.0521858	0.0520108	0.0615762	0.0807351	0.0900505	0.0781054	0.0842837	0.0771263	0.0616389	0.0329102	0.0874196	0.0823484	0.0834559	0.0886813	0.000249293	0.628507	0.173843	8	42249056	VDAC3;VDAC3	NM_001135694;NM_005662
cg03167763	0.108125	0.0928808	0.0964933	0.101944	0.117427	0.110172	0.113375	0.109812	0.139107	0.121904	0.102348	0.07945	0.102925	0.112942	0.119582	0.118471	0.000249377	0.62849	0.173843	1	20512397	UBXN10	NM_152376
cg00397179	0.112041	0.105705	0.119863	0.0989261	0.090647	0.0981382	0.0992724	0.0910343	0.0918211	0.104278	0.125523	0.117334	0.0995621	0.0976646	0.0967476	0.102067	0.000249435	0.628478	0.173843	12	115130140	/	/
cg09133006	0.00893354	0.0083485	0.00865899	0.00043825	0.0159788	0.00953598	0.0111175	0.00600238	0.016321	0.0104484	0.00216526	0.00120569	0.0092085	0.00873	0.0102143	0.0108029	0.000250157	0.62833	0.174047	1	206680888	RASSF5;RASSF5;RASSF5;RASSF5	NM_182663;NM_182663;NM_182664;NM_182664
cg19084822	0.785586	0.776713	0.81105	0.807248	0.696236	0.737605	0.729123	0.719797	0.754338	0.735257	0.783729	0.844099	0.770083	0.745603	0.786563	0.762223	0.00025192	0.627969	0.174974	6	13463084	GFOD1	NM_018988
cg01353448	0.694436	0.680708	0.595575	0.632204	0.569353	0.535603	0.593757	0.608695	0.534184	0.545906	0.753259	0.760624	0.571264	0.543322	0.531737	0.516273	0.0002538	0.627587	0.175979	7	31726912	C7orf16;C7orf16;C7orf16;C7orf16	NM_006658;NM_001145123;NM_001145123;NM_006658
cg02430183	0.963596	0.958517	0.955527	0.975462	0.951959	0.947586	0.946763	0.953544	0.946446	0.939395	0.967577	0.978009	0.944824	0.938769	0.945814	0.929644	0.000255248	0.627295	0.176132	9	95947766	WNK2	NM_006648
cg09765964	0.137422	0.137603	0.13332	0.125409	0.14058	0.147713	0.173613	0.140868	0.149624	0.164174	0.13105	0.0911644	0.147264	0.149622	0.170305	0.159561	0.000255259	0.627293	0.176132	16	77756058	NUDT7;NUDT7	NR_024154;NM_001105663
cg16407017	0.891512	0.868365	0.924128	0.917153	0.865132	0.866436	0.88359	0.894631	0.868002	0.869189	0.904895	0.937726	0.912474	0.919952	0.869495	0.864684	0.000255651	0.627214	0.176132	14	73436910	ZFYVE1;ZFYVE1	NM_178441;NM_021260
cg08590069	0.647801	0.633655	0.742767	0.709555	0.546175	0.522366	0.554584	0.617757	0.578845	0.611998	0.657608	0.7114	0.680165	0.65027	0.631759	0.609463	0.000255755	0.627193	0.176132	8	101118899	RGS22	NM_015668
cg01626899	0.0340919	0.0313423	0.0262767	0.029586	0.031484	0.0328853	0.0380577	0.0382776	0.0432611	0.0405925	0.0267815	0.0229609	0.0373117	0.0428679	0.0340316	0.0406006	0.000256368	0.62707	0.176256	17	26925852	SPAG5	NM_006461
cg16767627	0.143892	0.131482	0.153195	0.134448	0.12617	0.131778	0.119175	0.127637	0.128739	0.107653	0.158071	0.151582	0.140759	0.125039	0.140065	0.117191	0.000257385	0.626866	0.17663	14	100196699	/	/
cg24037715	0.762092	0.851343	0.912108	0.913577	0.751906	0.866836	0.796036	0.741918	0.70028	0.645008	0.899876	0.889979	0.850561	0.772608	0.767632	0.785627	0.000258522	0.626639	0.17663	14	35203968	/	/
cg03345454	0.585535	0.584638	0.591539	0.647621	0.59362	0.592877	0.450259	0.485283	0.487501	0.493932	0.64901	0.707281	0.560932	0.586376	0.583885	0.546502	0.000259524	0.62644	0.17663	2	202901428	FZD7;FZD7	NM_003507;NM_003507
cg02760164	0.612461	0.627725	0.676649	0.680736	0.642352	0.624186	0.610877	0.64452	0.629725	0.602998	0.680463	0.690601	0.600823	0.629141	0.591754	0.576985	0.000259779	0.626389	0.17663	15	42371967	PLA2G4D	NM_178034
cg21696393	0.138779	0.135842	0.13197	0.13705	0.162163	0.172253	0.190947	0.169593	0.178837	0.190463	0.154375	0.109796	0.188152	0.156733	0.195415	0.168075	0.000261581	0.626032	0.17663	16	1030401	SOX8	NM_014587
cg23339720	0.657187	0.683026	0.790659	0.731437	0.661169	0.66876	0.660472	0.706343	0.696646	0.679609	0.763498	0.818624	0.715308	0.680714	0.695063	0.703485	0.000262039	0.625942	0.17663	3	140814055	SPSB4	NM_080862
cg05867750	0.785987	0.836664	0.839144	0.790904	0.821813	0.843857	0.866879	0.861169	0.855816	0.855703	0.699712	0.779086	0.819839	0.814489	0.865066	0.88219	0.000262602	0.625831	0.17663	11	30752003	/	/
cg08523258	0.0136747	0.0114547	0.00853376	0.0105566	0.0141727	0.0128407	0.0117291	0.0224459	0.0141439	0.0173537	0.00604373	0.00553176	0.0110594	0.0126569	0.0134568	0.0142003	0.000262984	0.625756	0.17663	19	3985524	EEF2	NM_001961
cg05886813	0.115589	0.124247	0.09215	0.0800494	0.105318	0.116715	0.133811	0.12447	0.131057	0.133011	0.104569	0.0830952	0.115423	0.109211	0.109947	0.120937	0.000263017	0.62575	0.17663	1	44115187	KDM4A	NM_014663
cg01999026	0.0674937	0.0630731	0.0610899	0.061478	0.0645056	0.066666	0.0721679	0.0826593	0.0760708	0.0775262	0.0533242	0.0533115	0.0600889	0.0710618	0.0672592	0.0658831	0.000263509	0.625653	0.17663	19	46932100	/	/
cg01739737	0.911864	0.908498	0.90779	0.914405	0.889062	0.898443	0.91132	0.906555	0.898174	0.899338	0.924545	0.928833	0.92063	0.910494	0.895654	0.895578	0.000264948	0.625372	0.17663	14	102479233	DYNC1H1	NM_001376
cg21211053	0.0257802	0.0251258	0.0133578	0.0192045	0.0207626	0.0326118	0.0272745	0.0322143	0.0328122	0.0316073	0.0172981	0.0072071	0.0276764	0.0273487	0.0441101	0.0234598	0.000265204	0.625322	0.17663	19	49496578	GYS1;RUVBL2;GYS1;GYS1;GYS1;GYS1	NM_002103;NM_006666;NM_002103;NR_027763;NM_001161587;NM_001161587
cg23352942	0.268962	0.238405	0.273066	0.233047	0.426472	0.423112	0.432381	0.459395	0.38154	0.405826	0.303018	0.244707	0.305471	0.273678	0.49883	0.489561	0.000265303	0.625302	0.17663	3	46931381	PTH1R	NM_000316
cg05566397	0.0318253	0.0392075	0.0291417	0.0242473	0.0333207	0.0384363	0.0296226	0.0366854	0.0434735	0.0379798	0.0206678	0.00544067	0.042443	0.0366089	0.0421532	0.0393902	0.00026577	0.625211	0.17663	7	104654900	MLL5;MLL5;LOC100216545;MLL5;MLL5	NM_018682;NM_182931;NR_024586;NM_182931;NM_018682
cg17860800	0.680577	0.721522	0.706882	0.722724	0.696881	0.702344	0.695695	0.715299	0.651954	0.640951	0.765807	0.794135	0.696167	0.676105	0.676726	0.661981	0.000265916	0.625183	0.17663	1	27287541	C1orf172	NM_152365
cg24838029	0.0138585	0.0127955	0.0166269	0.00909276	0.0220581	0.0209056	0.0172492	0.0142922	0.0243592	0.0257729	0.0112059	0.0107962	0.0212661	0.020088	0.0207365	0.0225469	0.000266014	0.625164	0.17663	1	43833615	ELOVL1;ELOVL1	NM_022821;NM_022821
cg04725144	0.808675	0.830219	0.810438	0.816851	0.835168	0.831965	0.842377	0.844852	0.830151	0.862398	0.803258	0.809941	0.840546	0.824344	0.827443	0.829241	0.000266049	0.625157	0.17663	7	157106750	/	/
cg08491160	0.0694463	0.0704638	0.0484653	0.0596682	0.0773492	0.0706609	0.07708	0.0799896	0.0696973	0.0744551	0.0685099	0.0501184	0.0670607	0.0672027	0.081857	0.0729615	0.000266916	0.624989	0.17663	11	46615333	/	/
cg25203256	0.00305649	0.00721246	0.00034556	0.000992958	0.00665612	0.0102542	0.00779854	0.0115727	0.00814703	0.00699656	0.000536555	0	0.00358953	0.00888807	0.00521796	0.00324984	0.000267185	0.624937	0.17663	7	66205334	RABGEF1	NM_014504
cg05908188	0.459152	0.443098	0.449041	0.449796	0.409345	0.420931	0.407536	0.396196	0.41913	0.414929	0.456959	0.488555	0.451163	0.446015	0.439334	0.444307	0.000267596	0.624857	0.17663	X	134478884	ZNF75D;ZNF449	NM_007131;NM_152695
cg11579407	0.109571	0.131656	0.111268	0.0959259	0.174315	0.160784	0.128899	0.142853	0.136788	0.116392	0.0997463	0.0594825	0.133355	0.108562	0.141317	0.153899	0.000268289	0.624723	0.17663	19	1847575	REXO1	NM_020695
cg05341252	0.0301228	0.0397817	0.0160975	0.0358018	0.522308	0.223956	0.396605	0.388412	0.417836	0.361157	0.0252459	0.0190033	0.454757	0.363281	0.381159	0.198996	0.000268334	0.624715	0.17663	6	32632715	HLA-DQB1	NM_002123
cg20848924	0.978257	0.970966	0.988948	0.987753	0.96583	0.968037	0.974818	0.974819	0.969	0.965756	0.985008	0.991018	0.987644	0.972803	0.980451	0.976949	0.000268466	0.624689	0.17663	3	184982798	/	/
cg27121538	0.452042	0.493352	0.535728	0.521519	0.418953	0.409185	0.463686	0.475956	0.378839	0.445716	0.534131	0.540212	0.526014	0.545869	0.441826	0.45203	0.000268576	0.624668	0.17663	15	91646263	SV2B;SV2B	NM_001167580;NM_014848
cg14495033	0.706807	0.704371	0.772813	0.691579	0.615906	0.692808	0.648246	0.664071	0.637205	0.640338	0.759284	0.707628	0.686663	0.641464	0.654082	0.675098	0.000269009	0.624585	0.17663	9	140707378	EHMT1	NM_024757
cg15731001	0.791096	0.797639	0.803516	0.8035	0.7103	0.718023	0.792752	0.759781	0.765477	0.750576	0.810261	0.875906	0.786829	0.749301	0.765656	0.740098	0.000269143	0.624559	0.17663	X	152954859	SLC6A8;SLC6A8;SLC6A8	NM_001142806;NM_005629;NM_001142805
cg09430882	0.839731	0.831057	0.856904	0.832117	0.802887	0.791983	0.810688	0.816438	0.813387	0.801092	0.825798	0.888477	0.826382	0.824546	0.803173	0.823527	0.000269673	0.624457	0.17663	8	102502541	/	/
cg02491905	0.611969	0.633718	0.634947	0.631471	0.574097	0.598755	0.601498	0.606917	0.57085	0.541834	0.642159	0.701106	0.657788	0.601974	0.615486	0.58992	0.000269835	0.624426	0.17663	2	10975305	/	/
cg18587683	0.814072	0.806556	0.840798	0.770509	0.882673	0.893187	0.856357	0.881589	0.828901	0.831167	0.732977	0.778538	0.804368	0.814065	0.88373	0.854522	0.000270373	0.624323	0.17663	7	141434929	FLJ40852	NR_015392
cg06499415	0.500277	0.495227	0.52096	0.480406	0.472422	0.410834	0.463248	0.473585	0.417237	0.432898	0.515014	0.542818	0.414968	0.435571	0.417092	0.425656	0.000270674	0.624265	0.17663	9	141042435	/	/
cg11746498	0.824261	0.798413	0.845447	0.825851	0.905318	0.891429	0.863514	0.931718	0.900644	0.893367	0.712098	0.750954	0.901032	0.878573	0.84926	0.833994	0.00027124	0.624157	0.17663	10	26878629	C10orf50	NR_026793
cg01345406	0.0785757	0.0715291	0.0663068	0.0808342	0.079904	0.081785	0.0910296	0.0901948	0.0850984	0.0957037	0.0584871	0.0531344	0.0829664	0.0858036	0.0732415	0.0791202	0.000271735	0.624062	0.17663	16	71879717	ATXN1L;ATXN1L	NR_024612;NM_001137675
cg13808909	0.152539	0.173497	0.109199	0.119196	0.16385	0.210862	0.152245	0.20451	0.199061	0.141879	0.105539	0.0947322	0.178328	0.162654	0.159004	0.15732	0.00027183	0.624044	0.17663	9	139088067	/	/
cg16061561	0.896053	0.93095	0.936513	0.934378	0.882568	0.894418	0.920551	0.897558	0.838557	0.903901	0.937132	0.955774	0.907005	0.89449	0.881257	0.896732	0.000273101	0.623802	0.17663	17	30263293	SUZ12	NM_015355
cg12561497	0.341754	0.352066	0.344128	0.338099	0.312993	0.310959	0.340132	0.346505	0.297266	0.304762	0.372235	0.359153	0.328356	0.324023	0.316881	0.312786	0.000273122	0.623798	0.17663	2	241395678	PP14571;GPC1	NR_024014;NM_002081
cg01537571	0.386799	0.345768	0.447208	0.394885	0.350201	0.311463	0.323257	0.381925	0.352528	0.332486	0.47115	0.489339	0.418991	0.39745	0.412336	0.387235	0.000273257	0.623772	0.17663	15	102193344	TM2D3;TM2D3	NM_025141;NM_078474
cg24642169	0.489215	0.483041	0.508732	0.502132	0.42514	0.434396	0.482696	0.471764	0.448358	0.453481	0.523102	0.492952	0.497768	0.439599	0.426654	0.438593	0.000274303	0.623574	0.17663	1	212731669	/	/
cg05308656	0.556643	0.53197	0.474471	0.500603	0.419845	0.441789	0.454457	0.44013	0.429706	0.409713	0.510653	0.590376	0.459275	0.47872	0.420782	0.41975	0.00027453	0.623531	0.17663	2	235406291	ARL4C	NM_005737
cg04602284	0.415822	0.402267	0.402872	0.423742	0.377972	0.324747	0.371452	0.364863	0.319813	0.336068	0.392994	0.42334	0.354922	0.339384	0.326279	0.330274	0.000274723	0.623495	0.17663	3	119422283	C3orf15	NM_033364
cg03318695	0.354995	0.367881	0.469777	0.460902	0.262285	0.317343	0.268359	0.269919	0.334211	0.373484	0.411495	0.397649	0.339123	0.306698	0.312972	0.312143	0.000275094	0.623424	0.17663	6	72130799	C6orf155	NR_026807
cg21844749	0.73543	0.740864	0.767637	0.739513	0.791682	0.796239	0.802468	0.802302	0.797646	0.809657	0.638782	0.680159	0.810507	0.830661	0.756817	0.799856	0.000275109	0.623422	0.17663	8	15431358	TUSC3;TUSC3	NM_006765;NM_178234
cg15575538	0.488987	0.503665	0.536822	0.463834	0.402118	0.453453	0.389031	0.373783	0.400645	0.429578	0.500335	0.524093	0.490637	0.438764	0.44235	0.452364	0.00027517	0.62341	0.17663	7	25894005	/	/
cg17094688	0.147556	0.148829	0.0993244	0.138086	0.145479	0.16615	0.156444	0.17686	0.189282	0.163416	0.141071	0.103023	0.150949	0.179138	0.1845	0.165961	0.000275924	0.623268	0.17674	17	17380209	MED9	NM_018019
cg16055526	0.502547	0.558241	0.68279	0.731166	0.49587	0.519331	0.538546	0.552307	0.52506	0.548923	0.611817	0.676185	0.594066	0.641961	0.48678	0.535011	0.000276499	0.62316	0.17674	6	33083287	HLA-DPB2	NR_001435
cg08644045	0.503933	0.484945	0.514601	0.555613	0.471237	0.495833	0.377858	0.397299	0.404202	0.40645	0.558587	0.507281	0.483556	0.48812	0.467569	0.471759	0.000276646	0.623132	0.17674	4	3495341	DOK7;DOK7	NM_001164673;NM_173660
cg06680147	0.0567933	0.0589566	0.0512674	0.0569246	0.0759069	0.0788015	0.0692634	0.0687534	0.0674655	0.0760773	0.0658509	0.0400739	0.0582923	0.0646604	0.078682	0.0705512	0.000277527	0.622967	0.17691	17	44344931	/	/
cg18847227	0.599248	0.593756	0.662058	0.582379	0.557647	0.588733	0.56	0.588629	0.519169	0.534713	0.671214	0.734095	0.595671	0.551958	0.577333	0.619255	0.000278072	0.622865	0.17691	3	4509268	SUMF1;SUMF1;SUMF1	NM_001164674;NM_182760;NM_001164675
cg03231163	0.122542	0.155069	0.163017	0.135776	0.0490354	0.0669228	0.0615959	0.0582788	0.0618033	0.0428743	0.165769	0.094861	0.0774406	0.0748046	0.0980986	0.0731622	0.000278265	0.622829	0.17691	19	39360465	RINL	NM_198445
cg21923621	0.043278	0.0459913	0.0423491	0.040552	0.044427	0.0450745	0.0482605	0.0502447	0.0512764	0.0443669	0.0286607	0.0242204	0.042139	0.0408297	0.0399866	0.0466478	0.000279008	0.62269	0.17691	20	21106966	PLK1S1;PLK1S1;PLK1S1	NM_018474;NM_001163022;NM_001163023
cg20708224	0.165531	0.178532	0.146476	0.158487	0.223369	0.245706	0.228811	0.219712	0.215599	0.200417	0.184455	0.166687	0.218168	0.229642	0.231662	0.220872	0.00027909	0.622675	0.17691	19	48442678	SNAR-C4	NR_024218
cg00151732	0.921849	0.915871	0.927292	0.927225	0.898934	0.916258	0.91387	0.914924	0.898678	0.890744	0.923623	0.9456	0.900537	0.914384	0.91731	0.902313	0.000279797	0.622543	0.177082	16	570188	RAB11FIP3;RAB11FIP3	NM_014700;NM_001142272
cg23560113	0.11272	0.100968	0.0802142	0.0905643	0.108314	0.0911765	0.110979	0.118472	0.101453	0.125388	0.0758171	0.0762833	0.0992843	0.0958753	0.0968058	0.110347	0.000280255	0.622458	0.177096	2	70141289	MXD1	NM_002357
cg02527881	0.470592	0.461269	0.435863	0.425784	0.626371	0.646142	0.731159	0.776565	0.574594	0.594598	0.40879	0.404272	0.458022	0.425001	0.780142	0.770729	0.000280693	0.622376	0.177098	3	46936655	PTH1R	NM_000316
cg16711274	0.669826	0.693815	0.682269	0.713255	0.651718	0.582878	0.643653	0.658455	0.60866	0.6122	0.695361	0.727676	0.611502	0.619306	0.645878	0.646551	0.000281371	0.622251	0.17725	15	79854927	/	/
cg16341737	0.950702	0.946611	0.966558	0.964019	0.946245	0.955977	0.957238	0.9522	0.942513	0.94772	0.97056	0.967598	0.940815	0.956432	0.948226	0.946988	0.000282238	0.622091	0.17744	13	113634407	MCF2L;MCF2L	NM_001112732;NM_024979
cg02458882	0.0794244	0.0909776	0.0479476	0.0680475	0.106753	0.113527	0.110829	0.0767089	0.109765	0.096743	0.0819475	0.0226761	0.086703	0.102247	0.112389	0.0899384	0.000283049	0.621941	0.17744	10	13142345	OPTN;OPTN;OPTN;OPTN	NM_001008211;NM_021980;NM_001008212;NM_001008213
cg04203453	0.545703	0.537109	0.585443	0.575622	0.531247	0.548222	0.527925	0.516252	0.531935	0.539565	0.549805	0.58631	0.560409	0.534067	0.535109	0.537337	0.000283153	0.621922	0.17744	8	96504381	/	/
cg00201779	0.797176	0.799186	0.833362	0.778976	0.623335	0.602193	0.672663	0.644276	0.70396	0.702356	0.784312	0.797145	0.697076	0.648894	0.691361	0.634054	0.000283775	0.621807	0.17744	6	72131020	C6orf155	NR_026807
cg00295485	0.528227	0.506507	0.570119	0.635087	0.544223	0.517781	0.531514	0.525822	0.502439	0.499329	0.593278	0.630265	0.521138	0.604092	0.51002	0.537714	0.000283855	0.621793	0.17744	2	106755721	UXS1	NM_025076
cg08992324	0.00777639	0.00485693	0.0748654	0.0374182	0.0105862	0.0102192	0.000156191	0.00470197	0.011684	0.0123907	0.243618	0.178577	0.0163655	0.0136486	0.0105038	0.0180621	0.00028438	0.621696	0.177495	17	41438402	/	/
cg14604474	0.291846	0.299647	0.281492	0.342808	0.255312	0.240267	0.273107	0.264665	0.265818	0.286664	0.354308	0.332064	0.276299	0.254167	0.276731	0.289539	0.000285121	0.62156	0.177684	X	133507642	PHF6;PHF6;PHF6	NM_032335;NM_001015877;NM_032458
cg17515024	0.145989	0.158822	0.119205	0.114351	0.162048	0.181807	0.183273	0.151977	0.167638	0.168099	0.135406	0.0823258	0.17728	0.150147	0.136093	0.160573	0.000286146	0.621373	0.177759	1	228644963	HIST3H2BB	NM_175055
cg03954786	0.45542	0.468627	0.686077	0.692745	0.475787	0.452266	0.490766	0.500851	0.387325	0.410056	0.637264	0.637109	0.686072	0.632696	0.423309	0.456294	0.000286398	0.621327	0.177759	1	156218113	PAQR6;PAQR6	NM_198406;NM_024897
cg27268310	0.565336	0.601335	0.551248	0.557232	0.654642	0.62814	0.613027	0.598683	0.623126	0.608599	0.545235	0.53221	0.651298	0.624381	0.602968	0.59145	0.000286553	0.621299	0.177759	12	47699133	/	/
cg24894584	0.622381	0.641475	0.663745	0.656899	0.517528	0.493959	0.548817	0.54234	0.57999	0.576623	0.618881	0.683572	0.597978	0.598861	0.590534	0.602518	0.00028774	0.621083	0.177888	12	1772230	/	/
cg00076774	0.750382	0.72152	0.760449	0.779941	0.692593	0.715908	0.760797	0.7619	0.691979	0.698106	0.799442	0.818118	0.723419	0.722581	0.740798	0.727828	0.000288053	0.621026	0.177888	2	45016971	/	/
cg08495239	0.660727	0.62108	0.678675	0.707697	0.564591	0.547201	0.621977	0.627007	0.608793	0.577896	0.64146	0.67787	0.633208	0.594018	0.593547	0.581857	0.000288075	0.621022	0.177888	10	135273341	LOC619207	NR_002934
cg06804311	0.96143	0.960835	0.962755	0.972927	0.945932	0.952602	0.944127	0.953647	0.947799	0.946623	0.954904	0.971396	0.945878	0.950337	0.949005	0.949345	0.000288964	0.620861	0.178074	17	8296226	RNF222	NM_001146684
cg07003558	0.140068	0.136295	0.140675	0.147846	0.134692	0.122113	0.109305	0.120968	0.12597	0.128284	0.174436	0.149727	0.127909	0.122267	0.131914	0.137253	0.000289253	0.620809	0.178074	16	55404939	/	/
cg08856118	0.364407	0.353935	0.362645	0.396154	0.240909	0.202172	0.240054	0.24694	0.308702	0.300911	0.398883	0.382393	0.209299	0.259497	0.26302	0.260382	0.000289983	0.620677	0.178253	10	27389908	ANKRD26	NM_014915
cg15611600	0.235526	0.237619	0.0741323	0.0634927	0.29376	0.33255	0.238088	0.233652	0.231881	0.23159	0.0619778	0.0345025	0.323341	0.332269	0.220446	0.219021	0.000290613	0.620564	0.178371	13	45563400	KIAA1704;NUFIP1	NM_018559;NM_012345
cg07274694	0.406327	0.405981	0.414212	0.478583	0.396152	0.339827	0.34723	0.362145	0.348738	0.352934	0.457468	0.391364	0.392753	0.373153	0.382705	0.372329	0.000291568	0.620392	0.178687	16	86860801	/	/
cg00157359	0.55025	0.546921	0.555043	0.572451	0.50817	0.460718	0.524169	0.552211	0.509605	0.493327	0.554858	0.616358	0.551249	0.541027	0.495553	0.464344	0.000292863	0.62016	0.179094	11	66233183	PELI3;PELI3	NM_145065;NM_001098510
cg06363129	0.62012	0.601567	0.577811	0.570674	0.596198	0.528429	0.500499	0.490581	0.483377	0.510818	0.674066	0.679457	0.517772	0.492179	0.509686	0.528152	0.000293114	0.620115	0.179094	7	16505602	SOSTDC1	NM_015464
cg24682012	0.306494	0.289042	0.33333	0.309692	0.284107	0.274081	0.316813	0.281646	0.252724	0.260868	0.33229	0.32731	0.314232	0.302366	0.241642	0.240625	0.000293945	0.619967	0.179332	11	6411087	SMPD1;SMPD1;SMPD1	NR_027400;NM_000543;NM_001007593
cg07220448	0.641163	0.597978	0.542474	0.629023	0.58415	0.507142	0.53971	0.481357	0.500264	0.561051	0.705854	0.687106	0.573535	0.514431	0.491134	0.494576	0.000296436	0.619524	0.180377	7	16505592	SOSTDC1	NM_015464
cg02135083	0.88749	0.905872	0.935792	0.933829	0.873957	0.88494	0.904969	0.882162	0.868202	0.882577	0.92941	0.906088	0.888323	0.921881	0.871106	0.896181	0.000297976	0.619252	0.180377	4	1299514	MAEA;MAEA	NM_005882;NM_001017405
cg16010178	0.204977	0.221135	0.215935	0.194418	0.245854	0.267219	0.25642	0.209229	0.228594	0.237429	0.186085	0.141532	0.243359	0.249862	0.244072	0.241803	0.000298835	0.619101	0.180377	17	48611054	EPN3	NM_017957
cg25952096	0.840705	0.850251	0.852969	0.842025	0.854151	0.870101	0.862703	0.874433	0.862573	0.873222	0.81577	0.849906	0.850558	0.851258	0.864339	0.863365	0.000299497	0.618985	0.180377	14	77732468	MIR1260;NGB	NR_031661;NM_021257
cg11809123	0.93904	0.928816	0.944627	0.9368	0.92874	0.9393	0.930673	0.92308	0.913853	0.924075	0.940402	0.949974	0.927364	0.93636	0.924972	0.927692	0.000299529	0.618979	0.180377	19	1584870	MBD3	NM_003926
cg09619624	0.610313	0.662791	0.677067	0.707474	0.47236	0.408866	0.613306	0.612124	0.549376	0.57525	0.794875	0.839474	0.574893	0.556392	0.669148	0.586312	0.0002996	0.618967	0.180377	22	18985632	/	/
cg15450782	0.590533	0.613898	0.62988	0.595163	0.547676	0.568774	0.607856	0.576223	0.572121	0.537349	0.617448	0.648541	0.598133	0.573203	0.586907	0.574501	0.000299648	0.618959	0.180377	X	54209682	FAM120C;FAM120C	NM_017848;NM_017848
cg20329210	0.102386	0.0668979	0.173527	0.132196	0.0918946	0.0646488	0.0992264	0.0521613	0.0924927	0.0766141	0.217432	0.170402	0.133657	0.061863	0.103433	0.115216	0.000300495	0.61881	0.180377	1	228566080	OBSCN	NM_001098623
cg06549928	0.101059	0.121452	0.0738306	0.0787168	0.130392	0.122321	0.114988	0.105341	0.11688	0.109641	0.0776767	0.0715138	0.0768845	0.0858105	0.149016	0.118506	0.000301279	0.618673	0.180377	1	89990868	LRRC8B	NM_001134476
cg10312476	0.26666	0.233864	0.280225	0.264013	0.205073	0.213004	0.253829	0.273085	0.187605	0.192357	0.302865	0.273764	0.239232	0.235021	0.198266	0.224994	0.000301361	0.618659	0.180377	1	29780268	/	/
cg16339096	0.021162	0.0283601	0.0225544	0.0166885	0.0241378	0.0458747	0.0360415	0.0369793	0.0445655	0.03564	0.019143	0.0120517	0.0210576	0.0317926	0.0242705	0.0349258	0.000301617	0.618615	0.180377	3	46934204	PTH1R	NM_000316
cg26849111	0.74615	0.71489	0.721227	0.752927	0.771254	0.784062	0.73961	0.77856	0.816072	0.798423	0.723675	0.708844	0.732551	0.77301	0.784771	0.778937	0.000301791	0.618584	0.180377	3	124438600	KALRN;KALRN	NM_007064;NM_001024660
cg10543947	0.0640976	0.0732824	0.0799892	0.0758767	0.0332916	0.0515023	0.0342286	0	0.0531414	0.0412986	0.190272	0.177643	0.0933312	0.0502609	0.0957646	0.0453638	0.00030227	0.618501	0.180377	22	36635882	APOL2;APOL2;APOL2	NM_030882;NM_145637;NM_145637
cg05655089	0.367139	0.37572	0.243722	0.210593	0.41567	0.410214	0.350575	0.358802	0.357334	0.364519	0.271752	0.193524	0.35677	0.343664	0.302939	0.322573	0.000302479	0.618464	0.180377	19	2360538	/	/
cg27514509	0.983428	0.969585	0.978087	0.983658	0.970503	0.972706	0.972012	0.968599	0.961344	0.971658	0.979345	0.986945	0.971241	0.971959	0.965591	0.974579	0.000302885	0.618394	0.180377	10	100167426	PYROXD2	NM_032709
cg22692511	0.403674	0.406405	0.39782	0.389583	0.263015	0.27062	0.185277	0.182982	0.264265	0.301949	0.387298	0.382392	0.274023	0.254588	0.247632	0.254006	0.000303093	0.618358	0.180377	11	117069966	TAGLN;TAGLN	NM_003186;NM_001001522
cg06831064	0.825372	0.822883	0.898928	0.846384	0.796332	0.755672	0.830066	0.778213	0.787545	0.745117	0.84286	0.851397	0.819427	0.783995	0.809444	0.753542	0.000303204	0.618339	0.180377	16	2229298	CASKIN1	NM_020764
cg05945274	0.779377	0.772284	0.780507	0.79097	0.813381	0.806924	0.823083	0.805758	0.799567	0.796558	0.744631	0.766236	0.774038	0.770419	0.805356	0.816513	0.000304324	0.618144	0.180779	3	58290890	RPP14;RPP14	NM_007042;NM_001098783
cg09669835	0.463283	0.497755	0.400244	0.415994	0.408269	0.400632	0.349069	0.329274	0.358914	0.356336	0.522207	0.555386	0.409057	0.39033	0.374622	0.351004	0.000305706	0.617906	0.181334	7	91510500	MTERF	NM_006980
cg08691323	0.898589	0.926907	0.911585	0.928263	0.892829	0.878878	0.886333	0.905063	0.867062	0.870904	0.908088	0.938882	0.89657	0.877089	0.892545	0.88234	0.000306464	0.617775	0.181382	5	54826683	PPAP2A;PPAP2A;RNF138P1	NM_176895;NM_003711;NR_001575
cg12400864	0.846776	0.85592	0.427969	0.54019	0.859696	0.88852	0.837177	0.902926	0.862868	0.817519	0.439878	0.764026	0.817804	0.883264	0.885627	0.867215	0.000306923	0.617697	0.181382	3	180546915	/	/
cg24923543	0.550145	0.56847	0.553266	0.593763	0.551391	0.482394	0.548701	0.483908	0.517142	0.528868	0.593007	0.58509	0.524376	0.525251	0.513098	0.527128	0.000307538	0.617591	0.181382	X	65042288	/	/
cg25859972	0.34495	0.320225	0.336232	0.309718	0.321699	0.324002	0.308007	0.329345	0.264706	0.28652	0.399163	0.406035	0.326216	0.325963	0.288301	0.287845	0.000307827	0.617542	0.181382	3	64670515	ADAMTS9	NM_182920
cg15195412	0.55216	0.532841	0.55619	0.523963	0.596799	0.5985	0.616124	0.628407	0.590795	0.588922	0.538921	0.504158	0.551192	0.544829	0.572052	0.552865	0.000308052	0.617503	0.181382	16	57406955	CX3CL1	NM_002996
cg06126713	0.431502	0.496709	0.419121	0.524505	0.40529	0.386978	0.381252	0.307808	0.375492	0.386376	0.583845	0.526705	0.345386	0.349328	0.421823	0.36807	0.000308569	0.617415	0.181382	7	16505617	SOSTDC1	NM_015464
cg21936179	0.544342	0.557881	0.572467	0.646253	0.505318	0.450687	0.56007	0.574249	0.488606	0.503685	0.6179	0.604622	0.565812	0.551754	0.447946	0.457982	0.000309036	0.617335	0.181382	1	206786180	LGTN	NM_006893
cg15910685	0.0908339	0.0900968	0.0744394	0.0745896	0.0971585	0.0852443	0.0906004	0.0858902	0.0965497	0.0965318	0.078972	0.0536835	0.0726765	0.0827511	0.0874772	0.0920071	0.000309468	0.617261	0.181382	13	79980098	RBM26	NM_022118
cg01005630	0.802399	0.769598	0.864725	0.852019	0.776948	0.782704	0.794452	0.822741	0.799355	0.802553	0.866508	0.893376	0.785786	0.807329	0.810514	0.811302	0.00031009	0.617155	0.181382	14	19643599	/	/
cg13791092	0.511044	0.48204	0.530966	0.504163	0.494843	0.474551	0.485394	0.502973	0.490611	0.506657	0.564883	0.570013	0.525065	0.481715	0.483462	0.479258	0.000310646	0.617061	0.181382	20	1098787	PSMF1;PSMF1	NM_178578;NM_006814
cg22975723	0.0861084	0.0914043	0.0827615	0.0912293	0.0909917	0.111097	0.101364	0.111536	0.12906	0.102168	0.0768498	0.0600078	0.119257	0.112755	0.108988	0.113805	0.000310696	0.617052	0.181382	15	93258103	/	/
cg19162470	0.730233	0.756564	0.608149	0.841371	0.899195	0.904386	0.788286	0.911598	0.880551	0.88635	0.698017	0.445677	0.677206	0.826141	0.85337	0.881944	0.000313733	0.616539	0.182892	15	31192891	/	/
cg14645264	0.824713	0.88095	0.849657	0.798586	0.855816	0.882242	0.860054	0.873383	0.872385	0.863424	0.815029	0.799604	0.860807	0.871456	0.890657	0.855733	0.00031457	0.616398	0.183117	3	116134983	LSAMP	NM_002338
cg07196347	0.787793	0.773307	0.825308	0.768628	0.691376	0.710527	0.658105	0.653099	0.722729	0.681325	0.754927	0.806108	0.7453	0.73656	0.743117	0.705453	0.000315782	0.616194	0.183558	20	26186545	/	/
cg06673536	0.355274	0.329199	0.349834	0.351033	0.297111	0.282371	0.266349	0.265266	0.322582	0.282369	0.365491	0.387607	0.275355	0.31231	0.329711	0.321363	0.000316231	0.616119	0.183558	19	45213941	CEACAM16	NM_001039213
cg27264993	0.14526	0.163743	0.328232	0.319979	0.163211	0.161012	0.158226	0.161304	0.134591	0.145665	0.289337	0.188185	0.185245	0.203136	0.130737	0.136476	0.000317107	0.615973	0.183804	6	33084608	HLA-DPB2	NR_001435
cg06464962	0.447133	0.429146	0.437577	0.44299	0.509441	0.496624	0.502019	0.481496	0.514135	0.510148	0.472375	0.435798	0.479321	0.446644	0.505683	0.502978	0.000317799	0.615858	0.183942	4	74719289	PF4V1	NM_002620
cg27420135	0.662774	0.640532	0.677979	0.674792	0.619653	0.657867	0.646897	0.632669	0.617158	0.629466	0.750679	0.738173	0.618153	0.582765	0.636741	0.628963	0.000320479	0.615413	0.18523	11	425289	ANO9	NM_001012302
cg24718367	0.340748	0.34333	0.384042	0.390675	0.320269	0.324001	0.360457	0.33965	0.352474	0.343863	0.395063	0.376564	0.347639	0.330239	0.352053	0.3324	0.000321043	0.61532	0.185292	1	11740508	MAD2L2;MAD2L2	NM_006341;NM_001127325
cg27400070	0.0633254	0.0613877	0.0557502	0.0574694	0.0691159	0.0671127	0.0630896	0.064625	0.0784771	0.0675807	0.0521741	0.0489842	0.0636643	0.0563461	0.0582238	0.0605106	0.000321538	0.615238	0.185315	15	40650962	DISP2	NM_033510
cg06888460	0.75835	0.765462	0.780297	0.800521	0.654267	0.659876	0.660074	0.666689	0.785417	0.717798	0.820275	0.867268	0.777638	0.818701	0.672855	0.667918	0.000322729	0.615042	0.185547	11	18477303	LDHAL6A;LDHAL6A	NM_144972;NM_001144071
cg26132853	0.0458813	0.0429767	0.0318978	0.0461297	0.0464398	0.0435768	0.0537049	0.0576159	0.061709	0.0480206	0.0284857	0.0281155	0.0448776	0.0486528	0.0537419	0.0396171	0.000322922	0.61501	0.185547	20	2632587	MIR1292;NOP56;NOP56	NR_031699;NR_027700;NM_006392
cg02208793	0.802608	0.810102	0.85577	0.851287	0.819535	0.809639	0.821869	0.796562	0.804645	0.799415	0.899917	0.878407	0.858146	0.861575	0.843652	0.808462	0.00032389	0.614851	0.185547	11	84634615	DLG2;DLG2	NM_001364;NM_001142699
cg15820961	0.579604	0.578185	0.575099	0.623252	0.895843	0.869305	0.907445	0.946537	0.868663	0.871279	0.587288	0.636131	0.544547	0.580571	0.928405	0.905649	0.000323995	0.614834	0.185547	6	32558459	HLA-DRB1	NM_002124
cg14187229	0.90158	0.912286	0.908972	0.912621	0.888776	0.901138	0.892669	0.898779	0.878341	0.879617	0.901501	0.919853	0.894546	0.887892	0.890948	0.888782	0.000324224	0.614797	0.185547	9	137134853	/	/
cg23601030	0.0332767	0.0286651	0.0443851	0.0257286	0.0731789	0.0630494	0.0518939	0.0501286	0.107226	0.108344	0.0274871	0.0184603	0.0537603	0.0482185	0.110234	0.0883589	0.000325054	0.614661	0.18576	20	52276760	/	/
cg12912293	0.817879	0.839276	0.827272	0.844144	0.797554	0.770255	0.754791	0.726946	0.778552	0.732814	0.82634	0.830839	0.758939	0.818378	0.766654	0.724392	0.000327872	0.614202	0.186083	1	150849805	ARNT;ARNT;ARNT	NM_178427;NM_178426;NM_001668
cg12517318	0.988141	0.984969	0.990197	0.991233	0.987204	0.988486	0.984859	0.982152	0.981686	0.983058	0.989052	0.993781	0.990276	0.987118	0.986867	0.98349	0.000328245	0.614142	0.186083	4	529948	PIGG;PIGG	NM_017733;NM_001127178
cg15096240	0.94437	0.956664	0.961144	0.959957	0.946617	0.94785	0.947779	0.945534	0.951836	0.952021	0.965499	0.960322	0.943271	0.95028	0.938017	0.941981	0.000328436	0.614111	0.186083	19	54151185	/	/
cg10676442	0.0386247	0.0449806	0.0305863	0.0276586	0.0448207	0.0373919	0.0428863	0.0439532	0.0402709	0.0371764	0.0285288	0.025673	0.0356142	0.0403019	0.0433333	0.0346378	0.000328775	0.614056	0.186083	3	12525808	TSEN2;TSEN2;TSEN2;TSEN2;TSEN2	NM_001145393;NM_001145394;NM_001145392;NM_025265;NM_001145395
cg10576133	0.97327	0.975682	0.974248	0.972801	0.966058	0.959563	0.964869	0.968976	0.964525	0.963687	0.971707	0.986834	0.969132	0.970522	0.965693	0.970553	0.000329066	0.614009	0.186083	15	39879661	THBS1	NM_003246
cg24829778	0.926478	0.932952	0.93245	0.931878	0.924636	0.887529	0.906492	0.916834	0.908234	0.898216	0.932461	0.946488	0.922859	0.917474	0.914785	0.922198	0.000329206	0.613987	0.186083	2	223066461	PAX3;PAX3;PAX3;PAX3;PAX3;PAX3	NM_181458;NM_181457;NM_181461;NM_181459;NM_181460;NM_001127366
cg12564285	0.266075	0.262539	0.30943	0.316618	0.271346	0.253837	0.238877	0.253497	0.265851	0.295065	0.332178	0.318897	0.278045	0.243238	0.260507	0.2686	0.000329223	0.613984	0.186083	5	131593104	PDLIM4;PDLIM4	NM_001131027;NM_003687
cg19360212	0.933679	0.939415	0.53148	0.536914	0.92981	0.928408	0.94538	0.93936	0.916626	0.912275	0.533388	0.516106	0.502394	0.505872	0.931077	0.924692	0.000329601	0.613923	0.186083	10	123731471	NSMCE4A;NSMCE4A	NM_001167865;NM_017615
cg05909892	0.0495502	0.0558245	0.0460079	0.0392827	0.0549962	0.0510869	0.0477147	0.0520601	0.0610692	0.0537867	0.0419103	0.0320636	0.0500101	0.0597568	0.0633634	0.0632759	0.000330154	0.613834	0.186083	12	93836165	UBE2N	NM_003348
cg10271061	0.759114	0.762177	0.781996	0.805839	0.737868	0.713414	0.74714	0.755984	0.746501	0.745598	0.759711	0.829341	0.761112	0.742855	0.705759	0.719018	0.000330466	0.613784	0.186083	6	31516015	ATP6V1G2;NFKBIL1;NFKBIL1;NFKBIL1;ATP6V1G2;NFKBIL1	NM_130463;NM_005007;NM_001144962;NM_001144961;NM_138282;NM_001144963
cg07658614	0.098187	0.101459	0.135711	0.140591	0.0453139	0.0411446	0.0310238	0.0290235	0.0500119	0.072907	0.139617	0.0681409	0.0622424	0.0420288	0.0479297	0.0499129	0.000331082	0.613684	0.186083	X	44402068	FUNDC1	NM_173794
cg18747090	0.548032	0.527783	0.630205	0.667833	0.582306	0.536603	0.584344	0.589409	0.526179	0.521934	0.636167	0.628347	0.567325	0.565861	0.534325	0.523587	0.000331114	0.613679	0.186083	X	7896231	PNPLA4;PNPLA4	NM_001142389;NM_004650
cg23786580	0.197179	0.179387	0.184908	0.203887	0.339647	0.335975	0.349624	0.38869	0.229511	0.242436	0.146888	0.115226	0.273483	0.247276	0.410328	0.410561	0.000332572	0.613445	0.186644	7	43204506	HECW1	NM_015052
cg24539999	0.0238136	0.0230858	0.0179909	0.0216787	0.035221	0.0311778	0.02799	0.0306104	0.0387339	0.0363482	0.0260518	0.0151369	0.0278007	0.0221066	0.0254274	0.0278527	0.000333404	0.613312	0.186833	17	73937305	FBF1	NM_001080542
cg08302912	0.867271	0.890629	0.923868	0.927101	0.8999	0.887888	0.885525	0.886727	0.871375	0.877484	0.920793	0.920435	0.901096	0.883936	0.888904	0.89568	0.000333828	0.613245	0.186833	6	166228349	/	/
cg17835737	0.0522757	0.0615341	0.0486503	0.0422368	0.0586661	0.0590119	0.0763181	0.0725157	0.0765604	0.0678438	0.0586677	0.0390909	0.0719281	0.058348	0.0792097	0.0688757	0.000335099	0.613042	0.187286	10	112064988	SMNDC1	NM_005871
cg22330875	0.428924	0.401404	0.42168	0.408168	0.320307	0.326247	0.278228	0.224654	0.27176	0.279847	0.400839	0.380808	0.308812	0.342398	0.327186	0.325729	0.000336752	0.61278	0.187531	7	25893749	/	/
cg25215498	0.543018	0.564515	0.541762	0.581939	0.506388	0.46908	0.545442	0.453359	0.502412	0.479223	0.590165	0.615069	0.530218	0.456081	0.477877	0.409595	0.000336792	0.612773	0.187531	3	179560139	PEX5L	NM_016559
cg26134320	0.939234	0.941275	0.963364	0.96307	0.930499	0.929707	0.93664	0.945346	0.920044	0.938925	0.940042	0.967604	0.937881	0.93585	0.930278	0.926132	0.000336923	0.612753	0.187531	6	30880177	GTF2H4	NM_001517
cg04107099	0.40428	0.39557	0.444112	0.403281	0.352674	0.304491	0.319538	0.317899	0.26888	0.261904	0.404698	0.4182	0.412415	0.433652	0.324041	0.365668	0.000337584	0.612648	0.187643	6	80657826	ELOVL4	NM_022726
cg25209111	0.873873	0.869695	0.887288	0.863915	0.859922	0.838143	0.861764	0.862606	0.865154	0.852556	0.90446	0.887176	0.865317	0.882233	0.866645	0.853258	0.000338632	0.612483	0.187776	10	104009148	GBF1	NM_004193
cg02330494	0.0667677	0.0729461	0.0749584	0.0513514	0.0805841	0.0780087	0.0685925	0.0893951	0.078854	0.0735192	0.0599199	0.0443236	0.0675968	0.0685912	0.0796863	0.0778986	0.000338747	0.612465	0.187776	15	41786605	ITPKA	NM_002220
cg13633560	0.383891	0.391627	0.417755	0.410306	0.396529	0.409446	0.376	0.388622	0.362919	0.35241	0.422837	0.439633	0.400353	0.403036	0.401492	0.37228	0.000339575	0.612334	0.187978	11	76380921	LRRC32;LRRC32;LRRC32	NM_001128922;NM_005512;NM_005512
cg06932256	0.069932	0.0840604	0.0740842	0.0763784	0.0918353	0.0888281	0.113095	0.105901	0.0876139	0.110289	0.0698529	0.0441257	0.0808905	0.06481	0.0864297	0.0940868	0.000340291	0.612222	0.188118	1	110198347	GSTM4;GSTM4;GSTM4	NM_147148;NM_000850;NR_024538
cg23390118	0.634448	0.614487	0.691446	0.624561	0.608555	0.605824	0.624725	0.577992	0.586705	0.607819	0.666979	0.721225	0.60475	0.560268	0.580856	0.549223	0.000340835	0.612137	0.188163	12	2339513	CACNA1C;CACNA1C;CACNA1C;CACNA1C;CACNA1C;CACNA1C;CACNA1C;CACNA1C;CACNA1C;CACNA1C;CACNA1C;CACNA1C;CACNA1C;CACNA1C;CACNA1C;CACNA1C;CACNA1C;CACNA1C;CACNA1C;CACNA1C;CACNA1C;CACNA1C;CACNA1C	NM_001129844;NM_001129827;NM_001129839;NM_001129834;NM_001129841;NM_000719;NM_001129830;NM_001167625;NM_001129843;NM_001167624;NM_001129835;NM_001129837;NM_001167623;NM_001129840;NM_199460;NM_001129833;NM_001129832;NM_001129829;NM_001129846;NM_001129836;NM_001129838;NM_001129831;NM_001129842
cg06507124	0.575492	0.574918	0.530761	0.540318	0.481721	0.488498	0.466268	0.488916	0.423899	0.459653	0.578163	0.584615	0.47933	0.50188	0.526325	0.504506	0.000341367	0.612053	0.188201	16	1001274	LMF1	NM_022773
cg14964336	0.133186	0.107642	0.0809394	0.0879872	0.133928	0.215815	0.147827	0.124705	0.126742	0.151182	0.0733758	0.0612814	0.0893753	0.086473	0.157995	0.141068	0.000341862	0.611976	0.188218	4	1523275	/	/
cg27102691	0.88017	0.922548	0.887129	0.889491	0.952292	0.914864	0.957748	0.923478	0.894444	0.936241	0.859486	0.875085	0.915134	0.909879	0.95525	0.923891	0.00034448	0.611568	0.189371	8	123580497	/	/
cg15966229	0.121145	0.135728	0.0952286	0.0814535	0.14776	0.166304	0.122347	0.125612	0.15958	0.158351	0.100366	0.0681622	0.164877	0.155981	0.135847	0.121063	0.000345292	0.611442	0.189371	18	44337664	ST8SIA5	NM_013305
cg04466394	0.691805	0.671757	0.708461	0.70264	0.680886	0.67064	0.671985	0.662229	0.660589	0.666674	0.683717	0.751147	0.665945	0.670848	0.639151	0.644083	0.000346075	0.611321	0.189371	6	74162796	C6orf150	NM_138441
cg26775123	0.808702	0.813286	0.735818	0.782345	0.798355	0.808064	0.854697	0.877816	0.785497	0.813856	0.671653	0.68987	0.779037	0.79665	0.80308	0.784823	0.000346196	0.611302	0.189371	16	819440	MIR662;MSLNL	NR_030384;NM_001025190
cg10635895	0.617883	0.578398	0.716651	0.626038	0.561691	0.581338	0.537615	0.458587	0.59144	0.589704	0.662654	0.685987	0.568921	0.547238	0.52658	0.551186	0.000346998	0.611178	0.189371	12	2339439	CACNA1C;CACNA1C;CACNA1C;CACNA1C;CACNA1C;CACNA1C;CACNA1C;CACNA1C;CACNA1C;CACNA1C;CACNA1C;CACNA1C;CACNA1C;CACNA1C;CACNA1C;CACNA1C;CACNA1C;CACNA1C;CACNA1C;CACNA1C;CACNA1C;CACNA1C;CACNA1C	NM_001129844;NM_001129827;NM_001129839;NM_001129834;NM_001129841;NM_000719;NM_001129830;NM_001167625;NM_001129843;NM_001167624;NM_001129835;NM_001129837;NM_001167623;NM_001129840;NM_199460;NM_001129833;NM_001129832;NM_001129829;NM_001129846;NM_001129836;NM_001129838;NM_001129831;NM_001129842
cg20866375	0.0760922	0.0854356	0.0576844	0.0608092	0.0943448	0.0777233	0.0860336	0.0957919	0.0914678	0.0806049	0.0723487	0.0459362	0.0649883	0.064715	0.0811332	0.0807662	0.000347006	0.611177	0.189371	17	3572559	TAX1BP3;TMEM93;TMEM93	NM_014604;NM_001014764;NM_031298
cg13500354	0.629294	0.663182	0.695231	0.681848	0.599827	0.614248	0.597902	0.591047	0.610347	0.628226	0.634827	0.684373	0.661728	0.659562	0.618841	0.593657	0.000347219	0.611144	0.189371	6	168617491	/	/
cg23395902	0.0407459	0.0377057	0.0226249	0.0204016	0.0585936	0.060597	0.0552404	0.0436441	0.0454404	0.0544782	0.0363897	0.0369526	0.0455969	0.0472383	0.0431601	0.0550518	0.000348768	0.610906	0.189815	10	92980389	PCGF5;PCGF5	NM_032373;NM_032373
cg11044575	0.263563	0.253572	0.339494	0.351276	0.269997	0.247428	0.27594	0.230043	0.229384	0.250636	0.337214	0.291757	0.23047	0.222282	0.23364	0.237258	0.000348967	0.610875	0.189815	6	105401636	/	/
cg08548478	0.0195642	0.00861402	0.00335535	0.016433	0.0144595	0.0221484	0.019086	0.0176049	0.0338435	0.0217518	0.00332515	0.00570873	0.0201213	0.023898	0.023341	0.0218988	0.000350746	0.610603	0.190528	7	91570500	AKAP9;AKAP9	NM_005751;NM_147185
cg23466769	0.55186	0.515656	0.577967	0.531402	0.702741	0.651375	0.706214	0.671313	0.584002	0.610525	0.414244	0.365875	0.630419	0.485703	0.595927	0.585472	0.000355744	0.609843	0.192294	13	114801307	RASA3	NM_007368
cg15620114	0.85995	0.863152	0.863837	0.904989	0.822937	0.777114	0.867492	0.879651	0.743876	0.748315	0.923497	0.957189	0.8101	0.788034	0.806884	0.824298	0.000356789	0.609686	0.192294	10	91296457	SLC16A12	NM_213606
cg21466229	0.684068	0.678435	0.692127	0.692692	0.644292	0.664106	0.60759	0.670017	0.655519	0.659979	0.693667	0.698211	0.67367	0.664436	0.636185	0.661363	0.000357237	0.609618	0.192294	8	51528401	SNTG1	NM_018967
cg08947551	0.854027	0.859267	0.878564	0.859216	0.853404	0.831974	0.848554	0.8699	0.820726	0.855496	0.896373	0.89258	0.844945	0.855374	0.846092	0.852919	0.00035799	0.609505	0.192294	5	176655497	NSD1;NSD1	NM_172349;NM_022455
cg06259050	0.757728	0.766687	0.751025	0.747902	0.692352	0.695492	0.764953	0.749884	0.693388	0.692522	0.804308	0.828183	0.714359	0.710864	0.692078	0.723052	0.000358142	0.609482	0.192294	4	122790713	BBS7;BBS7	NM_018190;NM_176824
cg04993564	0.0911509	0.0901866	0.0490645	0.0730147	0.0937635	0.108902	0.089249	0.0983977	0.109738	0.106596	0.0887119	0.0332341	0.0864986	0.0963653	0.0962003	0.0907106	0.000359025	0.60935	0.192294	8	59572049	NSMAF;NSMAF	NM_003580;NM_001144772
cg08606453	0.0330934	0.0280808	0.0365514	0.0333143	0.0289324	0.0230221	0.0246216	0.0279643	0.0237426	0.0257649	0.049261	0.0320018	0.0324286	0.0277714	0.0275695	0.0305934	0.000359572	0.609268	0.192294	12	50222071	NCKAP5L;LOC100286844;LOC100286844;LOC100286844	NM_001037806;NR_027499;NR_027500;NR_027501
cg23736307	0.0673454	0.0682718	0.0665779	0.068221	0.0685164	0.0684863	0.0776093	0.0818755	0.0684773	0.0734312	0.0523091	0.0475666	0.0666053	0.0725546	0.0757939	0.0731849	0.000360079	0.609192	0.192294	8	27182930	PTK2B;PTK2B;PTK2B;PTK2B	NM_004103;NM_173176;NM_173174;NM_173175
cg10646465	0.802407	0.923021	0.693303	0.665413	0.896706	0.923785	0.917116	0.937956	0.904853	0.950978	0.665654	0.746831	0.669682	0.655915	0.906925	0.900686	0.000360791	0.609086	0.192294	8	1136127	/	/
cg19440506	0.966798	0.967748	0.980345	0.983816	0.956061	0.971919	0.977815	0.970847	0.968041	0.956755	0.980912	0.990307	0.969684	0.974076	0.963619	0.966423	0.000361011	0.609053	0.192294	5	1431238	SLC6A3	NM_001044
cg18618431	0.917962	0.910739	0.936045	0.922921	0.89148	0.909468	0.909828	0.91012	0.888527	0.895817	0.918968	0.941189	0.909642	0.899787	0.9145	0.913148	0.000361461	0.608986	0.192294	8	134531916	ST3GAL1;ST3GAL1	NM_003033;NM_173344
cg12805160	0.0189432	0.0133838	0.0144708	0.00608113	0.016421	0.0151685	0.0189527	0.0218798	0.0218282	0.0193607	0.0110895	0.00395072	0.0135679	0.0206505	0.018252	0.0278081	0.000361704	0.60895	0.192294	1	155579738	MSTO1	NM_018116
cg14898140	0.0476407	0.0428274	0.0534184	0.0294608	0.0458123	0.0498256	0.058577	0.0526307	0.049403	0.0489129	0.0216779	0.0253238	0.0476839	0.0446073	0.0559299	0.0641888	0.000361911	0.608919	0.192294	17	66031871	KPNA2;KPNA2	NM_002266;NM_002266
cg02924487	0.714065	0.675313	0.69356	0.71556	0.673308	0.683096	0.632792	0.705684	0.604521	0.662776	0.729055	0.794942	0.673699	0.695248	0.640793	0.662701	0.000362079	0.608894	0.192294	1	3649344	TP73;TP73;TP73;TP73	NM_001126240;NM_005427;NM_001126242;NM_001126241
cg25538450	0.231677	0.252321	0.202631	0.233987	0.241933	0.24569	0.254139	0.26115	0.25048	0.239058	0.212551	0.170927	0.227553	0.242286	0.234424	0.241345	0.000362112	0.608889	0.192294	19	1847778	REXO1	NM_020695
cg13348458	0.232503	0.261399	0.162963	0.204379	0.214616	0.266153	0.219927	0.229849	0.267281	0.249506	0.175287	0.147934	0.220032	0.222742	0.218572	0.229193	0.000362515	0.608829	0.192294	6	27569671	/	/
cg07888692	0.917056	0.933358	0.941214	0.933743	0.923133	0.901958	0.91584	0.914943	0.928864	0.921156	0.944854	0.936773	0.925763	0.923161	0.921516	0.910891	0.000362617	0.608814	0.192294	1	33745788	ZNF362	NM_152493
cg18432286	0.915578	0.90711	0.91645	0.919396	0.890641	0.88306	0.908201	0.908554	0.904065	0.873941	0.919414	0.937034	0.891487	0.90503	0.901303	0.894614	0.000362779	0.60879	0.192294	15	79120806	/	/
cg18826637	0.611676	0.629567	0.576484	0.651891	0.752945	0.744834	0.649821	0.712386	0.67352	0.694631	0.541444	0.586503	0.631715	0.677534	0.630358	0.738156	0.000363835	0.608634	0.192294	2	145116633	/	/
cg23470380	0.890083	0.897241	0.922856	0.90477	0.896069	0.880271	0.885694	0.889404	0.892196	0.87209	0.898718	0.917799	0.903113	0.903234	0.878225	0.87347	0.000364172	0.608584	0.192294	12	130741376	/	/
cg01193368	0.655712	0.679976	0.679523	0.627181	0.563995	0.568004	0.579155	0.641432	0.587813	0.582762	0.790022	0.850003	0.750376	0.663336	0.618259	0.653241	0.000365088	0.608448	0.192294	7	56855195	/	/
cg26159068	0.680937	0.684558	0.703716	0.690156	0.814315	0.840544	0.792423	0.828111	0.787805	0.786848	0.71251	0.671828	0.811841	0.810914	0.793008	0.760028	0.000365427	0.608398	0.192294	6	32632159	HLA-DQB1	NM_002123
cg26631144	0.215685	0.190257	0.170493	0.161253	0.212703	0.209224	0.18777	0.170319	0.246933	0.237367	0.165111	0.134328	0.205038	0.22076	0.228979	0.214127	0.000365672	0.608362	0.192294	8	30670260	PPP2CB;PPP2CB;PPP2CB;PPP2CB	NM_004156;NM_004156;NM_001009552;NM_001009552
cg17258703	0.901138	0.903654	0.916862	0.929825	0.876296	0.879628	0.879978	0.91386	0.885792	0.886452	0.900217	0.943913	0.903797	0.896334	0.872134	0.867059	0.000366515	0.608238	0.192294	2	237022779	AGAP1;AGAP1	NM_014914;NM_001037131
cg13590055	0.490779	0.485551	0.366647	0.285309	0.430235	0.478915	0.50663	0.508022	0.5473	0.528983	0.262446	0.2517	0.363446	0.405574	0.359256	0.380846	0.000366812	0.608194	0.192294	18	77917647	LOC100130522;LOC100130522;PARD6G	NR_028340;NR_028339;NM_032510
cg25420482	0.464455	0.452321	0.433897	0.44578	0.502648	0.504997	0.493791	0.489497	0.453865	0.479491	0.437564	0.378884	0.51118	0.493646	0.527713	0.497603	0.00036687	0.608186	0.192294	6	31519182	NFKBIL1;NFKBIL1;NFKBIL1;NFKBIL1	NM_005007;NM_001144962;NM_001144961;NM_001144963
cg24912902	0.691476	0.646406	0.728079	0.806862	0.615836	0.623188	0.674985	0.704117	0.625107	0.642396	0.75213	0.769396	0.63012	0.617963	0.657473	0.677697	0.000368248	0.607984	0.192294	2	121301738	/	/
cg15305070	0.948466	0.95209	0.953212	0.960029	0.946906	0.94374	0.948488	0.947672	0.935252	0.946156	0.95492	0.978561	0.950283	0.941804	0.947227	0.944107	0.000368261	0.607982	0.192294	2	925929	/	/
cg01177388	0.0100284	0.00817132	0.0049149	0.00614731	0.0137256	0.00952971	0.00881369	0.0115783	0.00981173	0.00935542	0.0042882	0.0068703	0.00957218	0.01269	0.0120517	0.0111142	0.000368435	0.607956	0.192294	6	32812704	PSMB8;PSMB8;PSMB8	NM_004159;NM_148919;NM_004159
cg11430718	0.26405	0.288501	0.317368	0.345494	0.249323	0.269779	0.290593	0.309388	0.251864	0.283749	0.367611	0.335942	0.279036	0.250502	0.260088	0.284385	0.00036859	0.607933	0.192294	3	57113702	ARHGEF3	NM_001128615
cg24864683	0.0684418	0.0787866	0.0451045	0.0657036	0.0735938	0.0707799	0.0713621	0.0739206	0.0691923	0.0711108	0.0485124	0.0353244	0.0701183	0.0757429	0.0710063	0.0692867	0.00036867	0.607922	0.192294	1	180199274	LHX4	NM_033343
cg01832012	0.621979	0.580583	0.648434	0.652526	0.60319	0.572301	0.633833	0.612274	0.572238	0.572205	0.660675	0.723676	0.624321	0.554454	0.540512	0.574756	0.000369432	0.60781	0.192445	7	144437395	TPK1;TPK1	NM_022445;NM_001042482
cg22987457	0.959003	0.964311	0.969078	0.972718	0.966186	0.951294	0.966434	0.945077	0.945841	0.956724	0.968728	0.975373	0.959857	0.957027	0.950288	0.949953	0.000372588	0.607351	0.19384	7	157211561	/	/
cg13456654	0.874528	0.857622	0.888373	0.876677	0.83968	0.83414	0.85647	0.868082	0.81516	0.820807	0.866808	0.893289	0.852109	0.836163	0.839984	0.854776	0.000373272	0.607252	0.193948	19	524336	/	/
cg21940313	0.334791	0.337625	0.317838	0.330811	0.250557	0.246497	0.293275	0.290552	0.228804	0.23511	0.311397	0.322356	0.279942	0.279653	0.253253	0.251615	0.000374462	0.60708	0.194163	17	41620911	ETV4;ETV4	NM_001079675;NM_001986
cg20087519	0.59569	0.582692	0.58431	0.598523	0.525722	0.498638	0.535628	0.521733	0.483487	0.510008	0.598133	0.625521	0.52909	0.451481	0.444789	0.432609	0.000374642	0.607054	0.194163	10	135379242	SYCE1;SYCE1;SYCE1	NM_001143764;NM_001143763;NM_130784
cg14036830	0.133551	0.0680593	0.109443	0.097563	0.02402	0.038161	0.0323176	0.0679391	0.070709	0.0192318	0.172875	0.103525	0.0317268	0.0335484	0.0580181	0.0225543	0.000377902	0.606585	0.195603	19	42503207	GRIK5	NM_002088
cg07550684	0.651247	0.685597	0.678055	0.671177	0.724767	0.733789	0.746986	0.754426	0.702185	0.716333	0.622441	0.655354	0.748744	0.735056	0.70265	0.739127	0.00037851	0.606498	0.195669	7	2417629	EIF3B;EIF3B	NM_001037283;NM_003751
cg07072405	0.731645	0.758445	0.704683	0.690416	0.769526	0.750494	0.804791	0.816586	0.80203	0.771308	0.72502	0.73292	0.786148	0.773885	0.755643	0.785941	0.00037989	0.606301	0.196133	12	105839243	/	/
cg04220541	0.970948	0.950694	0.958219	0.948253	0.916747	0.906162	0.879069	0.899084	0.904526	0.897327	0.933203	0.962451	0.943716	0.925944	0.895243	0.911124	0.000381174	0.606118	0.196477	8	48172992	KIAA0146	NM_001080394
cg11714341	0.915513	0.906192	0.872065	0.893787	0.895079	0.921801	0.909034	0.930065	0.923461	0.935065	0.878834	0.895217	0.893524	0.899824	0.911689	0.930379	0.000381524	0.606068	0.196477	5	158605914	RNF145	NM_144726
cg23081079	0.0873718	0.0913794	0.0837816	0.0788426	0.100484	0.0871174	0.0897365	0.100423	0.0857102	0.0878691	0.0683409	0.0673447	0.0917399	0.0885912	0.0982154	0.0864372	0.000383938	0.605726	0.19747	3	33138872	GLB1;GLB1;TMPPE;TMPPE;GLB1	NM_001135602;NM_001079811;NM_001136238;NM_001039770;NM_000404
cg25548615	0.0107338	0.0116958	0.0109433	0	0.0139569	0.0131293	0.0185153	0.00513088	0.0176845	0.0159437	0.00310998	0	0.0101061	0.0152181	0.0127305	0.015614	0.000385376	0.605523	0.197546	4	2011379	WHSC2	NM_005663
cg03344051	0.348416	0.331933	0.301658	0.276068	0.635225	0.56851	0.667006	0.740082	0.692622	0.745463	0.336214	0.308173	0.632738	0.663529	0.430741	0.442034	0.000385626	0.605488	0.197546	6	32635948	HLA-DQB1	NM_002123
cg08468401	0.47946	0.503035	0.438721	0.42445	0.554724	0.526639	0.493389	0.513349	0.46089	0.522605	0.379653	0.38372	0.404841	0.398918	0.506618	0.519758	0.000386229	0.605403	0.197546	3	14303131	/	/
cg07848485	0.821102	0.847893	0.555106	0.589195	0.844014	0.841852	0.875358	0.885468	0.819255	0.846132	0.556614	0.573484	0.561314	0.516689	0.835724	0.826979	0.000386405	0.605379	0.197546	19	16302087	FAM32A	NM_014077
cg11340941	0.684704	0.714329	0.657165	0.681104	0.618186	0.627759	0.66994	0.662758	0.586631	0.597687	0.713784	0.750121	0.665485	0.68531	0.650066	0.623267	0.000386517	0.605363	0.197546	1	148526939	/	/
cg05732883	0.234102	0.226868	0.280883	0.271773	0.322103	0.325861	0.326148	0.32093	0.37205	0.370497	0.261146	0.238727	0.298541	0.280577	0.376196	0.372261	0.000388471	0.605089	0.198295	10	100150928	PYROXD2	NM_032709
cg15981554	0.607314	0.630865	0.538808	0.539034	0.617352	0.618102	0.553029	0.59481	0.610643	0.642032	0.508979	0.499559	0.55812	0.543394	0.60813	0.583461	0.000389215	0.604985	0.198426	19	49535338	CGB2;CGB2;SNAR-G2	NM_033378;NM_033378;NR_024244
cg12138067	0.909666	0.899603	0.881007	0.884303	0.912891	0.914346	0.929981	0.913848	0.91206	0.89807	0.890236	0.890619	0.89846	0.902076	0.902083	0.914666	0.000390361	0.604825	0.198761	18	29596358	/	/
cg01885963	0.00879383	0.012694	0.01434	0.00316944	0.0250031	0.0174117	0.0214087	0.0322154	0.0144513	0.0175018	0.0073727	0.00245084	0.0127396	0.01553	0.022598	0.0193962	0.000391627	0.604649	0.198977	11	6947628	ZNF215	NM_013250
cg25704227	0.856349	0.854382	0.898192	0.900853	0.844838	0.883288	0.851065	0.850998	0.845241	0.848936	0.890065	0.883436	0.857293	0.881584	0.844312	0.863018	0.000391765	0.60463	0.198977	18	21974223	OSBPL1A	NM_080597
cg18824193	0.748844	0.760063	0.724459	0.737864	0.786641	0.794582	0.769528	0.787562	0.764182	0.74369	0.658164	0.729298	0.73766	0.759329	0.791177	0.755872	0.00039335	0.60441	0.199458	8	143341034	TSNARE1	NM_145003
cg18561684	0.926581	0.922276	0.936333	0.92793	0.906586	0.926467	0.912108	0.925969	0.902427	0.919406	0.933385	0.959961	0.917164	0.930316	0.918576	0.916763	0.000393694	0.604363	0.199458	2	100627285	AFF3;AFF3	NM_001025108;NM_002285
cg06976144	0.470549	0.481519	0.635245	0.570473	0.531439	0.451055	0.526047	0.526033	0.522079	0.542431	0.751267	0.806081	0.525693	0.502241	0.494491	0.487694	0.000394356	0.604271	0.199544	5	3182057	/	/
cg26519184	0.300837	0.289533	0.301409	0.296509	0.23002	0.256607	0.243329	0.226315	0.214316	0.2364	0.314876	0.27405	0.279611	0.211535	0.21706	0.253767	0.000395167	0.604159	0.199641	21	43237089	PRDM15;PRDM15	NM_022115;NM_001040424
cg24996985	0.508972	0.532968	0.583113	0.590066	0.510501	0.528229	0.582466	0.551822	0.495181	0.505294	0.613909	0.640839	0.530535	0.535403	0.555071	0.516247	0.000395529	0.60411	0.199641	2	107200946	/	/
cg12163955	0.564607	0.580485	0.570266	0.551763	0.529686	0.532225	0.568263	0.549297	0.500565	0.533745	0.595938	0.61094	0.569513	0.54652	0.534586	0.552234	0.000398975	0.603637	0.200663	15	41217556	/	/
cg00779615	0.935696	0.932753	0.942592	0.942505	0.930303	0.93782	0.9359	0.920137	0.930806	0.919453	0.941908	0.946229	0.942108	0.933485	0.930531	0.927258	0.000399111	0.603618	0.200663	10	89792317	/	/
cg03969515	0.78489	0.784113	0.76339	0.759623	0.724693	0.72715	0.753296	0.749079	0.710642	0.699263	0.787832	0.851335	0.723001	0.706733	0.707608	0.706179	0.000399517	0.603563	0.200663	1	16553267	/	/
cg13617671	0.0673491	0.0774905	0.0586843	0.0336017	0.0846564	0.0994521	0.079426	0.0817188	0.0729916	0.0900063	0.0542048	0.0403466	0.0708107	0.0553269	0.0616436	0.0687377	0.000399816	0.603522	0.200663	9	80073082	GNA14	NM_004297
cg20267101	0.517213	0.524038	0.451815	0.466614	0.587983	0.556994	0.542305	0.566034	0.484769	0.55613	0.493336	0.465351	0.511513	0.511757	0.54264	0.539545	0.000400118	0.603481	0.200663	3	113006232	BOC;WDR52	NM_033254;NM_001164496
cg02607237	0.585517	0.584479	0.593396	0.585244	0.680015	0.702415	0.643559	0.682395	0.63658	0.637752	0.564891	0.553484	0.688518	0.646775	0.627836	0.640708	0.000400567	0.60342	0.200663	10	134801360	/	/
cg16313587	0.0480933	0.0586042	0.0473431	0.0500534	0.0568357	0.0643312	0.0607503	0.0675751	0.0632131	0.0614992	0.0481249	0.0290267	0.062441	0.0593952	0.0493977	0.0618496	0.00040152	0.60329	0.200663	8	37707285	BRF2	NM_018310
cg23567369	0.0552171	0.0433701	0.0549283	0.0423187	0.0650561	0.0649654	0.0718005	0.0479426	0.0546609	0.0822386	0.0311827	0.0329175	0.0487064	0.0543831	0.0562426	0.0649548	0.000401796	0.603253	0.200663	14	24036565	AP1G2	NM_003917
cg14972141	0.847292	0.841277	0.813326	0.723374	0.886457	0.867538	0.848205	0.845376	0.849762	0.874979	0.752718	0.793061	0.891211	0.903238	0.883837	0.877922	0.000401999	0.603225	0.200663	13	100217995	/	/
cg17039022	0.0351955	0.0538562	0.0354523	0.042607	0.0996702	0.106741	0.0845308	0.0644071	0.0831607	0.0647463	0.0472572	0	0.0537945	0.0682511	0.0623686	0.0600721	0.000403711	0.602993	0.20127	1	203595145	ATP2B4;ATP2B4	NM_001001396;NM_001684
cg23145794	0.0571346	0.0630515	0.0507609	0.0588084	0.0732078	0.0587376	0.0559979	0.0622955	0.072423	0.085387	0.0458872	0.0266472	0.0543692	0.0526169	0.0837322	0.0771664	0.000404608	0.602872	0.201471	20	20433062	RALGAPA2	NM_020343
cg03064249	0.917483	0.920681	0.926173	0.928449	0.908327	0.924306	0.925466	0.920354	0.902891	0.911725	0.93262	0.950237	0.924641	0.921331	0.918565	0.914782	0.000405465	0.602756	0.20165	13	113299697	/	/
cg14445171	0.613343	0.626862	0.64316	0.642895	0.60176	0.620771	0.607654	0.624168	0.597648	0.581008	0.629348	0.647369	0.611051	0.627417	0.566743	0.595758	0.000406763	0.602582	0.202008	9	131419910	WDR34	NM_052844
cg03461499	0.47502	0.508214	0.496671	0.488772	0.521623	0.535088	0.596666	0.610381	0.56313	0.56409	0.477681	0.49698	0.564807	0.537604	0.553128	0.57967	0.000407179	0.602526	0.202008	6	32632790	HLA-DQB1	NM_002123
cg00296018	0.79936	0.825342	0.798976	0.832659	0.77073	0.78196	0.748077	0.732637	0.776887	0.750192	0.814291	0.83426	0.767951	0.792936	0.799115	0.771816	0.000410149	0.602128	0.203233	5	141205206	/	/
cg26741530	0.806769	0.836031	0.864936	0.852506	0.812879	0.822753	0.834986	0.818115	0.778771	0.799426	0.848032	0.882894	0.797418	0.800631	0.823083	0.782835	0.00041146	0.601954	0.203302	10	104613774	C10orf32;C10orf32	NM_144591;NM_001136200
cg02774935	0.474305	0.51099	0.539942	0.504715	0.462406	0.441692	0.490356	0.396103	0.415235	0.455285	0.534885	0.573206	0.536173	0.411719	0.44616	0.465335	0.000411678	0.601925	0.203302	22	22090816	YPEL1	NM_013313
cg25263801	0.674656	0.658367	0.679181	0.73677	0.647496	0.624514	0.587603	0.540179	0.667684	0.647007	0.731246	0.767666	0.630483	0.606468	0.62036	0.646246	0.000411862	0.6019	0.203302	7	112727506	GPR85;GPR85;GPR85;GPR85;GPR85;GPR85	NM_001146267;NM_018970;NM_018970;NM_001146266;NM_001146265;NM_001146265
cg04526020	0.0217034	0.0252977	0.0143743	0.00751227	0.0284365	0.0155907	0.0151281	0.021583	0.0273272	0.0253202	0.00578874	0.00684582	0.027659	0.0237194	0.0271711	0.0294451	0.000413235	0.601718	0.203302	11	64948989	CAPN1	NM_005186
cg04637478	0.220878	0.241469	0.280039	0.32839	0.199317	0.193458	0.238978	0.250934	0.200068	0.216195	0.297457	0.263353	0.211861	0.205339	0.148523	0.182074	0.000414659	0.60153	0.203302	5	140753655	PCDHGA4;PCDHGA1;PCDHGA6;PCDHGA5;PCDHGB1;PCDHGA3;PCDHGA6;PCDHGA2;PCDHGB2;PCDHGB3	NM_018917;NM_018912;NM_018919;NM_018918;NM_018922;NM_018916;NM_032086;NM_018915;NM_018923;NM_018924
cg02001991	0.291175	0.295388	0.33466	0.322866	0.262504	0.259157	0.294294	0.307706	0.257679	0.269616	0.32437	0.316433	0.323632	0.262576	0.262148	0.274266	0.000414933	0.601493	0.203302	4	71992842	/	/
cg14305763	0.0514827	0.04862	0.0411117	0.0444677	0.0590936	0.0686183	0.0676949	0.0543798	0.0598442	0.0604346	0.0479089	0.0318698	0.049688	0.0541817	0.0457342	0.0531655	0.000415001	0.601484	0.203302	2	28114016	BRE;RBKS;BRE;BRE;BRE;BRE;LOC100302650	NM_199193;NM_022128;NM_199192;NM_199194;NM_199191;NM_004899;NR_028308
cg15298323	0.216587	0.180135	0.356896	0.408025	0.229165	0.176773	0.208361	0.19034	0.243005	0.256108	0.473772	0.467057	0.368183	0.346334	0.322354	0.285714	0.000415831	0.601375	0.203302	6	160182438	ACAT2	NM_005891
cg09732432	0.0645261	0.0622324	0.0611827	0.0651829	0.065846	0.0738871	0.0755713	0.083755	0.0685239	0.0742771	0.0592504	0.0487519	0.0737602	0.0678902	0.0668446	0.0763446	0.000415919	0.601363	0.203302	5	61602737	KIF2A;KIF2A	NM_001098511;NM_004520
cg24465787	0.00768519	0	0.00526606	0.00204091	0.00817459	0.0160598	0.0174915	0.0171319	0.00717085	0.0220163	0.000319032	0	0.0138726	0.0113116	0.0112461	0.0220356	0.000416842	0.601242	0.203302	1	22109848	USP48;USP48	NM_001032730;NM_032236
cg14802771	0.930029	0.930974	0.931358	0.941519	0.920912	0.915841	0.929466	0.933081	0.898615	0.927687	0.940848	0.958328	0.922434	0.922849	0.91109	0.91387	0.000417405	0.601168	0.203302	2	232903780	DIS3L2	NM_152383
cg01782097	0.545273	0.520952	0.478316	0.472885	0.57327	0.582759	0.579092	0.586079	0.519429	0.51619	0.491549	0.465858	0.561575	0.580611	0.560999	0.570321	0.00041749	0.601157	0.203302	1	846637	/	/
cg23514765	0.251075	0.321878	0.338552	0.3294	0.230351	0.260264	0.307551	0.280266	0.251372	0.281989	0.434962	0.353961	0.344704	0.290579	0.295509	0.285938	0.000417563	0.601147	0.203302	22	22090804	YPEL1	NM_013313
cg18294158	0.80893	0.812054	0.861455	0.86305	0.762134	0.778888	0.799163	0.806748	0.752429	0.781004	0.790794	0.861265	0.803442	0.79813	0.774224	0.753692	0.000418485	0.601026	0.203302	7	103849187	ORC5L;ORC5L	NM_002553;NM_181747
cg24293588	0.0917977	0.0859095	0.0922793	0.0823421	0.112379	0.117264	0.115374	0.101057	0.154994	0.16343	0.0898216	0.0537227	0.0971844	0.0815515	0.159228	0.133748	0.000418935	0.600967	0.203302	9	130186114	ZNF79	NM_007135
cg05837244	0.910415	0.916104	0.938372	0.949902	0.917892	0.871554	0.908465	0.903959	0.883458	0.881825	0.91922	0.931604	0.912367	0.906345	0.90356	0.903782	0.000419205	0.600932	0.203302	X	135179916	/	/
cg11766577	0.86151	0.873398	0.755459	0.694214	0.625392	0.607087	0.64055	0.663074	0.649016	0.675061	0.870931	0.913706	0.69848	0.677251	0.614693	0.617162	0.000419285	0.600921	0.203302	21	47581405	C21orf56;C21orf56	NM_032261;NM_001142854
cg04937596	0.846256	0.856042	0.808159	0.794576	0.875555	0.830257	0.854679	0.885532	0.865658	0.853389	0.819517	0.810723	0.824788	0.837025	0.845792	0.843848	0.000419439	0.600901	0.203302	12	27236803	C12orf71	NM_001080406
cg13535416	0.90762	0.891502	0.914745	0.922332	0.882249	0.900894	0.887234	0.886773	0.870649	0.885718	0.91383	0.899715	0.898134	0.895891	0.886606	0.899193	0.000420191	0.600803	0.203302	11	1483169	BRSK2	NM_003957
cg03810516	0.830296	0.855418	0.865002	0.859475	0.825574	0.815448	0.844117	0.834582	0.827861	0.80087	0.845749	0.88507	0.808065	0.837846	0.816507	0.820699	0.00042049	0.600764	0.203302	4	655893	PDE6B;PDE6B;PDE6B	NM_000283;NM_001145291;NM_001145292
cg26613361	0.610019	0.640787	0.57603	0.589654	0.465237	0.437457	0.503171	0.5058	0.508568	0.554776	0.671039	0.67762	0.577405	0.528475	0.560576	0.563015	0.000420795	0.600724	0.203302	16	31830668	/	/
cg01808171	0.0901615	0.0963133	0.072001	0.0704327	0.107799	0.081167	0.0954172	0.0879421	0.121934	0.0881013	0.0695593	0.0584538	0.0993668	0.0962485	0.124185	0.115374	0.000421678	0.600609	0.203487	19	20844422	ZNF626;ZNF626	NM_001076675;NM_145297
cg15944684	0.0610996	0.0508701	0.0262653	0.0411769	0.0629471	0.0519453	0.075236	0.0847388	0.0771504	0.0650233	0.0503743	0.0264481	0.0648422	0.055771	0.0590802	0.0543178	0.000422997	0.600437	0.203863	17	77093406	HRNBP3	NM_001082575
cg25918541	0.0190785	0.014525	0.0185243	0.0123929	0.0208827	0.024122	0.0340159	0.028244	0.0194601	0.0287529	0.00681451	0.00990428	0.0247163	0.0271813	0.0229952	0.0194872	0.000424384	0.600257	0.203863	11	108092453	ATM;NPAT	NM_000051;NM_002519
cg18115428	0.408365	0.42184	0.453276	0.480596	0.389255	0.397165	0.438647	0.458586	0.421467	0.427592	0.511629	0.500714	0.456742	0.449305	0.416548	0.426151	0.000424831	0.6002	0.203863	1	234039978	SLC35F3	NM_173508
cg02571738	0.209137	0.204151	0.197588	0.196159	0.202965	0.228111	0.207164	0.215338	0.228299	0.261409	0.186665	0.165801	0.201548	0.199123	0.209499	0.221572	0.000424835	0.600199	0.203863	5	129242000	CHSY3	NM_175856
cg22158252	0.844731	0.832087	0.853454	0.858235	0.811367	0.801277	0.848944	0.837576	0.815846	0.819816	0.854001	0.877262	0.84456	0.826429	0.840398	0.829611	0.000424967	0.600182	0.203863	1	39958494	BMP8A	NM_181809
cg13399903	0.368167	0.38646	0.620266	0.621626	0.454004	0.426607	0.358262	0.391829	0.36853	0.411733	0.598564	0.516432	0.362455	0.334204	0.35785	0.363268	0.000427879	0.599806	0.204858	15	50352288	ATP8B4	NM_024837
cg02504327	0.0702102	0.0573957	0.0488621	0.0584345	0.072398	0.0571028	0.0746507	0.0724428	0.0685222	0.0684294	0.0489978	0.0375472	0.0638086	0.0591313	0.0583537	0.0612946	0.00042805	0.599784	0.204858	1	33283743	YARS;S100PBP;S100PBP	NM_003680;NM_022753;NM_001017406
cg07161146	0.905489	0.930289	0.923785	0.937864	0.902671	0.910715	0.90102	0.893512	0.909575	0.911519	0.928913	0.942758	0.928286	0.907573	0.899591	0.920424	0.000428692	0.599702	0.204924	7	151526959	PRKAG2	NM_016203
cg25696000	0.847443	0.854016	0.871868	0.863435	0.855062	0.842503	0.845435	0.848059	0.851639	0.864827	0.89069	0.888355	0.856057	0.85561	0.823037	0.826822	0.00043075	0.599438	0.205402	3	66553944	/	/
cg01555408	0.0235521	0.0235799	0.00191462	0	0.0210253	0.0260551	0.0207354	0.0224987	0.0340106	0.0232005	0.010368	0.0084402	0.0268915	0.0314364	0.023859	0.0221316	0.000431017	0.599404	0.205402	8	126442060	TRIB1	NM_025195
cg19611817	0.0426022	0.0290437	0.0521523	0.0494153	0.0314028	0.0286068	0.0333846	0.0256668	0.038405	0.0344794	0.0574371	0.0405459	0.0358385	0.0293279	0.0332042	0.0241856	0.000431209	0.59938	0.205402	14	45722721	C14orf106	NM_018353
cg16915828	0.355601	0.351972	0.504949	0.51316	0.286749	0.257689	0.42454	0.422715	0.30849	0.311121	0.54586	0.49981	0.324568	0.218305	0.270377	0.304651	0.000432126	0.599263	0.205598	11	73371940	PLEKHB1;PLEKHB1;PLEKHB1;PLEKHB1;PLEKHB1	NM_001130036;NM_001130035;NM_001130033;NM_021200;NM_001130034
cg22731215	0.567292	0.564477	0.603544	0.690673	0.810104	0.792547	0.759759	0.78578	0.757082	0.768799	0.594199	0.590883	0.713911	0.751625	0.736785	0.708565	0.00043362	0.599073	0.205665	1	149403965	/	/
cg12804865	0.0733788	0.0899771	0.0756134	0.0802311	0.0824516	0.0975848	0.0898519	0.0932354	0.0862297	0.0909408	0.0782166	0.0668513	0.0836912	0.0852951	0.0858006	0.0916728	0.000433726	0.599059	0.205665	19	36239883	LIN37	NM_019104
cg00608965	0.804779	0.819138	0.813788	0.826405	0.809663	0.791286	0.816468	0.789976	0.793333	0.775658	0.826287	0.839074	0.779724	0.808844	0.782642	0.777852	0.000433784	0.599052	0.205665	12	91572191	DCN;DCN;DCN;DCN;DCN;DCN	NM_133507;NM_133505;NM_133503;NM_133506;NM_133504;NM_001920
cg04216796	0.948606	0.933998	0.963098	0.957213	0.940207	0.94674	0.943408	0.939449	0.936668	0.940567	0.958909	0.961582	0.935659	0.950269	0.950627	0.939919	0.000434784	0.598925	0.205899	3	128770015	/	/
cg07460294	0.298717	0.256961	0.492204	0.463356	0.287358	0.294751	0.375256	0.370816	0.274231	0.291536	0.4432	0.428664	0.352661	0.320954	0.270119	0.236586	0.000436466	0.598712	0.206144	6	33084985	HLA-DPB2	NR_001435
cg09745440	0.0219057	0.0309559	0.0243528	0.0206466	0.0437589	0.0343482	0.0360801	0.0382053	0.0362978	0.0399781	0.0293478	0.0271159	0.0267255	0.0331432	0.035386	0.0394842	0.000436547	0.598702	0.206144	22	31481318	SMTN;SMTN;SMTN	NM_006932;NM_134269;NM_134270
cg12129796	0.107271	0.10641	0.0974367	0.157236	0.0384259	0.0665277	0.058488	0.108533	0.105637	0.110267	0.18209	0.184354	0.100566	0.0795993	0.0765226	0.0897752	0.000436857	0.598663	0.206144	8	79753073	/	/
cg14943796	0.650086	0.663373	0.638225	0.680962	0.620764	0.601932	0.647567	0.650775	0.602005	0.610255	0.67169	0.685366	0.609836	0.63286	0.602541	0.586937	0.000438522	0.598453	0.206144	17	79377272	BAHCC1	NM_001080519
cg02151983	0.583875	0.600984	0.542792	0.547545	0.547822	0.591796	0.623631	0.629596	0.59304	0.611296	0.546513	0.534752	0.561066	0.582087	0.624064	0.619252	0.000438842	0.598412	0.206144	3	194756646	/	/
cg19821404	0.94016	0.944409	0.91403	0.929246	0.910956	0.895687	0.887446	0.898295	0.908689	0.897043	0.951754	0.945379	0.925297	0.896814	0.885102	0.876635	0.000439077	0.598383	0.206144	6	91151394	/	/
cg04606582	0.614458	0.633476	0.534825	0.57825	0.525096	0.52566	0.443708	0.448875	0.430761	0.434117	0.624302	0.658426	0.604959	0.603094	0.447609	0.434465	0.000439142	0.598375	0.206144	15	22413307	OR4N3P	NR_028067
cg20076468	0.950161	0.95491	0.958901	0.959575	0.930195	0.933901	0.948504	0.950604	0.931269	0.945991	0.958708	0.953919	0.947688	0.941026	0.940819	0.940713	0.000439405	0.598341	0.206144	13	113825781	PROZ	NM_003891
cg14789911	0.823908	0.831489	0.79236	0.739593	0.710336	0.685131	0.752467	0.768699	0.646609	0.666873	0.867459	0.877314	0.7102	0.715371	0.621181	0.618254	0.000439868	0.598283	0.206144	21	47582049	C21orf56;C21orf56	NM_032261;NM_001142854
cg22750155	0.0232956	0.0263598	0.0143949	0.0155226	0.0250899	0.0227361	0.0230274	0.0229092	0.0332774	0.025821	0.0179203	0.0147658	0.0193375	0.0209769	0.0339325	0.0237799	0.00044079	0.598168	0.206338	8	80524253	STMN2	NM_007029
cg16548348	0.0132704	0.0110834	0.0108725	0.013766	0.0173553	0.0157548	0.022733	0.017057	0.0143813	0.0155285	0.00425647	0.00148385	0.0164182	0.0164557	0.0132184	0.0140658	0.000442095	0.598004	0.206338	22	19842481	GNB1L;C22orf29	NM_053004;NM_024627
cg04890457	0.00404311	0.011127	0.0132798	0.00523861	0.0144457	0.0174683	0.0113803	0.0159162	0.0121713	0.0184459	0	0.00575159	0.0101323	0.0115229	0.0122964	0.0153726	0.000442196	0.597992	0.206338	1	167683730	/	/
cg14908170	0.876473	0.889275	0.85201	0.880841	0.828838	0.804215	0.804402	0.790193	0.856902	0.822298	0.88246	0.942102	0.855973	0.802891	0.81238	0.794328	0.000442313	0.597977	0.206338	2	240405317	/	/
cg02883100	0.680092	0.637915	0.673326	0.678117	0.625731	0.599501	0.5727	0.587309	0.631336	0.646259	0.671266	0.700113	0.646035	0.616787	0.563425	0.559825	0.000446375	0.597472	0.207844	X	53460671	HSD17B10;HSD17B10	NM_001037811;NM_004493
cg26547761	0.00794058	0.00997612	0.010285	0.0104617	0.0149692	0.0106819	0.0100403	0.015106	0.0162847	0.0143987	0.00598232	0.00550515	0.00849623	0.00918701	0.0127273	0.0118149	0.000446564	0.597448	0.207844	1	19578443	MRTO4;KIAA0090	NM_016183;NM_015047
cg14766563	0.851665	0.88341	0.905855	0.885529	0.85046	0.852952	0.849932	0.875982	0.844471	0.856299	0.881875	0.887912	0.875915	0.88373	0.858104	0.862288	0.0004489	0.59716	0.208691	7	138435480	ATP6V0A4;ATP6V0A4;ATP6V0A4	NM_130840;NM_020632;NM_130841
cg19756547	0.313352	0.309488	0.28569	0.310933	0.34589	0.38488	0.300944	0.332384	0.357529	0.360692	0.313734	0.237783	0.34302	0.323835	0.369542	0.363694	0.000449734	0.597057	0.20884	4	1003600	/	/
cg03181300	0.0713888	0.0861498	0.227493	0.327918	0.145633	0.150267	0.0331363	0.0578856	0.0531261	0.057703	0.311422	0.307451	0.0705697	0.119952	0.185824	0.179217	0.000453258	0.596625	0.209246	6	26195995	/	/
cg17168157	0.588357	0.583239	0.587607	0.593965	0.50371	0.521977	0.583679	0.580231	0.54959	0.56341	0.630104	0.673061	0.594107	0.541653	0.556743	0.518125	0.000453745	0.596565	0.209246	8	101118843	RGS22	NM_015668
cg02552189	0.797374	0.78884	0.768879	0.796345	0.831866	0.851707	0.820541	0.858809	0.85495	0.793147	0.780235	0.742376	0.837131	0.859468	0.850498	0.833512	0.000454708	0.596447	0.209246	2	223891284	/	/
cg17368737	0.0217077	0.0282172	0.0127881	0.0168608	0.0265666	0.0407541	0.0342035	0.0326249	0.0300843	0.0341437	0.0246224	0.0146489	0.0270927	0.0218499	0.0288154	0.0245273	0.000454966	0.596416	0.209246	8	144897570	SCRIB;SCRIB	NM_182706;NM_015356
cg07495314	0.104264	0.107598	0.103142	0.104695	0.116179	0.121694	0.106171	0.113747	0.114354	0.123058	0.0825392	0.0584157	0.125182	0.110127	0.113666	0.109064	0.000455515	0.596349	0.209246	13	27845355	RASL11A	NM_206827
cg26740318	0.732913	0.755884	0.774566	0.787142	0.700157	0.692167	0.661942	0.710642	0.745017	0.750624	0.773464	0.800124	0.75729	0.771466	0.694965	0.705979	0.000455608	0.596338	0.209246	11	18477153	LDHAL6A;LDHAL6A	NM_001144071;NM_144972
cg18674692	0.856944	0.861897	0.851893	0.872829	0.847944	0.851484	0.840254	0.859378	0.855239	0.849451	0.870823	0.877596	0.855827	0.863195	0.842907	0.852407	0.000455733	0.596323	0.209246	X	2836114	ARSD;ARSD	NM_001669;NM_009589
cg21581129	0.011	0.013947	0.0184094	0.0193496	0.0384728	0.029489	0.0161053	0.0305618	0.0351969	0.0320898	0.00658713	0.00664109	0.0281644	0.0188941	0.0441251	0.0266647	0.000455818	0.596312	0.209246	18	51795895	POLI;POLI	NM_007195;NM_007195
cg14788003	0.629767	0.594747	0.64044	0.631657	0.598008	0.585849	0.61047	0.629675	0.617377	0.582734	0.648632	0.709981	0.635728	0.622907	0.576463	0.592618	0.000456262	0.596258	0.209246	3	10916026	SLC6A11	NM_014229
cg11636702	0.274065	0.254596	0.335279	0.322525	0.432831	0.436205	0.392244	0.3793	0.435942	0.445607	0.295887	0.22529	0.421439	0.397159	0.368528	0.37895	0.000456767	0.596197	0.209246	4	11370466	MIR572	NR_030298
cg27018254	0.0148479	0.00360844	0	0.00117892	0.011525	0.0163365	0.0155786	0.0202765	0.0139367	0.00886576	0.00310093	0	0	0.0100553	0.0122969	0.0118171	0.000457631	0.596092	0.209246	22	37956429	CDC42EP1	NM_152243
cg03760839	0.392126	0.387161	0.406995	0.43533	0.341418	0.367457	0.367705	0.364812	0.323605	0.393822	0.399957	0.416769	0.412787	0.385351	0.336398	0.351496	0.000457677	0.596086	0.209246	1	119531718	TBX15	NM_152380
cg04824555	0.152531	0.128694	0.386876	0.235493	0.129509	0.119702	0.136131	0.118597	0.12336	0.179037	0.435725	0.29273	0.363025	0.144401	0.119281	0.152793	0.000457993	0.596048	0.209246	9	141105974	FAM157B	NM_001145249
cg06437430	0.87092	0.871844	0.880917	0.895071	0.863947	0.862497	0.878846	0.871294	0.866612	0.86663	0.880687	0.888886	0.875103	0.860548	0.867341	0.866397	0.000458317	0.596009	0.209246	5	1033714	NKD2	NM_033120
cg05810536	0.406986	0.409342	0.403322	0.449058	0.405382	0.340937	0.424022	0.400823	0.368103	0.393011	0.489905	0.470603	0.422359	0.420907	0.404366	0.397614	0.000458557	0.59598	0.209246	7	62528691	/	/
cg17204288	0.920163	0.911524	0.92388	0.95488	0.811872	0.77434	0.814234	0.86231	0.740384	0.753301	0.883396	0.91758	0.933004	0.906408	0.797621	0.819977	0.000459094	0.595915	0.209246	X	49355178	GAGE2A	NM_001127212
cg19727396	0.803463	0.836764	0.879521	0.869246	0.776773	0.792983	0.802638	0.81618	0.754368	0.788315	0.861722	0.851066	0.867009	0.871766	0.819417	0.802623	0.000459827	0.595826	0.209246	1	230415185	GALNT2	NM_004481
cg11208853	0.0126989	0.00301284	0.00537868	0.00215259	0.0174106	0.0188839	0.0193086	0.00745769	0.017896	0.0165422	0.0096633	0	0.0107297	0.0172622	0.017513	0.0138882	0.000459877	0.59582	0.209246	12	8395875	LOC653113	NR_024254
cg09020330	0.0308519	0.0255643	0.0238362	0.0267034	0.0410389	0.0290924	0.0396786	0.0342315	0.0339792	0.0411829	0.0234219	0.0208922	0.0311785	0.0456774	0.038908	0.0372363	0.000460542	0.59574	0.209314	1	224544535	CNIH4	NM_014184
cg04446722	0.836604	0.859961	0.942864	0.922754	0.790066	0.738045	0.856081	0.805313	0.713047	0.80383	0.925671	0.913891	0.888424	0.906819	0.807793	0.892071	0.00046152	0.595622	0.209524	7	138435786	ATP6V0A4;ATP6V0A4;ATP6V0A4	NM_130840;NM_020632;NM_130841
cg04789860	0.030017	0.0311061	0.0203255	0.0302477	0.0360057	0.0463128	0.0623573	0.0634804	0.0492664	0.0703227	0.0160699	0.0108471	0.0307899	0.0294408	0.0328254	0.0290648	0.000462956	0.59545	0.20973	1	1677548	SLC35E2	NM_182838
cg21543123	0.696155	0.68544	0.723	0.728986	0.687099	0.691242	0.686868	0.652714	0.639852	0.686047	0.695348	0.73403	0.67907	0.692421	0.67769	0.650722	0.000463006	0.595444	0.20973	14	24638244	/	/
cg12913587	0.859134	0.860241	0.843184	0.855	0.867557	0.884205	0.873421	0.88975	0.887939	0.870366	0.843961	0.859494	0.875913	0.871231	0.86743	0.861776	0.00046426	0.595293	0.209863	5	1232923	SLC6A18	NM_182632
cg26451188	0.904454	0.892926	0.949809	0.92726	0.90108	0.906642	0.916367	0.924978	0.884332	0.890161	0.933508	0.940003	0.910707	0.91693	0.896505	0.89809	0.000464331	0.595285	0.209863	17	8295971	RNF222	NM_001146684
cg24674504	0.654143	0.634857	0.67839	0.605472	0.631543	0.557835	0.590352	0.583276	0.610069	0.630431	0.71538	0.80778	0.637639	0.618571	0.59351	0.585368	0.000465473	0.595148	0.209924	5	140189548	PCDHA2;PCDHA1;PCDHA1;PCDHA3;PCDHA4	NM_018905;NM_031411;NM_018900;NM_018906;NM_018907
cg16176855	0.826707	0.850938	0.825982	0.823899	0.870295	0.871251	0.871145	0.81852	0.858484	0.858254	0.804106	0.785853	0.859569	0.821946	0.865346	0.835153	0.00046589	0.595098	0.209924	12	67354635	/	/
cg10092374	0.0618099	0.0598137	0.0567363	0.0577713	0.0744439	0.0593679	0.0653234	0.0643049	0.0736323	0.0629179	0.0567999	0.0424298	0.0596432	0.066148	0.06996	0.063472	0.000466302	0.595049	0.209924	17	79988647	RAC3;LRRC45	NM_005052;NM_144999
cg16138910	0.953007	0.940847	0.947972	0.939992	0.892692	0.896064	0.92536	0.931093	0.909344	0.915296	0.95265	0.969017	0.931111	0.89761	0.896307	0.927061	0.000466534	0.595021	0.209924	1	11562134	PTCHD2	NM_020780
cg19406956	0.494454	0.510105	0.524587	0.519721	0.487137	0.512365	0.50162	0.502593	0.494591	0.508041	0.524917	0.520933	0.509738	0.499186	0.500484	0.501546	0.00046789	0.59486	0.210302	18	15001854	/	/
cg17896927	0.0632983	0.0603955	0.0529148	0.0477746	0.067919	0.0588463	0.0575842	0.0629851	0.0742984	0.0713419	0.056925	0.037798	0.0613874	0.0650725	0.0600359	0.0631137	0.000470452	0.594556	0.211219	15	93617030	RGMA;RGMA;RGMA;RGMA;RGMA;RGMA;RGMA	NM_001166283;NM_020211;NM_001166283;NM_001166289;NM_001166288;NM_001166286;NM_001166287
cg07354556	0.0627214	0.0584189	0.0487276	0.0481112	0.0621259	0.0636017	0.0754564	0.0614253	0.102615	0.0771517	0.0497139	0.0382653	0.0780754	0.0807549	0.0792516	0.0716975	0.000471805	0.594396	0.211489	4	56502529	NMU	NM_006681
cg02351840	0.7257	0.723685	0.756544	0.785048	0.693199	0.747876	0.737549	0.743072	0.699842	0.730037	0.81821	0.87562	0.718086	0.705331	0.661809	0.634787	0.000473469	0.5942	0.211489	13	112559707	/	/
cg03096285	0.768767	0.770777	0.815116	0.850719	0.757427	0.740471	0.7566	0.786194	0.763745	0.76624	0.802376	0.81244	0.795735	0.746259	0.767321	0.756072	0.000473495	0.594197	0.211489	4	1303768	MAEA;MAEA	NM_005882;NM_001017405
cg03190045	0.94644	0.940968	0.950877	0.947847	0.909946	0.928174	0.931061	0.921324	0.926266	0.933215	0.95257	0.959683	0.921062	0.92807	0.945113	0.931826	0.000473644	0.594179	0.211489	4	1664897	FAM53A	NM_001013622
cg07634927	0.0737378	0.100022	0.148496	0.206611	0.101829	0.112188	0.0867347	0.0959997	0.117133	0.093886	0.176736	0.221832	0.0806167	0.0792819	0.104966	0.102515	0.000473654	0.594178	0.211489	21	37802362	/	/
cg14993820	0.0154957	0.0190157	0.00991424	0.0105746	0.021728	0.0180995	0.0259318	0.0167582	0.0183986	0.0154973	0.0105858	0.00399331	0.0200996	0.0136896	0.0155165	0.0167024	0.000475521	0.593959	0.211983	18	12407732	SLMO1;SLMO1	NM_001142405;NM_006553
cg08374494	0.589408	0.61057	0.649642	0.630361	0.648851	0.68679	0.651947	0.68771	0.68346	0.686675	0.571101	0.584601	0.609124	0.623759	0.680932	0.646971	0.000476073	0.593894	0.211983	16	88551489	ZFPM1	NM_153813
cg03605784	0.00466229	0.00164358	0	0	0.00998823	0.0102158	0.0073137	0	0.00696216	0.00892927	0	0	0.00662702	0.0094656	0.0106323	0.00886506	0.000476555	0.593838	0.211983	1	31769832	SNRNP40;ZCCHC17	NM_004814;NM_016505
cg10537708	0.196267	0.241836	0.148067	0.14472	0.0607817	0.0869525	0.108637	0.0664685	0.101533	0.0978611	0.244227	0.205948	0.162539	0.166846	0.0965777	0.0725197	0.000477252	0.593756	0.211983	10	134843768	/	/
cg25885280	0.627523	0.690865	0.726929	0.74046	0.694187	0.70914	0.662138	0.690195	0.57092	0.58158	0.784734	0.820055	0.677579	0.647649	0.668439	0.678067	0.00047737	0.593742	0.211983	11	70760166	SHANK2	NM_012309
cg10741826	0.966634	0.96788	0.9748	0.975176	0.955079	0.969501	0.960056	0.955428	0.963564	0.958018	0.972819	0.986242	0.961116	0.951661	0.964942	0.961447	0.000480551	0.593371	0.212518	11	128680466	FLI1;FLI1	NM_002017;NM_001167681
cg16194253	0.0302851	0.0372146	0.0240625	0.0343951	0.0426074	0.0435049	0.0467228	0.0606926	0.043945	0.057093	0.0256825	0.0276013	0.0458117	0.0320339	0.0373263	0.0385841	0.000480577	0.593368	0.212518	14	24768981	DHRS1;DHRS1;C14orf21;DHRS1	NM_001136050;NM_001136050;NM_174913;NM_138452
cg22937172	0.904119	0.90845	0.921517	0.926342	0.905589	0.907706	0.912973	0.890134	0.890141	0.901512	0.932314	0.928665	0.910694	0.879933	0.894641	0.882928	0.000481276	0.593287	0.212518	2	240168862	HDAC4	NM_006037
cg14173969	0.357737	0.351672	0.369621	0.332046	0.420818	0.439621	0.440978	0.428222	0.401344	0.40824	0.320074	0.23183	0.363865	0.289237	0.360867	0.399807	0.000482354	0.593162	0.212518	17	72541932	CD300C;CD300C	NM_006678;NM_006678
cg03044407	0.144017	0.144407	0.16148	0.158867	0.149579	0.149278	0.138896	0.133916	0.15183	0.146856	0.200442	0.171785	0.163936	0.15054	0.130699	0.140384	0.00048364	0.593013	0.212518	12	108908643	FICD	NM_007076
cg04037236	0.841713	0.82705	0.872521	0.909716	0.821855	0.833463	0.850175	0.871498	0.806444	0.814318	0.882183	0.888994	0.857417	0.843118	0.852621	0.81562	0.000484016	0.59297	0.212518	17	2951736	/	/
cg14383355	0.604423	0.622179	0.692983	0.692028	0.606681	0.575219	0.702359	0.72604	0.530186	0.52988	0.848975	0.868793	0.700525	0.590159	0.532232	0.552384	0.000485128	0.592842	0.212518	2	68957957	/	/
cg06077305	0.925808	0.928024	0.950446	0.94612	0.865247	0.874244	0.903367	0.90759	0.911528	0.904879	0.968123	0.978629	0.94563	0.941704	0.930652	0.944774	0.000485134	0.592841	0.212518	16	2903246	PRSS22	NM_022119
cg06604058	0.194054	0.223032	0.241827	0.23039	0.206204	0.201736	0.21402	0.208377	0.188116	0.190868	0.235113	0.222472	0.204503	0.213487	0.211499	0.211851	0.000485655	0.592781	0.212518	11	63448992	RTN3;RTN3;RTN3;RTN3;RTN3;RTN3;RTN3;RTN3	NM_201430;NM_006054;NM_201428;NM_201429;NM_006054;NM_201430;NM_201429;NM_201428
cg07905944	0.0773494	0.0902485	0.0682157	0.0726868	0.0929712	0.0763595	0.104006	0.101903	0.0832059	0.0816101	0.0570526	0.0486933	0.0657432	0.0801348	0.080512	0.092092	0.000485965	0.592745	0.212518	11	31834905	PAX6	NM_001127612
cg09822812	0.821468	0.822241	0.794679	0.832035	0.748174	0.783103	0.777858	0.78393	0.779407	0.75772	0.805149	0.833866	0.794246	0.788745	0.769358	0.741554	0.000487222	0.592601	0.212518	6	30855729	DDR1;DDR1;DDR1	NM_013994;NM_013993;NM_001954
cg15497006	0.159651	0.158578	0.171212	0.174148	0.154543	0.147222	0.139389	0.152749	0.154721	0.14142	0.222904	0.163791	0.172184	0.161805	0.149194	0.144898	0.000487339	0.592587	0.212518	1	27147585	/	/
cg14392677	0.371166	0.407807	0.35547	0.383564	0.340582	0.356428	0.319529	0.309397	0.306475	0.289469	0.395178	0.404778	0.29497	0.349093	0.293966	0.328503	0.000487388	0.592582	0.212518	9	139432990	NOTCH1	NM_017617
cg23654174	0.0595577	0.0654185	0.0652233	0.0571509	0.0700214	0.0728127	0.0669234	0.0738153	0.0767402	0.0643641	0.0475062	0.0253214	0.0668733	0.0510231	0.0672792	0.0698658	0.000487654	0.592551	0.212518	1	47779667	STIL;STIL	NM_003035;NM_001048166
cg14750501	0.0568779	0.0554651	0.0582863	0.0419121	0.0620567	0.0640619	0.0670269	0.0725537	0.0689374	0.0619512	0.0523098	0.0420014	0.063101	0.0537805	0.0579408	0.0560057	0.000487871	0.592526	0.212518	19	30302912	CCNE1;CCNE1;CCNE1	NM_057182;NM_001238;NM_001238
cg04177091	0.131202	0.120634	0.134783	0.0881362	0.185405	0.203881	0.179005	0.175086	0.178902	0.206613	0.135388	0.0783535	0.225497	0.135018	0.157106	0.178616	0.000488438	0.592461	0.212518	16	1030166	/	/
cg06146665	0.740099	0.733065	0.880634	0.895635	0.723564	0.697912	0.706061	0.703303	0.668156	0.625325	0.749205	0.807939	0.773474	0.722317	0.74046	0.722667	0.000488648	0.592437	0.212518	17	76799964	USP36	NM_025090
cg06656689	0.0113593	0.00519487	0.00637322	0	0.0165261	0.0141225	0.0110704	0.0177245	0.0121819	0.00929394	0	0.00714529	0.00640754	0.00421158	0.0157061	0.0130282	0.000488827	0.592417	0.212518	12	108956189	SART3;ISCU;ISCU	NM_014706;NM_213595;NM_014301
cg06648782	0.864315	0.883111	0.874467	0.869852	0.896865	0.883359	0.878307	0.901652	0.893357	0.879825	0.867366	0.851916	0.876098	0.87709	0.899466	0.881833	0.000489043	0.592392	0.212518	6	163661301	PACRG;PACRG;PACRG	NM_152410;NM_001080378;NM_001080379
cg19107793	0.591732	0.603836	0.587949	0.577362	0.64774	0.62451	0.607577	0.62995	0.600462	0.635104	0.536547	0.557096	0.588227	0.666429	0.617113	0.626018	0.000489246	0.592369	0.212518	6	118061250	/	/
cg19744158	0.0675176	0.0573334	0.0613905	0.0572873	0.0726394	0.0680469	0.0559262	0.0643743	0.0718982	0.0697577	0.0480314	0.0483032	0.065794	0.0554841	0.0658221	0.0738229	0.00048981	0.592304	0.212518	22	42196655	CCDC134	NM_024821
cg09655005	0.0202117	0.0214883	0.013018	0.0194903	0.038667	0.0208488	0.0340701	0.0412772	0.0243647	0.031208	0.0181513	0.0049797	0.0349024	0.0293077	0.0352991	0.0287831	0.00049016	0.592264	0.212518	16	3054947	/	/
cg08625022	0.0344806	0.0378776	0.0329316	0.0369742	0.0417959	0.0454593	0.0421897	0.0406421	0.0383345	0.0418245	0.0303629	0.0170033	0.0444975	0.0410289	0.04411	0.0370646	0.000490604	0.592214	0.212518	9	77702606	C9orf95;OSTF1;C9orf95;C9orf95	NR_023352;NM_012383;NM_001127603;NM_017881
cg00851333	0.0435724	0.0391298	0.0341329	0.0366467	0.0451982	0.047491	0.0422452	0.0384998	0.0409513	0.0509346	0.0375895	0.0244852	0.0449309	0.0393141	0.0433693	0.0444792	0.000493027	0.591938	0.213118	10	104403453	TRIM8	NM_030912
cg08200582	0.634554	0.628634	0.596977	0.628558	0.684392	0.714475	0.613074	0.639689	0.645795	0.660524	0.5683	0.566646	0.611321	0.603251	0.664132	0.659122	0.000494225	0.591802	0.213118	11	442649	ANO9	NM_001012302
cg06867460	0.0101632	0.0160887	0.00920598	0.00161542	0.0183255	0.0245384	0.0167355	0.0127358	0.0197393	0.0182174	0.00981094	0	0.013189	0.0155608	0.0143664	0.00957403	0.000494274	0.591796	0.213118	12	48499546	SENP1;SENP1;PFKM	NM_014554;NM_014554;NM_001166686
cg24786658	0.652956	0.668351	0.672906	0.701556	0.639534	0.58014	0.54791	0.51288	0.624426	0.644847	0.692363	0.736692	0.603907	0.581919	0.599869	0.574137	0.000494527	0.591767	0.213118	7	112727423	GPR85;GPR85;GPR85;GPR85	NM_001146267;NM_018970;NM_001146266;NM_001146265
cg09613494	0.0181479	0.0134417	0.0185069	0.0213959	0.0241706	0.0282189	0.0231374	0.0269818	0.0229821	0.0266507	0.0135938	0	0.0206976	0.0154687	0.0242624	0.0225065	0.000495129	0.591699	0.213118	21	44846625	SIK1	NM_173354
cg05194412	0.417071	0.420583	0.458943	0.464255	0.370201	0.374237	0.332327	0.319933	0.375531	0.349588	0.438996	0.429829	0.466193	0.453909	0.318914	0.334775	0.000495137	0.591698	0.213118	2	137003533	/	/
cg07915323	0.969662	0.97286	0.992423	0.993308	0.962141	0.972423	0.960807	0.97374	0.956417	0.953249	0.969063	0.99099	0.978486	0.979955	0.958574	0.959999	0.000497284	0.591456	0.213538	14	106207766	/	/
cg03500911	0	0	0.00106268	0.00276618	0.00382496	0.00627488	0.00590546	0.00596776	0.00748815	0.00638609	0.00151188	0	0.001113	0.00251284	0.0047671	0.00387631	0.000497433	0.591439	0.213538	18	48556576	SMAD4	NM_005359
cg16334795	0.571932	0.581335	0.57103	0.583239	0.542625	0.528763	0.515514	0.492512	0.475629	0.50538	0.54851	0.589484	0.565522	0.507917	0.506217	0.481453	0.0004982	0.591353	0.213538	21	42538894	BACE2;BACE2;BACE2	NM_138991;NM_138992;NM_012105
cg07841357	0.947127	0.957197	0.958642	0.964932	0.954924	0.947184	0.933871	0.941892	0.939519	0.930612	0.968307	0.957718	0.964608	0.946175	0.933009	0.949443	0.000498214	0.591351	0.213538	6	100644605	/	/
cg09563228	0.971107	0.970588	0.976129	0.971841	0.962882	0.973171	0.965783	0.965291	0.966685	0.957746	0.981246	0.976309	0.962674	0.959871	0.964707	0.965224	0.000500342	0.591112	0.214224	11	68442135	/	/
cg00255919	0.321019	0.300844	0.519321	0.490414	0.356154	0.347326	0.297586	0.341819	0.310281	0.313682	0.483719	0.451844	0.439222	0.471051	0.359947	0.369412	0.00050126	0.591009	0.214391	5	131827918	IRF1	NM_002198
cg26154714	0.580801	0.580512	0.626229	0.613301	0.61302	0.563111	0.559697	0.546596	0.501598	0.549959	0.58917	0.682599	0.584025	0.589372	0.559146	0.554725	0.000502497	0.59087	0.214489	1	27318618	/	/
cg08183291	0.0344987	0.0390195	0.033275	0.0299698	0.0404558	0.0449692	0.0413085	0.0336911	0.0432005	0.0429925	0.0299547	0.0163276	0.0490571	0.0396051	0.041951	0.0392177	0.000502545	0.590865	0.214489	6	99873747	SFRS18;SFRS18	NM_032870;NM_015491
cg07385832	0.0445282	0.0493102	0.0376994	0.0386303	0.0479708	0.0456227	0.0586202	0.0678777	0.0568537	0.0544836	0.0372756	0.0277397	0.0573057	0.0409786	0.0558078	0.0427771	0.000504436	0.590654	0.21507	12	106751823	POLR3B;POLR3B	NM_001160708;NM_018082
cg14641231	0.404535	0.421578	0.404255	0.372437	0.417908	0.421951	0.414776	0.445786	0.428078	0.396384	0.386492	0.364912	0.4103	0.411268	0.426524	0.413655	0.000505931	0.590488	0.215481	9	44745070	/	/
cg10502884	0.103336	0.112754	0.105082	0.103352	0.117718	0.121726	0.124774	0.119956	0.112413	0.133168	0.0816437	0.0575962	0.0956972	0.0891578	0.101346	0.115107	0.000508098	0.590247	0.216178	10	125852315	/	/
cg24605553	0.324301	0.213666	0.341859	0.401247	0.358735	0.249323	0.305254	0.215276	0.187615	0.267415	0.594743	0.467455	0.311728	0.175833	0.178397	0.119254	0.000509953	0.590042	0.216543	13	25946972	ATP8A2	NM_016529
cg04876465	0.0487819	0.0510803	0.043764	0.0447684	0.0551255	0.048849	0.0549478	0.050845	0.057558	0.0495644	0.0485149	0.032801	0.0509171	0.0463968	0.0557959	0.0524485	0.000510022	0.590035	0.216543	9	35605902	TESK1	NM_006285
cg18313416	0.906381	0.90905	0.892776	0.933115	0.891907	0.880473	0.888791	0.905662	0.900203	0.885441	0.92472	0.932006	0.897845	0.908318	0.882746	0.901707	0.000510599	0.589971	0.216562	3	13420961	NUP210	NM_024923
cg00303541	0.389199	0.368538	0.386934	0.374422	0.290073	0.287323	0.371487	0.374764	0.326582	0.346926	0.457371	0.445406	0.420844	0.378748	0.347313	0.326965	0.000511411	0.589882	0.21668	3	51741280	GRM2;GRM2	NM_000839;NM_001130063
cg01368430	0.0430635	0.0489212	0.0566181	0.0490794	0.0645283	0.0591856	0.0507781	0.0612618	0.0669735	0.0617418	0.0414982	0.0267362	0.055623	0.0508118	0.0583644	0.0537411	0.000514038	0.589593	0.217135	7	148663948	/	/
cg10426939	0.0195965	0.027485	0.0153513	0.0195601	0.0200483	0.0350406	0.0290206	0.0376132	0.0288791	0.0444485	0.00691388	0.0161532	0.0161816	0.0321111	0.0308645	0.0254471	0.000514532	0.589539	0.217135	15	100273706	LYSMD4	NM_152449
cg03077077	0.715041	0.715679	0.737247	0.744629	0.609977	0.66285	0.682136	0.725927	0.673578	0.714485	0.807928	0.77249	0.704254	0.665827	0.711839	0.645231	0.000515017	0.589486	0.217135	4	122685352	TMEM155;LOC100192379	NM_152399;NR_024365
cg22417566	0.854929	0.865461	0.84754	0.862517	0.856797	0.84717	0.908479	0.906651	0.922797	0.934604	0.818728	0.817295	0.911197	0.884923	0.896509	0.891737	0.000515216	0.589464	0.217135	18	76323014	/	/
cg24345338	0.212612	0.174916	0.163082	0.119558	0.371202	0.331145	0.246169	0.26993	0.246025	0.257922	0.162176	0.111609	0.334422	0.307428	0.265196	0.257383	0.000515593	0.589423	0.217135	6	46189086	RCAN2	NM_005822
cg21181453	0.575817	0.581929	0.664636	0.606821	0.479121	0.391036	0.480827	0.486246	0.458143	0.587365	0.705821	0.763764	0.689464	0.708337	0.528789	0.560991	0.000515824	0.589398	0.217135	9	130700954	DPM2	NM_003863
cg23363754	0.144515	0.0953465	0.135424	0.159676	0.08924	0.0956015	0.0884036	0.0909786	0.0681174	0.0819247	0.18537	0.0969319	0.117855	0.114821	0.0927652	0.0887926	0.000516352	0.58934	0.217135	7	29606082	PRR15	NM_175887
cg00826640	0.952026	0.938958	0.971547	0.950635	0.926309	0.954101	0.953727	0.935339	0.943017	0.933114	0.979117	0.97649	0.92959	0.936812	0.923409	0.93903	0.00051676	0.589295	0.217135	7	157381078	PTPRN2;PTPRN2;PTPRN2	NM_002847;NM_130842;NM_130843
cg23842386	0.0196956	0.00739558	0.0185802	0.0267157	0.0337309	0.0302528	0.034033	0.0342648	0.0358756	0.0317315	0.00847769	0.0125592	0.0354416	0.0242963	0.0322634	0.0259707	0.000519646	0.588981	0.218122	1	225840831	ENAH;ENAH;ENAH;ENAH	NM_018212;NM_001008493;NM_001008493;NM_018212
cg15423613	0.0151902	0.0119933	0.0141189	0.0130924	0.014964	0.021355	0.0146743	0.016322	0.0165988	0.0193998	0.00868826	0.00724062	0.0191997	0.0156282	0.0146986	0.0172692	0.000521488	0.588782	0.218416	7	66093349	KCTD7;KCTD7	NM_153033;NM_001167961
cg08806263	0.0220995	0.02442	0.0188541	0.0184205	0.0297067	0.0251844	0.0251614	0.0282353	0.0255552	0.0239619	0.0193798	0.0137251	0.029634	0.0232895	0.021283	0.0247281	0.000521914	0.588736	0.218416	16	699293	WDR90	NM_145294
cg04521224	0.7261	0.754968	0.817728	0.773594	0.73208	0.725702	0.695491	0.776231	0.720798	0.696726	0.769939	0.836457	0.771107	0.785277	0.715424	0.741142	0.000522058	0.58872	0.218416	2	37332584	/	/
cg03717367	0.291065	0.243468	0.236548	0.190489	0.308286	0.318841	0.385299	0.381235	0.359185	0.378789	0.280614	0.196577	0.345712	0.265178	0.281776	0.289901	0.000522958	0.588623	0.218416	9	139980219	LOC100289341;MAN1B1	NR_027447;NM_016219
cg02560310	0.868008	0.903231	0.90583	0.892548	0.847519	0.878573	0.862779	0.90138	0.86231	0.865642	0.912946	0.912165	0.879215	0.867073	0.857493	0.873971	0.000523034	0.588615	0.218416	20	60578131	TAF4	NM_003185
cg24588096	0.00627164	0.00638193	0.00616073	0	0.00680616	0.0103272	0.0109567	0.0134208	0.0134497	0.0165512	0.008163	0.00125944	0.0068335	0.00760325	0.00881477	0.0121866	0.000525808	0.588316	0.218982	1	46016657	AKR1A1;AKR1A1;AKR1A1;AKR1A1	NM_153326;NM_006066;NM_006066;NM_153326
cg04072987	0.0575295	0.0540224	0.0508642	0.0492904	0.0558168	0.0605665	0.0557552	0.0608858	0.0605563	0.066226	0.0526719	0.0380871	0.0623548	0.0593157	0.0538798	0.0604702	0.000526289	0.588264	0.218982	8	101735200	PABPC1	NM_002568
cg18831910	0.410335	0.425731	0.43127	0.417215	0.394354	0.395953	0.373454	0.353306	0.394832	0.394766	0.439691	0.427994	0.428945	0.386154	0.402544	0.383567	0.000526324	0.588261	0.218982	15	20711765	/	/
cg23214464	0.270973	0.253348	0.269334	0.228682	0.281959	0.280382	0.300115	0.263102	0.262288	0.276237	0.225658	0.20548	0.265327	0.23296	0.304306	0.276104	0.000526545	0.588237	0.218982	7	140373596	ADCK2	NM_052853
cg16715687	0.858382	0.814632	0.824975	0.743179	0.821001	0.851569	0.879235	0.819966	0.851297	0.88436	0.702223	0.615829	0.844309	0.871016	0.790791	0.888097	0.000528176	0.588062	0.219435	14	59102696	/	/
cg04559605	0.899216	0.897587	0.902033	0.91883	0.851427	0.875872	0.901535	0.897194	0.889062	0.886584	0.923562	0.949363	0.910787	0.895567	0.892337	0.89345	0.000529183	0.587954	0.219629	19	10593211	/	/
cg04027632	0.0285559	0.0296154	0.0233902	0.0237793	0.0329064	0.0307723	0.0330954	0.0333647	0.0303405	0.0286226	0.0225387	0.00700736	0.0295125	0.0251185	0.0268755	0.0277428	0.000529814	0.587887	0.219667	6	28908623	/	/
cg03628033	0.690956	0.703768	0.68102	0.70696	0.633928	0.646534	0.661034	0.680301	0.614927	0.623316	0.691113	0.70268	0.667653	0.627104	0.643594	0.623155	0.000533254	0.587521	0.220535	14	105265909	ZBTB42	NM_001137601
cg05461503	0.645794	0.628397	0.672692	0.695445	0.603786	0.588841	0.656008	0.658948	0.589135	0.581968	0.648858	0.732794	0.592589	0.639195	0.599576	0.57773	0.000533316	0.587514	0.220535	3	45837170	SLC6A20;SLC6A20	NM_020208;NM_022405
cg04904654	0.171676	0.180091	0.148263	0.151979	0.187304	0.19833	0.183528	0.187762	0.188331	0.173563	0.162165	0.134145	0.194639	0.192293	0.191037	0.163929	0.000533537	0.587491	0.220535	16	28075596	GSG1L	NM_001109763
cg00806552	0.108332	0.123457	0.0930836	0.109711	0.139328	0.106678	0.117536	0.123186	0.104952	0.117096	0.0744036	0.0596693	0.112094	0.103995	0.117128	0.129674	0.000534816	0.587355	0.220839	20	18478084	RBBP9	NM_006606
cg07049167	0.879809	0.86629	0.873462	0.858275	0.901849	0.89175	0.89197	0.910801	0.887664	0.878142	0.845444	0.848774	0.864162	0.871565	0.8778	0.86682	0.000536427	0.587185	0.220915	1	166818506	POGK	NM_017542
cg18350186	0.0153054	0.0112979	0.0137418	0.0213898	0.0260526	0.026084	0.0396531	0.0248146	0.032943	0.0404657	0.0147456	0.0141765	0.0222987	0.0189174	0.0262574	0.0316888	0.000536451	0.587182	0.220915	6	112408723	TUBE1;C6orf225;TUBE1;C6orf225	NM_016262;NM_001033564;NM_016262;NM_001033564
cg05065507	0.322437	0.288399	0.297091	0.283209	0.224335	0.2055	0.260791	0.204603	0.25444	0.289567	0.400224	0.32008	0.280406	0.242158	0.213742	0.22453	0.000536631	0.587163	0.220915	1	59042931	TACSTD2;TACSTD2	NM_002353;NM_002353
cg10069734	0.0456795	0.0463766	0.0445971	0.036543	0.0664329	0.0647124	0.0558207	0.056103	0.0675318	0.0757385	0.0489401	0.0333811	0.0688816	0.0505488	0.0928607	0.0666692	0.000537222	0.587101	0.220935	2	120124354	DBI;DBI;C2orf76;DBI	NM_020548;NM_001079863;NM_001017927;NM_001079862
cg07557707	0.154675	0.162312	0.219497	0.19859	0.0916775	0.14009	0.176358	0.14887	0.139402	0.141988	0.254324	0.181287	0.151193	0.127715	0.134354	0.165498	0.000538559	0.58696	0.221082	19	58549711	ZSCAN1	NM_182572
cg13420408	0.60642	0.611131	0.561539	0.547656	0.580128	0.557043	0.611178	0.593303	0.617194	0.634076	0.521343	0.523028	0.567558	0.565095	0.589062	0.594667	0.000539059	0.586908	0.221082	9	66110525	/	/
cg08499832	0.813902	0.80026	0.86056	0.823114	0.74344	0.738354	0.786719	0.843324	0.765715	0.768564	0.855374	0.824978	0.8054	0.796393	0.751594	0.750703	0.000539214	0.586891	0.221082	3	2553187	CNTN4	NM_175607
cg25096313	0.758442	0.768232	0.759625	0.796591	0.756491	0.731054	0.741794	0.759401	0.744095	0.729048	0.806437	0.857518	0.755972	0.743175	0.775535	0.7676	0.000541387	0.586663	0.221664	1	895141	KLHL17;NOC2L	NM_198317;NM_015658
cg26489682	0.0987001	0.0868299	0.0624173	0.0877453	0.121871	0.0920156	0.086383	0.104713	0.110691	0.0930341	0.0493761	0.0156001	0.1259	0.110802	0.11543	0.107399	0.000542097	0.586589	0.221664	5	173472645	HMP19	NM_015980
cg21323637	0.525141	0.54869	0.528913	0.52328	0.483351	0.46486	0.500239	0.499074	0.467764	0.50485	0.535449	0.565897	0.541239	0.503807	0.486399	0.515168	0.000542287	0.586569	0.221664	X	153600494	FLNA;FLNA	NM_001456;NM_001110556
cg15760529	0.168337	0.131099	0.116945	0.129889	0.183334	0.179933	0.211112	0.182464	0.22181	0.203671	0.159581	0.101244	0.175548	0.131895	0.166502	0.152831	0.000542814	0.586514	0.221664	19	843307	PRTN3	NM_002777
cg02105346	0.880157	0.888149	0.906256	0.909606	0.88331	0.881763	0.875658	0.895141	0.883978	0.880585	0.900789	0.905586	0.887715	0.887663	0.889508	0.895305	0.00054337	0.586456	0.221668	6	144021172	PHACTR2;PHACTR2;PHACTR2;PHACTR2	NM_001100164;NM_001100166;NM_014721;NM_001100165
cg05044414	0.777267	0.78215	0.817898	0.849913	0.811778	0.780695	0.776739	0.786909	0.766493	0.785738	0.835121	0.844568	0.80296	0.805767	0.815441	0.790969	0.000544841	0.586302	0.222045	3	183734942	ABCC5;ABCC5	NM_001023587;NM_005688
cg16289896	0.899917	0.900841	0.904103	0.893841	0.929045	0.923787	0.917228	0.925772	0.926039	0.93221	0.907868	0.907171	0.920045	0.932858	0.936749	0.929395	0.00054639	0.586141	0.222099	1	160146342	ATP1A4;ATP1A4	NM_001001734;NM_144699
cg03874868	0.0673877	0.0609683	0.151768	0.101562	0.0805199	0.0709215	0.082803	0.0655016	0.0756982	0.0800293	0.15422	0.112683	0.106663	0.0741421	0.0698716	0.0673504	0.000546686	0.58611	0.222099	17	1551941	RILP	NM_031430
cg20968290	0.933787	0.898566	0.623637	0.613646	0.910468	0.916316	0.91266	0.942343	0.923474	0.877733	0.577616	0.57821	0.584803	0.545211	0.898806	0.841033	0.000547146	0.586063	0.222099	6	21136536	CDKAL1	NM_017774
cg14024321	0.907302	0.907266	0.907635	0.879175	0.893537	0.909873	0.925637	0.9275	0.921355	0.934388	0.873649	0.890255	0.921127	0.902616	0.909006	0.9307	0.000548241	0.585949	0.222099	9	95286432	CENPP;ECM2	NM_001012267;NM_001393
cg23521468	0.563574	0.566969	0.54428	0.562135	0.480376	0.469558	0.537167	0.544964	0.525111	0.526547	0.592129	0.60861	0.517312	0.510034	0.50966	0.50851	0.000549022	0.585868	0.222099	5	172721731	/	/
cg12046056	0.0654376	0.0655289	0.0640511	0.0669601	0.0670088	0.0695161	0.0747942	0.0677943	0.0731889	0.0703769	0.0571284	0.0499486	0.0716167	0.0664353	0.0690137	0.0640554	0.000550049	0.585762	0.222099	14	71067695	MED6	NM_005466
cg04295144	0.460251	0.493575	0.533195	0.541669	0.265215	0.259233	0.441693	0.393015	0.400863	0.438753	0.492281	0.560361	0.437342	0.456591	0.396529	0.380586	0.000550678	0.585697	0.222099	19	10407184	ICAM5	NM_003259
cg14537332	0.152121	0.163756	0.162502	0.137714	0.129418	0.148204	0.122733	0.144293	0.125726	0.111165	0.185529	0.162814	0.147537	0.129836	0.127437	0.13973	0.00055097	0.585667	0.222099	11	70508113	SHANK2;SHANK2	NM_012309;NM_133266
cg13638257	0.170685	0.180996	0.154873	0.140239	0.256633	0.286773	0.234051	0.232545	0.260101	0.24481	0.149386	0.0861996	0.238311	0.296268	0.191093	0.175656	0.000551033	0.585661	0.222099	6	33280436	TAPBP;TAPBP;TAPBP	NM_172209;NM_003190;NM_172208
cg12016809	0.103293	0.114862	0.159727	0.234606	0.229251	0.269466	0.271947	0.271336	0.283423	0.260446	0.123562	0.099779	0.244041	0.223313	0.30074	0.338187	0.000551214	0.585642	0.222099	21	47604291	C21orf56;C21orf56;C21orf56;C21orf56	NM_032261;NM_001142854;NM_001142854;NM_032261
cg04606053	0.536937	0.572126	0.57836	0.602708	0.537483	0.553076	0.544942	0.593969	0.505525	0.508298	0.58768	0.61583	0.557767	0.556817	0.530679	0.551142	0.000551233	0.58564	0.222099	20	33815214	MMP24	NM_006690
cg00914384	0.901529	0.910954	0.915496	0.879904	0.874224	0.896032	0.897097	0.872427	0.828866	0.810643	0.938251	0.956655	0.885768	0.914295	0.847072	0.870378	0.000551532	0.585609	0.222099	2	5593580	/	/
cg05315510	0.719872	0.700895	0.761687	0.727131	0.703931	0.714713	0.678809	0.728461	0.702352	0.732055	0.766385	0.788432	0.715376	0.709214	0.694493	0.717292	0.000552297	0.58553	0.222187	15	84491709	ADAMTSL3	NM_207517
cg11737843	0.0194047	0.0171529	0.00533036	0.0169125	0.0266102	0.0249339	0.0364395	0.0287829	0.0262174	0.0280297	0.011374	0.0214755	0.0190486	0.0288114	0.0296915	0.0243567	0.000555064	0.585246	0.222734	1	17765054	RCC2;RCC2;RCC2	NM_001136204;NM_018715;NM_001136204
cg12662162	0.108862	0.108113	0.090533	0.111883	0.109877	0.110267	0.102872	0.111783	0.127174	0.118486	0.076278	0.05334	0.106655	0.10622	0.104951	0.108503	0.000555356	0.585216	0.222734	6	34664887	C6orf106;C6orf106	NM_024294;NM_022758
cg08879724	0.0487065	0.0446764	0.0449314	0.0360283	0.0504185	0.049792	0.0528827	0.0563446	0.0453699	0.0506865	0.037751	0.0294	0.0376026	0.0455283	0.0442424	0.0463296	0.000556172	0.585133	0.222734	3	156893035	/	/
cg11803801	0.856471	0.852487	0.866151	0.879921	0.835594	0.860145	0.857341	0.857982	0.853546	0.843973	0.886949	0.864111	0.847471	0.857592	0.846807	0.838558	0.000556347	0.585115	0.222734	5	172299559	ERGIC1	NM_001031711
cg18711899	0.0375253	0.0264313	0.0318434	0.0280163	0.0314373	0.0380986	0.0459784	0.0376453	0.0456743	0.0460738	0.0271926	0.0300375	0.0322237	0.0387962	0.0406743	0.0396852	0.000557424	0.585005	0.222734	14	99947545	SETD3;CCNK;CCNK;SETD3	NM_032233;NM_003858;NM_001099402;NM_199123
cg02560364	0.762883	0.748757	0.747019	0.735553	0.789265	0.767631	0.773944	0.767194	0.776664	0.785842	0.694659	0.761873	0.756859	0.767712	0.75684	0.787791	0.000558143	0.584931	0.222734	16	63219709	/	/
cg24172509	0.3257	0.463603	0.505202	0.408249	0.390279	0.325497	0.377637	0.379753	0.394155	0.345546	0.48861	0.477704	0.397521	0.357717	0.350408	0.342677	0.000558295	0.584916	0.222734	5	140778424	PCDHGA4;PCDHGB5;PCDHGA6;PCDHGA1;PCDHGA8;PCDHGA5;PCDHGB1;PCDHGB5;PCDHGB4;PCDHGA3;PCDHGA2;PCDHGA7;PCDHGB2;PCDHGB3	NM_018917;NM_032099;NM_018919;NM_018912;NM_032088;NM_018918;NM_018922;NM_018925;NM_003736;NM_018916;NM_018915;NM_018920;NM_018923;NM_018924
cg19743820	0.120616	0.121608	0.0866489	0.0838125	0.1946	0.203088	0.17012	0.182817	0.0989377	0.0967025	0.0575729	0.0494086	0.125786	0.127253	0.156416	0.17369	0.000558516	0.584893	0.222734	5	85913790	COX7C;COX7C	NM_001867;NM_001867
cg22728629	0.957558	0.954075	0.967312	0.970795	0.962015	0.965362	0.957383	0.955397	0.959672	0.952258	0.968593	0.978124	0.957273	0.965699	0.95345	0.953208	0.000558992	0.584845	0.222734	4	1562625	/	/
cg06188229	0.0196897	0.0215643	0.019094	0.0105092	0.0212236	0.0283189	0.0185243	0.0271341	0.0298016	0.0354829	0.0176714	0.0129073	0.0304985	0.0242113	0.0266052	0.0271434	0.000560798	0.584661	0.222734	1	226411818	MIXL1	NM_031944
cg23733845	0.63583	0.617388	0.613604	0.623192	0.448675	0.493692	0.598539	0.572934	0.538625	0.526003	0.630232	0.69362	0.558679	0.591384	0.464858	0.43481	0.000561438	0.584596	0.222734	7	101936527	SH2B2	NM_020979
cg26911562	0.0444125	0.0377736	0.0415345	0.0295045	0.048224	0.0467905	0.0386401	0.0417386	0.0525278	0.0658318	0.0310639	0.0295287	0.0455155	0.0397379	0.0486464	0.0444356	0.000561833	0.584556	0.222734	5	139927164	EIF4EBP3;ANKHD1-EIF4EBP3	NM_003732;NM_020690
cg11587950	0.89935	0.896329	0.892405	0.894363	0.904129	0.913548	0.905927	0.919354	0.895616	0.915079	0.881693	0.860743	0.923606	0.908301	0.915096	0.93085	0.000562202	0.584519	0.222734	6	3136887	BPHL;BPHL;BPHL;BPHL	NR_026648;NM_004332;NR_026650;NR_026649
cg10266189	0.966324	0.955291	0.97123	0.966748	0.940157	0.937227	0.951378	0.955916	0.955563	0.950086	0.972523	0.966	0.966701	0.950765	0.946973	0.959485	0.000562325	0.584506	0.222734	15	45000293	/	/
cg16083044	0.846208	0.850401	0.918339	0.956079	0.874764	0.871017	0.85615	0.881953	0.862388	0.862938	0.949455	0.952573	0.890709	0.852795	0.807905	0.771961	0.000562411	0.584497	0.222734	6	168788815	/	/
cg13752837	0.0529248	0.0604248	0.0522026	0.0539965	0.0636818	0.0696682	0.0606968	0.0742408	0.0805066	0.0599477	0.0571669	0.0443174	0.0539861	0.0637393	0.0668346	0.0690856	0.000562429	0.584496	0.222734	9	35162048	UNC13B;UNC13B	NM_006377;NM_006377
cg14509623	0.0926331	0.0834024	0.0644909	0.0767576	0.0869666	0.0950778	0.0855271	0.0897205	0.082343	0.076446	0.0621888	0.0547907	0.0833047	0.0763816	0.0843961	0.0814701	0.000564451	0.584291	0.223317	3	72898069	SHQ1	NM_018130
cg01623050	0.864291	0.86327	0.862653	0.855541	0.8894	0.881252	0.889216	0.89373	0.892411	0.869815	0.840474	0.842857	0.847378	0.834643	0.888569	0.899016	0.000566033	0.584131	0.223725	4	14341676	/	/
cg21926750	0.030597	0.0368469	0.0280478	0.0384029	0.0691401	0.0633451	0.041246	0.0470577	0.070387	0.0812679	0.0414596	0.0157022	0.0605013	0.057845	0.0865572	0.0601593	0.000566791	0.584055	0.223807	11	77300530	AQP11	NM_173039
cg07698575	0.0322475	0.0379542	0.0164526	0.0252319	0.0280341	0.0235532	0.0374972	0.0334759	0.0450178	0.0401956	0.0235584	0.00733002	0.0272205	0.0312139	0.0361622	0.0395305	0.00056832	0.583901	0.224193	12	98910199	TMPO;TMPO;TMPO;LOC100128191	NM_001032283;NM_001032284;NM_003276;NR_027157
cg15673110	0.0628416	0.0626338	0.0503247	0.0527644	0.0637063	0.0678759	0.0577077	0.0551096	0.0651923	0.0623713	0.0528506	0.0328644	0.0618178	0.0564491	0.0672883	0.0631277	0.000569521	0.583781	0.224206	2	32581747	BIRC6	NM_016252
cg00920231	0.022273	0.0289743	0.0230829	0.0181792	0.0329381	0.029622	0.0278349	0.0355743	0.031465	0.0365118	0.0255782	0.0132404	0.0394179	0.0321418	0.0330514	0.0320666	0.000570501	0.583683	0.224206	8	59572007	NSMAF;NSMAF	NM_003580;NM_001144772
cg24197888	0.0588513	0.0614602	0.0592833	0.0491694	0.0595188	0.0570552	0.0582836	0.0591339	0.0674535	0.0614048	0.0381143	0.0347278	0.0478071	0.0531797	0.0599033	0.0569861	0.000571353	0.583598	0.224206	9	94186556	NFIL3	NM_005384
cg19700746	0.0315599	0.0243438	0.0227312	0.020354	0.0364175	0.0297121	0.036315	0.0223535	0.0334297	0.0364791	0.0240654	0.0211333	0.0260269	0.0264246	0.0336637	0.0314156	0.000572393	0.583494	0.224206	14	105553234	/	/
cg27129029	0.479052	0.493563	0.492357	0.485532	0.461056	0.487639	0.456697	0.468	0.483674	0.48115	0.563147	0.612586	0.485736	0.485273	0.450033	0.464558	0.000573267	0.583407	0.224206	4	111720303	/	/
cg10315903	0.792101	0.760764	0.701488	0.714828	0.576271	0.631978	0.609199	0.637885	0.623941	0.620574	0.715525	0.825627	0.659931	0.634029	0.622341	0.663459	0.000574222	0.583311	0.224206	1	11323253	MTOR	NM_004958
cg05952120	0.0499641	0.0670313	0.0422037	0.0467158	0.0620245	0.0548772	0.0566273	0.0512259	0.0681999	0.0656181	0.050683	0.0375875	0.056285	0.0558328	0.0611571	0.0628867	0.000574461	0.583288	0.224206	17	61554416	ACE	NM_000789
cg16093173	0.920029	0.925583	0.942994	0.931126	0.92692	0.919817	0.909404	0.927811	0.915608	0.922835	0.964606	0.943846	0.908465	0.933261	0.92091	0.901303	0.000574758	0.583258	0.224206	14	63174831	KCNH5;KCNH5	NM_172375;NM_139318
cg08088295	0.248657	0.243466	0.534057	0.562633	0.264348	0.300295	0.405695	0.379944	0.25051	0.250414	0.479468	0.476746	0.363026	0.386129	0.251179	0.283488	0.000575859	0.583149	0.224206	6	33084741	HLA-DPB2	NR_001435
cg02111299	0.95189	0.951902	0.961194	0.961749	0.946849	0.951622	0.954196	0.959892	0.952266	0.950505	0.967552	0.968755	0.952527	0.947786	0.951229	0.956821	0.000576241	0.583111	0.224206	17	17068273	MPRIP;MPRIP	NM_015134;NM_201274
cg02407308	0.52765	0.487132	0.569308	0.500157	0.622111	0.613843	0.619759	0.57684	0.639947	0.560353	0.472037	0.475695	0.550301	0.488975	0.561202	0.584031	0.00057678	0.583057	0.224206	9	139400599	NOTCH1	NM_017617
cg06206902	0.0198893	0.0169069	0.0117276	0.0124314	0.0233185	0.0260906	0.0283334	0.0181729	0.0314211	0.0332629	0.0196054	0	0.0191933	0.0204819	0.0149326	0.0286761	0.000577593	0.582977	0.224206	7	27191226	/	/
cg27247569	0.97431	0.965347	0.991845	0.974525	0.971123	0.967	0.966684	0.959579	0.959582	0.959804	0.974055	0.982185	0.969489	0.966699	0.968492	0.969078	0.000578029	0.582934	0.224206	16	88097866	BANP;BANP	NM_017869;NM_079837
cg13966005	0.705238	0.709682	0.708315	0.667369	0.776615	0.77589	0.787807	0.77952	0.703691	0.711071	0.444604	0.436115	0.74912	0.743716	0.686521	0.721195	0.000578424	0.582895	0.224206	9	136127999	/	/
cg11913615	0.192293	0.225734	0.159608	0.189827	0.246337	0.227043	0.28022	0.236952	0.242963	0.238578	0.200404	0.134131	0.267236	0.259468	0.248193	0.215948	0.000578799	0.582858	0.224206	16	84273157	KCNG4	NM_172347
cg04793015	0.0696665	0.0648164	0.0677217	0.0656008	0.0689878	0.0752124	0.0756845	0.077977	0.0726809	0.0692832	0.0530496	0.0592913	0.068872	0.0734736	0.0675007	0.0684869	0.000578876	0.58285	0.224206	2	86790474	VPS24;VPS24;VPS24;VPS24	NM_001005753;NM_001005753;NM_016079;NM_016079
cg19310148	0.0937203	0.0870219	0.0879932	0.0818003	0.0978457	0.0996858	0.0857246	0.1264	0.10511	0.112321	0.0730613	0.0573595	0.0960999	0.118227	0.101816	0.104324	0.000579144	0.582824	0.224206	7	26196274	NFE2L3	NM_004289
cg13311440	0.196989	0.181656	0.182981	0.191281	0.151595	0.149874	0.17311	0.170344	0.151037	0.137744	0.203103	0.209588	0.164837	0.18975	0.19105	0.175228	0.000579178	0.58282	0.224206	1	160681404	CD48	NM_001778
cg21232844	0.908993	0.911727	0.890543	0.860118	0.923411	0.932383	0.887391	0.921906	0.891409	0.923986	0.858124	0.865698	0.900797	0.907105	0.899698	0.907039	0.000579752	0.582764	0.224206	12	25177892	/	/
cg21138405	0.278243	0.284471	0.482197	0.462641	0.332053	0.314715	0.281053	0.301777	0.25493	0.279293	0.415872	0.419455	0.406197	0.442507	0.309669	0.312232	0.000580311	0.582708	0.224206	5	131827807	IRF1	NM_002198
cg00630991	0.69451	0.698535	0.771202	0.781377	0.697158	0.700958	0.716509	0.753432	0.719127	0.682035	0.831079	0.858216	0.697869	0.699884	0.761819	0.685511	0.000580452	0.582694	0.224206	12	12252249	BCL2L14;BCL2L14;BCL2L14	NM_138723;NM_030766;NM_138722
cg26226306	0.673152	0.649544	0.647157	0.654725	0.758166	0.715821	0.722219	0.691189	0.672665	0.691756	0.656731	0.608617	0.687958	0.685213	0.692085	0.691305	0.000580492	0.58269	0.224206	6	9711044	/	/
cg14251267	0.69531	0.699696	0.751997	0.762629	0.653871	0.67887	0.678164	0.692939	0.508453	0.52299	0.75901	0.774303	0.680746	0.649812	0.687847	0.66879	0.000581734	0.582568	0.224281	20	62406428	ZBTB46	NM_025224
cg02697649	0.671661	0.692778	0.697224	0.709084	0.715176	0.674389	0.604422	0.622273	0.592191	0.606606	0.70855	0.766347	0.637429	0.667655	0.659281	0.647336	0.000581872	0.582555	0.224281	2	202901045	FZD7	NM_003507
cg15073666	0.610372	0.590013	0.594332	0.671845	0.598551	0.555978	0.566974	0.559786	0.561361	0.585907	0.705085	0.691207	0.630775	0.602667	0.618691	0.640461	0.000582798	0.582464	0.224281	7	56551007	/	/
cg21472546	0.283362	0.295286	0.312517	0.367592	0.332508	0.32412	0.295201	0.253055	0.250571	0.246505	0.37742	0.371758	0.284651	0.256319	0.265113	0.268517	0.000583354	0.582409	0.224281	4	47033180	GABRB1	NM_000812
cg12832129	0.38591	0.394712	0.375353	0.373148	0.412185	0.408164	0.416231	0.447078	0.450768	0.427282	0.355144	0.333678	0.383797	0.442582	0.390586	0.375186	0.000583504	0.582394	0.224281	3	3169547	TRNT1	NM_182916
cg13593597	0.0532116	0.0521332	0.0456831	0.0552359	0.053619	0.0570182	0.0490829	0.049689	0.058858	0.0595748	0.0374914	0.0371416	0.0571584	0.0527035	0.0569396	0.0569942	0.000584806	0.582267	0.224281	21	15755538	HSPA13	NM_006948
cg00763136	0.932579	0.940614	0.936554	0.936489	0.900296	0.915287	0.901688	0.904878	0.921065	0.898832	0.928501	0.939322	0.904814	0.909867	0.906321	0.918768	0.000585504	0.582198	0.224281	3	9611212	/	/
cg03443162	0.00917382	0.0124248	0.00449573	0.00893326	0.015818	0.0157687	0.0156036	0.0147319	0.0193868	0.0229411	0.0112548	0.00631267	0.0149811	0.0149619	0.00978302	0.0139712	0.000585574	0.582191	0.224281	17	72968968	C17orf28	NM_030630
cg21229103	0.914088	0.912584	0.913455	0.92823	0.861942	0.888611	0.880599	0.906991	0.888749	0.875832	0.934327	0.92902	0.871638	0.903796	0.89406	0.912717	0.000585653	0.582184	0.224281	9	140738145	/	/
cg23691894	0.897845	0.872175	0.89801	0.892159	0.863681	0.858476	0.868224	0.876175	0.870763	0.85975	0.881944	0.894018	0.878655	0.893062	0.864128	0.871782	0.000586241	0.582126	0.224295	10	111765904	ADD3;ADD3	NM_019903;NM_019903
cg21155316	0.487898	0.469271	0.50223	0.536025	0.441585	0.404966	0.468985	0.50564	0.435237	0.441816	0.512596	0.508731	0.510654	0.466096	0.426784	0.439334	0.000587613	0.581992	0.224303	1	206786170	LGTN	NM_006893
cg02740893	0.526825	0.542698	0.552724	0.542401	0.524001	0.510089	0.53146	0.507192	0.550345	0.514404	0.562538	0.571143	0.542457	0.515883	0.511959	0.527351	0.000588627	0.581893	0.224303	2	27616439	FTHL3;PPM1G;PPM1G	NR_002201;NM_002707;NM_177983
cg06333492	0.0267291	0.0351599	0.0194784	0.0214109	0.030696	0.0301052	0.0464804	0.0345683	0.039591	0.0318653	0.0225293	0.0116189	0.0454781	0.032787	0.0489919	0.0391846	0.00058873	0.581883	0.224303	15	65903461	C15orf44;C15orf44;C15orf44	NM_001136043;NM_030800;NM_001136043
cg04717895	0.79911	0.758718	0.807913	0.784212	0.713017	0.735994	0.750076	0.773368	0.731718	0.735183	0.809961	0.86156	0.782191	0.793326	0.79849	0.778603	0.000588916	0.581865	0.224303	16	31541298	/	/
cg04645050	0.474538	0.538952	0.544205	0.571727	0.492684	0.507798	0.472552	0.519643	0.430508	0.444674	0.570888	0.612962	0.542316	0.548573	0.531298	0.534439	0.000589023	0.581855	0.224303	16	86603761	/	/
cg15317221	0.0209392	0.0224786	0.0224326	0.0214757	0.0377212	0.0301851	0.0489815	0.0292441	0.0360635	0.0331279	0.0209383	0.0165025	0.0348091	0.0228208	0.0475145	0.0364298	0.000589751	0.581784	0.22437	10	27149860	ABI1;ABI1;ABI1;ABI1;ABI1;ABI1;ABI1;ABI1	NM_001012752;NM_005470;NM_001012750;NM_001012751;NM_001012752;NM_001012751;NM_005470;NM_001012750
cg12861797	0.36446	0.391425	0.360371	0.425984	0.307248	0.313986	0.33943	0.374548	0.280597	0.298632	0.399263	0.374559	0.336328	0.373567	0.336729	0.317981	0.000591713	0.581594	0.224609	15	43585817	TGM7	NM_052955
cg11844079	0.0363246	0.0318007	0.0371339	0.0275961	0.040302	0.0450023	0.0361296	0.0519139	0.0469428	0.0432482	0.0357378	0.0136773	0.0416644	0.0441871	0.0443229	0.046002	0.000591904	0.581575	0.224609	1	160001979	PIGM	NM_145167
cg00872677	0.915859	0.907106	0.927363	0.92921	0.908498	0.91329	0.908039	0.904916	0.881816	0.900469	0.919996	0.945603	0.897926	0.896698	0.885841	0.913381	0.000592295	0.581537	0.224609	22	50493126	TTLL8	NM_001080447
cg15586998	0.81861	0.813882	0.865561	0.83355	0.80869	0.79442	0.802265	0.828306	0.796639	0.804115	0.831044	0.83468	0.827017	0.805913	0.799707	0.813668	0.000592591	0.581509	0.224609	X	108779030	NXT2;NXT2	NM_018698;NM_018698
cg08459087	0.102827	0.107483	0.0820065	0.0804383	0.108235	0.134751	0.115034	0.0947921	0.120316	0.101134	0.0906828	0.0615126	0.106538	0.116368	0.100996	0.116229	0.000595209	0.581256	0.224617	15	45003643	B2M	NM_004048
cg26147678	0.09958	0.0998989	0.17129	0.167081	0.119084	0.107082	0.114094	0.123452	0.0954234	0.118086	0.181833	0.143259	0.13848	0.15748	0.10403	0.112071	0.000597011	0.581082	0.224617	2	61371880	C2orf74	NM_001143960
cg12187807	0.920828	0.913775	0.913322	0.931872	0.897354	0.900428	0.894161	0.895551	0.902441	0.901465	0.914064	0.960897	0.911505	0.91812	0.904539	0.914266	0.000597418	0.581043	0.224617	13	107686999	/	/
cg22790931	0.921709	0.917533	0.934579	0.93276	0.906694	0.908267	0.9298	0.922011	0.901174	0.92369	0.940465	0.947109	0.910142	0.927372	0.903435	0.923421	0.00059848	0.580941	0.224617	7	39017455	POU6F2;POU6F2	NM_001166018;NM_007252
cg23673147	0.837047	0.838977	0.862536	0.854561	0.820157	0.799752	0.808264	0.797053	0.821721	0.837108	0.867503	0.856978	0.81456	0.822205	0.844872	0.834359	0.000599269	0.580865	0.224617	8	144178512	/	/
cg16650308	0.911857	0.896989	0.850632	0.872256	0.879904	0.903853	0.909172	0.881925	0.929036	0.903316	0.767727	0.790611	0.885779	0.903073	0.889676	0.858203	0.000599583	0.580835	0.224617	2	160817963	PLA2R1;PLA2R1	NM_007366;NM_001007267
cg03670835	0.0776697	0.0534939	0.0678946	0.0535059	0.0795505	0.0864416	0.0882632	0.0846363	0.0770075	0.0730582	0.0669921	0.0382575	0.0737048	0.0813927	0.0821273	0.0786298	0.000600462	0.580751	0.224617	19	10426826	FDX1L	NM_001031734
cg14199261	0.666546	0.632928	0.669551	0.734927	0.692105	0.668449	0.653001	0.601755	0.606538	0.656167	0.730333	0.759283	0.696144	0.694521	0.630421	0.627446	0.000600661	0.580732	0.224617	7	92313449	CDK6;CDK6	NM_001259;NM_001145306
cg06812060	0.775192	0.770505	0.720016	0.796331	0.530935	0.603148	0.671947	0.617175	0.64384	0.747095	0.813681	0.821756	0.691068	0.737097	0.641303	0.68048	0.000600836	0.580715	0.224617	7	32945575	/	/
cg04382920	0.987691	0.982498	0.989745	0.991613	0.987368	0.987803	0.984843	0.981984	0.984939	0.984264	0.991187	0.992252	0.987771	0.986636	0.985671	0.987628	0.000600866	0.580712	0.224617	4	128651526	SLC25A31	NM_031291
ch.7.1714607F	0.017794	0.0328963	0.0311097	0.0158397	0.0380215	0.0356532	0.0260777	0.0353861	0.0417101	0.0371249	0.0193339	0	0.0423914	0.0267189	0.0451863	0.0342584	0.000601063	0.580693	0.224617	7	77818337	MAGI2	NM_012301
cg21902245	0.626726	0.619352	0.662468	0.597183	0.616829	0.54643	0.568669	0.556711	0.543864	0.520717	0.62811	0.612195	0.599355	0.583619	0.539755	0.547871	0.000601469	0.580655	0.224617	X	79270180	TBX22;TBX22	NM_001109879;NM_001109878
cg03187487	0.0903804	0.0834129	0.0900992	0.0849493	0.14508	0.114295	0.118137	0.113529	0.113102	0.134059	0.104795	0.0615972	0.104374	0.0946716	0.11891	0.109535	0.000601706	0.580632	0.224617	4	3726701	/	/
cg00876757	0.52978	0.488356	0.565227	0.490696	0.329004	0.31913	0.478119	0.514653	0.405992	0.37631	0.66193	0.730088	0.364105	0.318996	0.413179	0.450817	0.000601729	0.58063	0.224617	16	33483591	/	/
cg06549863	0.804655	0.799301	0.787184	0.799578	0.838508	0.810533	0.835941	0.853553	0.812385	0.79269	0.751327	0.771164	0.795622	0.817039	0.822231	0.814184	0.000602446	0.580561	0.224617	4	166323062	CPE;MIR1979	NM_001873;NR_031743
cg21192579	0.0448799	0.059529	0.0608542	0.0502031	0.0373487	0.0248417	0.0398064	0.0532141	0.0281814	0.0198946	0.0534502	0.0590714	0.0455736	0.0437711	0.0382914	0.0226336	0.000602848	0.580523	0.224617	2	127534872	/	/
cg08797483	0.0954053	0.0884564	0.0934156	0.0998355	0.073477	0.0656453	0.0913591	0.0812689	0.0792503	0.0744429	0.0960447	0.100614	0.0963457	0.0840631	0.0843457	0.0872586	0.000603387	0.580472	0.224617	7	93204478	CALCR;CALCR	NM_001164737;NM_001742
cg26422851	0.944198	0.941678	0.946825	0.934685	0.892243	0.926367	0.918967	0.923156	0.924273	0.902348	0.964252	0.976708	0.953117	0.944414	0.864666	0.902971	0.000603813	0.580431	0.224617	6	424272	/	/
cg01957901	0.853437	0.884957	0.88271	0.885298	0.832797	0.835429	0.846806	0.841759	0.808811	0.841218	0.884194	0.88557	0.860196	0.864536	0.772472	0.77787	0.000604349	0.58038	0.224617	11	132116174	NTM;NTM;NTM;NTM	NM_001144059;NM_001048209;NM_001144058;NM_016522
cg02276826	0.433131	0.420221	0.557054	0.576309	0.5895	0.603779	0.651789	0.655923	0.6646	0.664576	0.405735	0.434125	0.550628	0.51989	0.692411	0.684316	0.000605887	0.580234	0.224617	10	134778648	/	/
cg04270736	0.0556686	0.0620925	0.0556801	0.0566766	0.0569946	0.0648503	0.0632399	0.0601674	0.0628209	0.0698422	0.0475501	0.0299973	0.0553604	0.0568565	0.0712093	0.0573867	0.000606182	0.580206	0.224617	2	32390924	SLC30A6	NM_017964
cg10716909	0.797232	0.813078	0.840209	0.851063	0.810559	0.835071	0.812237	0.794856	0.801493	0.810191	0.836498	0.846925	0.811062	0.821557	0.792353	0.793805	0.000606379	0.580187	0.224617	1	121260116	LOC647121	NR_003955
cg02503970	0.0574466	0.0572076	0.0560416	0.0467818	0.0640895	0.0640572	0.0606464	0.0597339	0.0676313	0.064847	0.0553187	0.0359058	0.0584708	0.0585748	0.0542673	0.0572978	0.000606696	0.580157	0.224617	8	134584145	ST3GAL1;ST3GAL1;ST3GAL1;ST3GAL1	NM_003033;NM_003033;NM_173344;NM_173344
cg27403913	0.392396	0.424404	0.401184	0.412848	0.326736	0.382227	0.378111	0.368889	0.383347	0.361291	0.44574	0.40961	0.400538	0.369703	0.384898	0.355464	0.000606818	0.580145	0.224617	X	48755154	PQBP1;PQBP1;TIMM17B;PQBP1;PQBP1;PQBP1;TIMM17B;PQBP1;PQBP1;PQBP1;PQBP1	NM_001167992;NM_001032383;NM_005834;NM_001032384;NM_144495;NM_001032382;NM_001167947;NM_001167990;NM_005710;NM_001032381;NM_001167989
cg16443812	0.074025	0.0882695	0.0843063	0.0844962	0.0963715	0.12258	0.102257	0.103143	0.147208	0.157757	0.0860578	0.0610072	0.0849669	0.0968537	0.133101	0.144724	0.000606983	0.58013	0.224617	22	50987294	KLHDC7B	NM_138433
cg02525719	0.728761	0.715413	0.681404	0.657851	0.783826	0.775038	0.761209	0.746072	0.739111	0.746867	0.663526	0.657204	0.687256	0.613365	0.76023	0.742871	0.000607472	0.580083	0.224617	4	183728549	/	/
cg11008243	0.0508429	0.0609062	0.0508607	0.0338437	0.0644199	0.067368	0.0550617	0.0569164	0.0584442	0.0614773	0.0462104	0.045384	0.0448416	0.0512736	0.0669881	0.0613628	0.000607835	0.580049	0.224617	6	73331238	KCNQ5;KCNQ5;KCNQ5;KCNQ5;KCNQ5	NM_001160133;NM_019842;NM_001160134;NM_001160130;NM_001160132
cg03562264	0.0667639	0.0606759	0.058958	0.06327	0.108983	0.087143	0.10595	0.0847229	0.0801265	0.0720807	0.065309	0.0443745	0.0803624	0.066504	0.0830107	0.0889887	0.00060809	0.580025	0.224617	6	36646551	CDKN1A;CDKN1A;CDKN1A;CDKN1A	NM_000389;NM_000389;NM_078467;NM_078467
cg07183218	0.758521	0.771339	0.744674	0.765539	0.787828	0.767003	0.772591	0.823514	0.786698	0.798265	0.693153	0.725876	0.755618	0.73984	0.850546	0.836329	0.000610574	0.57979	0.22533	16	85551748	/	/
cg04264908	0.0116513	0.0126941	0.0278345	0.00764757	0.00797366	0	0.00710585	0	0	0.00506021	0.0357354	0.0465208	0.00759408	0.012278	0.0255666	0.00815728	0.000612992	0.579562	0.225939	17	35303330	/	/
cg06767142	0.902553	0.887373	0.929931	0.947564	0.807275	0.806497	0.886365	0.877424	0.8228	0.798139	0.867601	0.933984	0.89816	0.887419	0.809284	0.801504	0.000613936	0.579474	0.225939	11	63821400	MACROD1	NM_014067
cg24169248	0.0309378	0.0371347	0.0301494	0.0291627	0.0356094	0.0422121	0.0434453	0.0371207	0.0290329	0.0423097	0.0219966	0.0183043	0.0236956	0.0292598	0.0442643	0.0382821	0.000613963	0.579471	0.225939	11	66247869	DPP3;DPP3	NM_005700;NM_130443
cg13598528	0.0748913	0.0680558	0.0653874	0.0688386	0.0679432	0.0704088	0.0822287	0.0700972	0.0819477	0.079248	0.0595495	0.042925	0.0750658	0.0706021	0.0779636	0.070787	0.000614451	0.579426	0.225939	15	34394035	C15orf24;PGBD4	NM_020154;NM_152595
cg24116317	0.84857	0.847406	0.891351	0.894619	0.817502	0.866352	0.866923	0.851456	0.842537	0.857512	0.904913	0.918949	0.826683	0.842831	0.860955	0.822791	0.000616063	0.579274	0.226327	5	171534716	STK10	NM_005990
cg10774181	0.713868	0.681139	0.721515	0.776805	0.724528	0.62044	0.664947	0.645077	0.706239	0.715358	0.785385	0.84244	0.736858	0.685245	0.701596	0.675022	0.000617137	0.579174	0.226396	1	106623967	/	/
cg10038907	0.338133	0.369616	0.395931	0.376972	0.363886	0.320576	0.263445	0.317419	0.309092	0.303779	0.399576	0.392941	0.307626	0.361645	0.345898	0.357465	0.000618928	0.579007	0.226396	14	50154240	POLE2	NM_002692
cg23439361	0.880132	0.880515	0.887461	0.901351	0.874467	0.877339	0.869511	0.836517	0.862942	0.868611	0.896299	0.923802	0.886633	0.865442	0.866987	0.888781	0.00061915	0.578986	0.226396	11	62141096	ASRGL1;ASRGL1	NM_001083926;NM_025080
cg26180263	0.55704	0.602661	0.59321	0.595448	0.605596	0.559077	0.571468	0.57145	0.536628	0.527799	0.620376	0.655526	0.558437	0.583299	0.557824	0.514098	0.000619177	0.578984	0.226396	14	58429389	/	/
cg13015740	0.821349	0.897706	0.871098	0.876113	0.844559	0.858233	0.849662	0.796096	0.824328	0.812493	0.915945	0.905147	0.892975	0.837626	0.8347	0.833109	0.000619324	0.57897	0.226396	X	119760591	C1GALT1C1;C1GALT1C1	NM_152692;NM_001011551
cg12342520	0.984674	0.982008	0.985866	0.983285	0.976621	0.973372	0.982644	0.972784	0.961756	0.971538	0.980695	0.991479	0.972145	0.980018	0.97191	0.972484	0.000619594	0.578945	0.226396	7	1393991	/	/
cg16967626	0.368563	0.332962	0.337841	0.36721	0.341377	0.350077	0.295089	0.336961	0.32608	0.335236	0.393095	0.395516	0.342658	0.353233	0.299978	0.318526	0.00062245	0.578679	0.227214	15	27111597	GABRA5;GABRA5	NM_001165037;NM_000810
cg22917346	0.0926712	0.0969361	0.956834	0.943301	0.151986	0.159454	0.098652	0.106877	0.114642	0.13544	0.491489	0.482314	0.160815	0.0795223	0.0920037	0.0892924	0.000622962	0.578632	0.227214	13	44453235	CCDC122;C13orf31;C13orf31	NM_144974;NM_001128303;NM_153218
cg04206144	0.959576	0.959362	0.967767	0.966117	0.960424	0.959681	0.948096	0.960567	0.957829	0.955444	0.985425	0.96791	0.953553	0.953547	0.954811	0.957482	0.000623824	0.578552	0.227214	8	77768290	ZFHX4	NM_024721
cg04681394	0.872008	0.88285	0.854593	0.881618	0.8563	0.845796	0.847246	0.830341	0.826672	0.832255	0.865321	0.898974	0.832535	0.847232	0.844862	0.827668	0.000624671	0.578474	0.227214	10	134997386	KNDC1	NM_152643
cg14965017	0.18381	0.169183	0.141857	0.1798	0.160127	0.178499	0.195629	0.190555	0.190359	0.183778	0.143455	0.111646	0.180236	0.168657	0.174292	0.186491	0.000625041	0.57844	0.227214	14	77079351	/	/
cg01623984	0.0492074	0.0510298	0.039003	0.035312	0.0494778	0.0468584	0.0522528	0.0409487	0.0496352	0.0463405	0.0339796	0.034069	0.0474534	0.0456775	0.0424809	0.0481862	0.000625187	0.578426	0.227214	12	120632437	GCN1L1	NM_006836
cg21291342	0.437024	0.437248	0.42397	0.448067	0.524271	0.530012	0.590805	0.568876	0.503295	0.527116	0.292082	0.276464	0.399181	0.406806	0.411089	0.411201	0.00062678	0.578279	0.227467	17	48098926	/	/
cg03519967	0.63517	0.67686	0.642629	0.657304	0.706101	0.696417	0.722244	0.747049	0.681501	0.691953	0.636989	0.602225	0.629583	0.649814	0.687973	0.675324	0.000628123	0.578155	0.227467	1	26010346	MAN1C1	NM_020379
cg20704342	0.161518	0.152539	0.165867	0.169949	0.21628	0.22102	0.192223	0.177578	0.229751	0.245255	0.17518	0.131125	0.203656	0.180989	0.19253	0.202228	0.000628352	0.578134	0.227467	2	75938273	C2orf3	NM_003203
cg08316699	0.516767	0.563956	0.498111	0.495223	0.575698	0.528851	0.527319	0.549138	0.538965	0.564774	0.492783	0.495439	0.491374	0.545793	0.566348	0.566242	0.000628851	0.578088	0.227467	6	150357289	/	/
cg13751012	0.565392	0.545782	0.539023	0.597233	0.526924	0.531919	0.53742	0.541792	0.536202	0.534276	0.622498	0.605538	0.53353	0.536884	0.57545	0.537586	0.000629623	0.578017	0.227467	14	99848890	/	/
cg02794984	0.46674	0.443036	0.523852	0.577269	0.387357	0.407357	0.47704	0.458894	0.42423	0.434269	0.506421	0.510906	0.482382	0.387399	0.398642	0.421166	0.00063095	0.577896	0.227467	17	40332140	KCNH4	NM_012285
cg06052372	0.913557	0.90733	0.565219	0.557099	0.894489	0.899629	0.938568	0.927552	0.906941	0.910862	0.0391651	0.0129227	0.517732	0.548224	0.547216	0.557612	0.000631056	0.577886	0.227467	16	83967808	/	/
cg21829336	0.527331	0.531675	0.49813	0.494244	0.554454	0.590797	0.554486	0.612684	0.556507	0.546746	0.485791	0.488197	0.471815	0.564345	0.554785	0.537551	0.000631258	0.577867	0.227467	1	38722785	/	/
cg04200607	0.265579	0.31267	0.26579	0.261144	0.364215	0.316827	0.330266	0.372579	0.315967	0.296255	0.249053	0.156845	0.363244	0.345752	0.342091	0.307243	0.000631374	0.577857	0.227467	10	72163475	EIF4EBP2	NM_004096
cg05706582	0.85665	0.860941	0.844575	0.857516	0.874385	0.889518	0.892621	0.877817	0.865854	0.881087	0.847719	0.860137	0.885843	0.863648	0.86953	0.879125	0.000631495	0.577846	0.227467	7	2566911	LFNG;LFNG;LFNG;LFNG	NM_002304;NM_001166355;NM_001040167;NM_001040168
cg00558813	0.0758992	0.0601013	0.0629021	0.031259	0.0760671	0.104544	0.0989541	0.0943839	0.0880313	0.0891682	0.0691832	0.0406376	0.0929052	0.0803091	0.0743644	0.0761428	0.00063204	0.577796	0.227467	19	14063372	PODNL1;DCAF15;PODNL1	NM_001146254;NM_138353;NM_001146255
cg13974894	0.872698	0.877488	0.873557	0.89131	0.867042	0.844148	0.829941	0.86139	0.86008	0.851748	0.870242	0.898958	0.872627	0.864307	0.857797	0.858305	0.000632891	0.577718	0.227571	10	115069483	/	/
cg08790550	0.878159	0.871491	0.858951	0.854008	0.826941	0.847655	0.86093	0.850936	0.832454	0.829541	0.887679	0.898549	0.875359	0.87293	0.83163	0.828076	0.000633805	0.577635	0.227698	2	130955686	TUBA3E	NM_207312
cg13924635	0.991214	0.988835	0.981307	0.986206	0.967261	0.969136	0.970741	0.979737	0.966836	0.970597	0.985941	0.994979	0.969786	0.97693	0.978814	0.976534	0.000634433	0.577577	0.227723	1	1168432	SDF4;SDF4;B3GALT6	NM_016547;NM_016176;NM_080605
cg01663745	0.0373759	0.0357047	0.0266452	0.0255044	0.0424003	0.0295189	0.0320145	0.0389415	0.0432427	0.0356909	0.0278205	0.0222129	0.0309443	0.0370296	0.0454701	0.0357398	0.000635402	0.577489	0.227741	11	94706857	KDM4D;KDM4D;CWC15	NM_018039;NM_018039;NM_016403
cg02273647	0.104618	0.099629	0.137716	0.126253	0.0908911	0.103886	0.0925298	0.0844037	0.0983076	0.103185	0.144948	0.149209	0.128412	0.0876239	0.121282	0.119764	0.000635787	0.577454	0.227741	14	45722745	C14orf106	NM_018353
ch.16.364290R	0.0276856	0.0153409	0.00675093	0	0.017605	0.0266851	0.0178408	0.0158673	0.0398408	0.0209016	0.00214983	0	0.0234749	0.0315318	0.0183628	0.0257889	0.000636167	0.577419	0.227741	16	9436357	/	/
cg15522719	0.0204051	0.0167119	0.0152296	0.0157974	0.0217071	0.0240706	0.0207804	0.0270502	0.0254066	0.0277555	0.0216424	0.00755498	0.0207055	0.0245314	0.0228315	0.0215037	0.000637461	0.577302	0.227959	2	191745248	GLS	NM_014905
cg10133578	0.0498009	0.0610747	0.0572411	0.0519667	0.0603236	0.0542871	0.065832	0.0624731	0.0683888	0.0630666	0.0469715	0.0348489	0.0529544	0.0662775	0.0646438	0.0582736	0.000639638	0.577104	0.227959	12	53765187	/	/
cg20390253	0.407684	0.401234	0.325821	0.3742	0.37147	0.378763	0.401938	0.457533	0.438404	0.449933	0.344037	0.327726	0.387997	0.420915	0.456432	0.389256	0.000639859	0.577084	0.227959	18	77793812	C18orf22	NM_024805
cg17829936	0.868074	0.896193	0.851676	0.879708	0.751978	0.763661	0.741261	0.782844	0.705295	0.705968	0.833111	0.870251	0.847585	0.88642	0.777537	0.738352	0.000640224	0.577051	0.227959	6	132910681	TAAR5	NM_003967
cg22697136	0.57121	0.559365	0.55806	0.561972	0.506686	0.534411	0.520077	0.563032	0.523223	0.50024	0.581564	0.568538	0.53595	0.517617	0.50259	0.535961	0.00064141	0.576944	0.227959	1	11714248	FBXO44;FBXO2;FBXO44;FBXO44;FBXO44	NM_183413;NM_012168;NM_033182;NM_183412;NM_001014765
cg11829033	0.00910665	0.00606402	0	0	0.0124248	0.00460558	0.00333778	0.00622067	0.00904088	0.00905256	0	0	0.00713132	0.0054979	0.00662719	0.00497069	0.000641559	0.57693	0.227959	10	74927882	FAM149B1;ECD;ECD;ECD;ECD;FAM149B1	NM_173348;NM_007265;NM_001135753;NR_024203;NM_001135752;NM_173348
cg07023902	0.00417426	0.00795307	0.00968071	0.00604722	0.011946	0.010442	0.0204795	0.013877	0.0258974	0.0221988	0.00464449	0.00485721	0.0157659	0.0110349	0.0182967	0.0124035	0.000641653	0.576922	0.227959	2	74682183	INO80B	NM_031288
cg18363268	0.916907	0.920599	0.894717	0.906798	0.927744	0.912472	0.912618	0.93951	0.948354	0.915347	0.893772	0.87428	0.900296	0.898783	0.918014	0.917166	0.00064169	0.576918	0.227959	14	89647120	FOXN3;FOXN3	NM_005197;NM_001085471
cg18684041	0.073682	0.0634104	0.0843999	0.0762603	0.0448269	0.0327059	0.0538429	0.061214	0.0531354	0.051242	0.0714241	0.0714818	0.0590111	0.0512951	0.0642162	0.0408379	0.000641986	0.576892	0.227959	3	101443481	CEP97	NM_024548
cg09427016	0.637566	0.651701	0.554214	0.509617	0.673987	0.65595	0.676541	0.711652	0.622946	0.661155	0.560578	0.49289	0.703127	0.690374	0.606068	0.625971	0.000642385	0.576856	0.227959	16	89167018	ACSF3;ACSF3;ACSF3	NR_023316;NM_001127214;NM_174917
cg27043159	0.990176	0.990114	0.990459	0.990769	0.976731	0.98337	0.9829	0.979054	0.987775	0.98458	0.990209	0.991929	0.988417	0.989645	0.98211	0.981974	0.000643524	0.576753	0.228039	12	132827425	GALNT9	NM_001122636
cg15846643	0.11394	0.100377	0.104111	0.0980984	0.116419	0.132131	0.130742	0.122413	0.136427	0.143663	0.124733	0.0721286	0.127391	0.121782	0.133668	0.13958	0.000643733	0.576734	0.228039	11	94964345	SESN3	NM_144665
cg19952095	0.031142	0.0309179	0.0290973	0.0267643	0.0394887	0.0353029	0.0376949	0.0307784	0.0401383	0.0492469	0.0172268	0.0224638	0.0399522	0.0433052	0.035604	0.0297862	0.000644586	0.576657	0.228068	4	146019733	ABCE1;ANAPC10;ABCE1	NM_001040876;NM_014885;NM_002940
cg18155633	0.0132731	0.015751	0.00881594	0.00542452	0.0210019	0.0105364	0.0208491	0.0162687	0.0202382	0.0176025	0.0124621	0.00517561	0.00948723	0.0183213	0.015926	0.0217569	0.000644936	0.576626	0.228068	19	14606988	GIPC1;GIPC1;GIPC1;GIPC1;GIPC1;GIPC1	NM_005716;NM_202470;NM_202469;NM_202467;NM_202494;NM_202468
cg02550691	0.166482	0.169187	0.188794	0.153638	0.247818	0.249883	0.240384	0.227895	0.25965	0.295712	0.156172	0.12344	0.236918	0.122268	0.191902	0.209314	0.00064686	0.576453	0.228511	17	7255736	KCTD11;KCTD11	NM_001002914;NM_001002914
cg12543949	0.162427	0.162855	0.153123	0.14118	0.178349	0.165652	0.173049	0.177496	0.14988	0.177873	0.136011	0.117221	0.174143	0.137009	0.159276	0.182951	0.000647871	0.576363	0.228511	4	159094034	FAM198B;FAM198B;FAM198B;FAM198B;FAM198B	NM_016613;NM_001128424;NM_001031700;NM_001031700;NM_001128424
cg00392914	0.0638433	0.0736682	0.0790516	0.0665754	0.095816	0.0809987	0.0866905	0.0800329	0.0796427	0.081458	0.0637506	0.0587922	0.0815237	0.0819969	0.083336	0.0777335	0.000647877	0.576362	0.228511	16	83841513	HSBP1	NM_001537
cg06380459	0.0536487	0.0571506	0.041691	0.0433152	0.0448951	0.0452297	0.0611732	0.0663293	0.0644955	0.0701294	0.0431264	0.0314053	0.0580778	0.0523513	0.058793	0.0551267	0.000650255	0.576149	0.229114	17	78234294	RNF213;RNF213	NM_020954;NM_020914
cg16703312	0.715684	0.717713	0.73498	0.712034	0.734576	0.686659	0.714277	0.683469	0.682932	0.674689	0.750807	0.774283	0.702923	0.722722	0.70918	0.715571	0.000650713	0.576108	0.229114	1	1974698	/	/
cg07180509	0.00997884	0.0140637	0	0.0100837	0.0123194	0.0150508	0.0165386	0.0238335	0.0232815	0.0179513	0.00857302	0.00230202	0.016263	0.0215097	0.0109823	0.0218312	0.000651324	0.576054	0.22913	1	201123560	TMEM9	NM_016456
cg12395150	0.927611	0.92486	0.934471	0.937998	0.924791	0.90874	0.913712	0.933713	0.927437	0.908308	0.938996	0.944387	0.928335	0.925786	0.927356	0.923829	0.000652935	0.57591	0.229224	1	227123454	/	/
cg04617936	0.91007	0.876697	0.901409	0.928421	0.866936	0.837034	0.864097	0.890641	0.842467	0.891499	0.905872	0.921803	0.853586	0.882946	0.865837	0.857348	0.000653123	0.575894	0.229224	2	214353	/	/
cg11375139	0.930132	0.937251	0.945124	0.936402	0.934622	0.929694	0.925405	0.939421	0.921087	0.926663	0.950973	0.949629	0.938548	0.917551	0.917654	0.919488	0.000653283	0.57588	0.229224	2	162163429	PSMD14	NM_005805
cg06134974	0.103081	0.103276	0.0841598	0.0757387	0.0836942	0.120854	0.131206	0.0913468	0.123263	0.0981492	0.0690463	0.0547796	0.110784	0.112414	0.113822	0.103905	0.000654907	0.575735	0.229419	12	51477539	CSRNP2	NM_030809
cg14116756	0.0401411	0.0173724	0	0.0161532	0.0343392	0.0351433	0.0402924	0.0229126	0.0283865	0.0453864	0.00738614	0.022634	0.0274244	0.029971	0.0379555	0.0375665	0.000655645	0.57567	0.229419	10	75255721	PPP3CB;PPP3CB;PPP3CB;PPP3CB;PPP3CB;PPP3CB	NM_001142354;NM_001142354;NM_001142353;NM_021132;NM_001142353;NM_021132
cg26998693	0.0661705	0.0681276	0.0594088	0.0598718	0.0671033	0.0716853	0.0752054	0.0795709	0.0713851	0.0800613	0.0704479	0.0432851	0.0693928	0.0721921	0.0744149	0.0733043	0.000656178	0.575623	0.229419	6	132834590	STX7	NM_003569
cg12500973	0.00836311	0.0145389	0.0104823	0.00770116	0.0182741	0.019278	0.0167964	0.00925904	0.0131096	0.0125579	0.00422463	0.0043561	0.0116529	0.0169075	0.0144318	0.0182605	0.000656684	0.575578	0.229419	10	43951159	ZNF487	NR_026693
cg26570804	0.938962	0.959588	0.960669	0.950079	0.935406	0.945809	0.935926	0.932959	0.939462	0.945616	0.954914	0.969514	0.936031	0.943948	0.946134	0.93064	0.00065705	0.575545	0.229419	1	6352357	ACOT7;ACOT7;ACOT7;ACOT7	NM_181864;NM_181865;NM_007274;NM_181866
cg16126747	0.0502139	0.0409868	0.0355105	0.0429718	0.0612632	0.0512467	0.0589513	0.0594261	0.039008	0.0479876	0.0374487	0.0195913	0.0451307	0.0483595	0.0609046	0.0553119	0.00065773	0.575485	0.229419	1	249131957	ZNF672	NM_024836
cg03888814	0.790897	0.800581	0.831912	0.787658	0.757631	0.778921	0.794533	0.797714	0.793863	0.807812	0.899183	0.868676	0.814465	0.800727	0.758864	0.754263	0.000658219	0.575442	0.229419	2	196933901	DNAH7	NM_018897
cg27091865	0.833746	0.878785	0.922681	0.915448	0.868768	0.899662	0.900863	0.835761	0.845437	0.841769	0.922516	0.963737	0.890157	0.870917	0.864701	0.86491	0.000658358	0.57543	0.229419	2	3826610	/	/
cg11368791	0.0402482	0.0404496	0.0289685	0.0368825	0.0436204	0.0401997	0.0464526	0.0379536	0.0332096	0.0392236	0.0249739	0.0216634	0.0395786	0.0337834	0.0420037	0.0481188	0.000661263	0.575174	0.229995	6	33257095	WDR46;WDR46;WDR46;PFDN6;WDR46	NM_005452;NM_005452;NM_001164267;NM_014260;NM_001164267
cg01571722	0.117011	0.104703	0.439553	0.372081	0.233332	0.206002	0.273229	0.290283	0.194077	0.203593	0.51057	0.46245	0.249551	0.242443	0.1592	0.157153	0.000661814	0.575125	0.229995	3	130466871	PIK3R4	NM_014602
cg14074573	0.86501	0.839975	0.858766	0.848418	0.846854	0.834551	0.830149	0.825318	0.823235	0.807001	0.874608	0.923	0.801081	0.822666	0.825682	0.789516	0.000661947	0.575114	0.229995	7	121660575	PTPRZ1	NM_002851
cg12131208	0.752751	0.72618	0.794741	0.755552	0.679662	0.696905	0.740996	0.731753	0.723813	0.725205	0.764882	0.856984	0.770922	0.705122	0.68071	0.729373	0.000662275	0.575085	0.229995	17	58499700	C17orf64	NM_181707
cg13909730	0.0172846	0.03103	0.00814	0.0189809	0.0253664	0.0368617	0.0273096	0.0246081	0.0362039	0.0324657	0.0187274	0.00545945	0.0197477	0.0108429	0.0266784	0.0270119	0.000663153	0.575008	0.230016	7	92466080	CDK6	NM_001145306
cg07657521	0.0159699	0.0178014	0.0117333	0.0164199	0.0120444	0.0193299	0.0143137	0.0209742	0.0218031	0.0226535	0.0109035	0.00698029	0.0168647	0.0160925	0.0223254	0.0213345	0.000663465	0.57498	0.230016	6	30539059	ABCF1;ABCF1	NM_001025091;NM_001090
cg23063825	0.349405	0.354751	0.334102	0.308513	0.49811	0.530668	0.522736	0.549678	0.418868	0.457489	0.357669	0.337633	0.355501	0.337148	0.434193	0.433459	0.000666628	0.574703	0.230915	12	298151	/	/
cg07144984	0.46612	0.409547	0.397741	0.463004	0.381863	0.370348	0.360182	0.441552	0.336831	0.366809	0.515087	0.541303	0.352796	0.414815	0.427326	0.397064	0.000667281	0.574646	0.230944	3	114864747	ZBTB20	NM_015642
cg13773247	0.945708	0.938445	0.963807	0.951758	0.929911	0.926631	0.931981	0.926501	0.948718	0.91716	0.949229	0.962735	0.930936	0.938727	0.944978	0.936734	0.000669127	0.574485	0.231386	2	42276988	PKDCC	NM_138370
cg27441045	0.590503	0.581747	0.618205	0.673955	0.584603	0.559352	0.633273	0.598686	0.621055	0.575802	0.690454	0.748802	0.606465	0.597701	0.600214	0.595854	0.000671171	0.574308	0.231804	X	100446383	/	/
cg03649284	0.771352	0.776796	0.74417	0.786543	0.680536	0.685485	0.749868	0.712223	0.706292	0.68074	0.754541	0.825426	0.726029	0.719041	0.741624	0.724225	0.000671761	0.574256	0.231804	1	52345292	NRD1;NRD1	NM_002525;NM_001101662
cg21882403	0.446367	0.460072	0.450232	0.451125	0.414282	0.413216	0.444854	0.434565	0.425641	0.447247	0.480852	0.472005	0.45853	0.458883	0.430672	0.443073	0.000672047	0.574232	0.231804	X	37430889	LANCL3;LANCL3;LANCL3;LANCL3	NM_198511;NM_198511;NM_001170331;NM_001170331
cg20044021	0.912719	0.918855	0.93175	0.927792	0.918504	0.930224	0.924036	0.916432	0.91083	0.901255	0.938334	0.948582	0.918518	0.926238	0.908457	0.92179	0.000673838	0.574076	0.232225	6	169301321	/	/
ch.1.233191923R	0.0803184	0.0663876	0.0571823	0.0562324	0.0907672	0.0649572	0.0786633	0.0811724	0.0694177	0.0826457	0.053724	0.0367729	0.055279	0.0689323	0.0677767	0.0674147	0.000675404	0.573941	0.232484	1	235125300	/	/
cg16322262	0.0811324	0.0853431	0.0703455	0.0870188	0.0887746	0.0899667	0.0844019	0.104828	0.0953247	0.103118	0.0664396	0.0690153	0.0882482	0.078714	0.0846835	0.0800431	0.000675876	0.5739	0.232484	14	59931110	GPR135	NM_022571
cg03181478	0.14316	0.162788	0.175112	0.160522	0.134883	0.143967	0.14571	0.137087	0.138457	0.132221	0.152111	0.173739	0.157053	0.168408	0.128564	0.148829	0.000677343	0.573774	0.232484	6	28778392	/	/
cg11629919	0.863287	0.85023	0.877441	0.901194	0.828028	0.825275	0.851857	0.860487	0.846842	0.844336	0.900765	0.93606	0.82283	0.797	0.834544	0.790627	0.000677879	0.573728	0.232484	X	115594200	CXorf61	NM_001017978
cg15888463	0.0612139	0.0361218	0.029376	0.0519468	0.0709126	0.0896801	0.0706771	0.0620082	0.0676965	0.0858069	0.0387252	0.0250084	0.0517114	0.0489923	0.0386103	0.0723358	0.000677919	0.573724	0.232484	2	242953485	/	/
cg06741112	0.165895	0.149117	0.152014	0.147504	0.173763	0.182736	0.164391	0.156016	0.1757	0.171103	0.148585	0.1526	0.158864	0.173346	0.166356	0.183596	0.000678023	0.573715	0.232484	14	97059243	/	/
cg20894410	0.600923	0.550254	0.572994	0.536957	0.616471	0.618215	0.641184	0.6423	0.61631	0.632629	0.577274	0.543904	0.643112	0.580573	0.589498	0.605357	0.000678944	0.573636	0.232603	3	131222106	MRPL3	NM_007208
cg04846961	0.783709	0.772717	0.755626	0.795332	0.808687	0.799194	0.820924	0.797142	0.797938	0.80373	0.753938	0.779641	0.779989	0.796539	0.811692	0.790128	0.000680314	0.573518	0.232774	12	246082	IQSEC3;IQSEC3	NM_001170738;NM_015232
cg06598196	0.108141	0.096945	0.0912709	0.0767761	0.118459	0.127099	0.113131	0.0969771	0.0950366	0.113423	0.0789674	0.0420275	0.109212	0.101387	0.0933459	0.10546	0.000680962	0.573463	0.232774	1	150185923	/	/
cg18143098	0.696638	0.701805	0.705836	0.719866	0.676452	0.685794	0.654461	0.703026	0.656125	0.647602	0.695302	0.732044	0.67848	0.68319	0.642312	0.688075	0.000681161	0.573446	0.232774	13	100731095	/	/
cg13301931	0.846463	0.896896	0.902713	0.887407	0.858609	0.863112	0.848835	0.856969	0.832297	0.83639	0.87236	0.908497	0.879627	0.835713	0.853351	0.833904	0.000682088	0.573366	0.232845	7	44526856	NUDCD3	NM_015332
cg19826115	0.894646	0.926333	0.891805	0.895536	0.921041	0.925124	0.919509	0.916299	0.919698	0.894672	0.881182	0.887772	0.897927	0.911644	0.919242	0.919586	0.000682513	0.57333	0.232845	2	143673332	KYNU;KYNU	NM_001032998;NM_003937
cg21290839	0.870452	0.902096	0.886047	0.893818	0.879945	0.851529	0.875235	0.863203	0.881639	0.883385	0.928363	0.932844	0.907374	0.879681	0.876244	0.868765	0.00068358	0.573238	0.232875	6	97891300	/	/
cg14460735	0.563911	0.572296	0.597202	0.623554	0.59687	0.507898	0.566275	0.573977	0.560754	0.596205	0.642958	0.708714	0.583171	0.58423	0.51866	0.540745	0.000684035	0.5732	0.232875	1	246728727	CNST;TFB2M;CNST	NM_152609;NM_022366;NM_001139459
cg08996709	0.938486	0.916026	0.924527	0.92279	0.912898	0.885995	0.906725	0.908741	0.90421	0.887992	0.923003	0.9352	0.90897	0.903981	0.906347	0.904384	0.000684323	0.573175	0.232875	2	168525214	/	/
cg13407335	0.876218	0.861774	0.773995	0.805134	0.683969	0.653177	0.705931	0.701963	0.672733	0.673452	0.809898	0.892138	0.754718	0.777274	0.775429	0.729973	0.000687407	0.572912	0.233416	17	7832852	KCNAB3	NM_004732
cg24680439	0.273419	0.270777	0.469746	0.499705	0.548156	0.532139	0.612484	0.636989	0.658173	0.663267	0.290127	0.268391	0.41652	0.418947	0.703446	0.661442	0.000687615	0.572894	0.233416	10	134778467	/	/
cg01641096	0.0311519	0.036534	0.0349003	0.0279106	0.0376784	0.0347413	0.0375404	0.0363409	0.043506	0.0505115	0.0320549	0.0237813	0.0334591	0.0410928	0.0413853	0.0394194	0.000688166	0.572848	0.233416	16	776918	HAGHL;HAGHL;CCDC78	NM_032304;NM_207112;NM_001031737
cg14709479	0.273906	0.252354	0.400871	0.406053	0.251233	0.231697	0.197854	0.176438	0.376769	0.394791	0.661215	0.710458	0.257652	0.265176	0.254739	0.267259	0.000688834	0.572791	0.233416	1	1108924	TTLL10	NM_001130045
cg24921961	0.673636	0.727899	0.835115	0.829912	0.669674	0.786184	0.744808	0.709669	0.714116	0.739736	0.842978	0.842821	0.800152	0.785828	0.726704	0.711097	0.000689786	0.57271	0.233416	5	140781193	PCDHGA4;PCDHGA6;PCDHGA1;PCDHGA8;PCDHGA5;PCDHGB1;PCDHGB4;PCDHGA3;PCDHGA2;PCDHGA7;PCDHGB2;PCDHGA9;PCDHGB5;PCDHGA9;PCDHGB3	NM_018917;NM_018919;NM_018912;NM_032088;NM_018918;NM_018922;NM_003736;NM_018916;NM_018915;NM_018920;NM_018923;NM_032089;NM_018925;NM_018921;NM_018924
cg27358811	0.0815007	0.0890908	0.0698854	0.0713923	0.0858092	0.0870472	0.0802588	0.0905202	0.079274	0.0864605	0.0775873	0.0606621	0.0769334	0.0785033	0.0822909	0.0867357	0.000690152	0.572679	0.233416	10	98347048	TM9SF3	NM_020123
cg15158891	0.680828	0.641157	0.587322	0.674425	0.899574	0.86586	0.912128	0.880404	0.852233	0.904934	0.670723	0.800499	0.887645	0.875471	0.885886	0.885891	0.000691106	0.572598	0.233416	1	57623441	DAB1	NM_021080
cg19875368	0.0828976	0.103735	0.0469762	0.0748077	0.085743	0.105059	0.086289	0.100594	0.114788	0.1102	0.0845758	0.0491181	0.109547	0.0990024	0.10257	0.100049	0.000691793	0.57254	0.233416	6	91321019	/	/
cg21118819	0.505071	0.519299	0.637555	0.599865	0.789829	0.779131	0.789936	0.818295	0.772136	0.788087	0.564679	0.606657	0.653867	0.62647	0.727512	0.721556	0.00069203	0.57252	0.233416	1	1287259	/	/
cg05616010	0.675909	0.642384	0.643405	0.6015	0.568963	0.567597	0.624885	0.579111	0.474824	0.541504	0.663203	0.741512	0.587401	0.545791	0.562547	0.580838	0.000693076	0.572432	0.233416	19	58630089	ZSCAN18;ZSCAN18	NR_027135;NM_001145542
cg01078378	0.0614717	0.0722274	0.0585236	0.0536619	0.0647575	0.0859231	0.0771693	0.048972	0.078454	0.0889315	0.0372444	0.0314441	0.0597073	0.0648341	0.0736345	0.0582	0.000693679	0.572381	0.233416	12	69634480	CPSF6	NM_007007
cg19558953	0.0158748	0.0209576	0.014272	0.0168101	0.0302538	0.022635	0.0414455	0.026175	0.021552	0.0341764	0.00317088	0.0132818	0.0252299	0.0318514	0.027211	0.0199548	0.000694312	0.572327	0.233416	10	103825131	HPS6	NM_024747
cg10649734	0.0258916	0.00993982	0.00658216	0.0145616	0.0238946	0.014737	0.0224959	0.0179184	0.028369	0.0261455	0.0135036	0.00432508	0.0174181	0.0214245	0.02209	0.021551	0.000694334	0.572326	0.233416	11	74699961	NEU3;NEU3	NM_006656;NM_006656
cg21844656	0.838678	0.824405	0.754472	0.798862	0.806147	0.85169	0.842037	0.858794	0.83134	0.835431	0.773007	0.800999	0.841763	0.803685	0.846768	0.824707	0.000694478	0.572313	0.233416	15	25323795	SNORD116-14;SNORD116-13	NR_003329;NR_003328
cg17083323	0.112771	0.122235	0.1321	0.12187	0.0962188	0.106984	0.11231	0.111177	0.10652	0.114986	0.137806	0.114731	0.111055	0.111396	0.0999679	0.0949881	0.00069615	0.572173	0.233416	6	50803820	TFAP2B	NM_003221
cg27347523	0.640546	0.64077	0.751233	0.733683	0.210373	0.302776	0.331878	0.33145	0.264782	0.209702	0.680732	0.543121	0.189736	0.320879	0.481754	0.488156	0.000697816	0.572033	0.233416	19	52134296	SIGLEC5	NM_003830
cg26550873	0.0699796	0.0632291	0.0558767	0.0512417	0.0822261	0.0709627	0.0647505	0.0775428	0.0668592	0.0731888	0.0627121	0.0503484	0.0731702	0.0578926	0.0692157	0.0708452	0.000698091	0.57201	0.233416	12	49629119	/	/
cg21761678	0.0760526	0.0766323	0.084111	0.0850908	0.0932961	0.0975352	0.0889968	0.0923195	0.118545	0.111958	0.0814257	0.0598963	0.0807949	0.093904	0.100272	0.0957285	0.000698659	0.571962	0.233416	3	123679880	CCDC14	NM_022757
cg08783616	0.480702	0.469613	0.434434	0.452112	0.512399	0.520062	0.559461	0.568629	0.471044	0.485643	0.430901	0.385757	0.520391	0.506458	0.479206	0.489589	0.000699606	0.571882	0.233416	17	16389293	C17orf76;C17orf76	NM_207387;NM_001113567
cg09350013	0.732669	0.709298	0.691118	0.781705	0.669685	0.68581	0.681798	0.67216	0.679192	0.655179	0.748541	0.741025	0.716803	0.68912	0.70668	0.712558	0.000699772	0.571869	0.233416	2	98852895	VWA3B	NM_144992
cg27151677	0.750391	0.752081	0.763302	0.780752	0.691147	0.692635	0.730941	0.721886	0.690059	0.702295	0.733229	0.750051	0.698995	0.706493	0.708753	0.703023	0.000700634	0.571796	0.233416	17	78472016	/	/
cg05200811	0.821032	0.802561	0.717674	0.689671	0.636965	0.593443	0.614447	0.655034	0.626891	0.622345	0.794275	0.787879	0.649934	0.660865	0.571427	0.547236	0.000700994	0.571766	0.233416	21	47581042	/	/
cg05592245	0.578448	0.568526	0.53486	0.558542	0.561309	0.577974	0.566342	0.622992	0.566261	0.594463	0.315206	0.368013	0.526003	0.558884	0.579985	0.556843	0.000701193	0.57175	0.233416	10	65280473	REEP3	NM_001001330
cg22133177	0.0860248	0.0966316	0.107525	0.0857729	0.0770679	0.0798997	0.0808262	0.0902955	0.0785539	0.0776536	0.098768	0.108156	0.0791273	0.0779	0.0875149	0.0870381	0.000701274	0.571743	0.233416	X	44732455	KDM6A;KDM6A	NM_021140;NM_021140
cg09327358	0.535967	0.524257	0.502445	0.513763	0.539904	0.525053	0.597714	0.587315	0.572803	0.563835	0.0527184	0.0363639	0.531695	0.478295	0.541879	0.517028	0.000701903	0.57169	0.233416	16	27279496	NSMCE1	NM_145080
cg07424155	0.0410958	0.0283751	0.0183387	0.0241822	0.0397506	0.0312168	0.0413806	0.0364874	0.0396176	0.0343514	0.0251412	0.0197626	0.0327156	0.0348901	0.0261898	0.0387881	0.000702425	0.571647	0.233416	7	116503126	CAPZA2	NM_006136
cg02583736	0.0334369	0.0281416	0.0263901	0.0337551	0.0322102	0.0353419	0.0391523	0.0303802	0.0353405	0.0314597	0.0195539	0.0149122	0.0278021	0.0323698	0.0328842	0.0332962	0.000702597	0.571632	0.233416	1	115124362	BCAS2	NM_005872
cg14970186	0.875641	0.882766	0.879705	0.852623	0.886668	0.888585	0.876496	0.90741	0.89011	0.910944	0.821607	0.875128	0.877605	0.888764	0.922399	0.902933	0.000702873	0.571609	0.233416	8	57701690	/	/
cg20071744	0.942034	0.912432	0.916447	0.949641	0.823717	0.863319	0.908656	0.926331	0.881169	0.883597	0.95065	0.970908	0.921263	0.886201	0.896516	0.864429	0.000703927	0.571522	0.233416	8	141057329	TRAPPC9;TRAPPC9	NM_001160372;NM_031466
cg19224837	0.058343	0.0524171	0.050199	0.0489143	0.0540355	0.060024	0.0688701	0.0524743	0.0576609	0.0637012	0.0497886	0.0356229	0.0551212	0.0631832	0.0632348	0.0589121	0.000704443	0.571479	0.233416	14	95236615	GSC	NM_173849
cg04315646	0.148051	0.0939567	0.427864	0.397721	0.150927	0.157528	0.279546	0.220498	0.148335	0.170506	0.352012	0.334207	0.20748	0.200166	0.142451	0.130016	0.000704652	0.571461	0.233416	6	33084922	HLA-DPB2	NR_001435
cg04120413	0.842698	0.840935	0.868345	0.857042	0.808936	0.831629	0.846114	0.820311	0.832069	0.843984	0.843982	0.882485	0.83662	0.841867	0.81569	0.811593	0.000706573	0.571301	0.233416	3	148804743	HLTF;HLTF	NM_139048;NM_003071
cg03910582	0.917699	0.904013	0.88186	0.904888	0.921296	0.934288	0.933778	0.954985	0.918492	0.897854	0.88032	0.888536	0.909068	0.921664	0.921682	0.930287	0.000706771	0.571285	0.233416	17	19030146	GRAPL	NM_001129778
cg12144374	0.0301655	0.0318962	0.02629	0.0203724	0.0379475	0.0378079	0.0369833	0.043702	0.0455471	0.0347324	0.0302735	0.0264077	0.0321712	0.0456782	0.0471923	0.0359936	0.000707453	0.571228	0.233416	8	123793325	ZHX2	NM_014943
cg20129113	0.823086	0.835544	0.843489	0.863124	0.813819	0.800642	0.837542	0.80082	0.815224	0.83131	0.84239	0.86163	0.816943	0.816293	0.797702	0.779479	0.000707891	0.571192	0.233416	11	1430940	BRSK2	NM_003957
cg03564661	0.871026	0.879055	0.850237	0.786288	0.89382	0.902737	0.894323	0.925748	0.874227	0.870613	0.827137	0.803186	0.825328	0.809023	0.92971	0.903031	0.00070935	0.571071	0.233416	12	66642180	IRAK3;IRAK3	NM_001142523;NM_007199
cg27555803	0.0636516	0.0522617	0.0628	0.0491707	0.0722333	0.0658895	0.0538538	0.0943533	0.0842302	0.0704569	0.0337319	0.0349534	0.0731687	0.068855	0.0716677	0.0608519	0.000709857	0.571029	0.233416	20	35402338	DSN1;DSN1;DSN1;DSN1;DSN1	NM_001145317;NM_001145315;NM_001145316;NM_024918;NM_001145318
cg04781820	0.0436543	0.0551943	0.0590793	0.0556491	0.063609	0.0681163	0.0734054	0.0816209	0.0935053	0.0723933	0.0548674	0.0444163	0.0642229	0.0591311	0.0817126	0.0694851	0.000709976	0.571019	0.233416	10	124914221	BUB3;BUB3	NM_001007793;NM_004725
cg26326621	0.818227	0.802075	0.809248	0.809049	0.80476	0.788086	0.772963	0.765955	0.767448	0.793289	0.878127	0.935877	0.856126	0.858118	0.742783	0.754767	0.000709977	0.571019	0.233416	14	77332983	C14orf166B	NM_194287
cg03105348	0.473683	0.485163	0.441871	0.426541	0.463992	0.446324	0.465821	0.497692	0.485342	0.509302	0.439655	0.437074	0.459916	0.456769	0.487897	0.491749	0.000710268	0.570995	0.233416	10	50599620	DRGX	NM_001080520
cg02698580	0.66519	0.651369	0.680299	0.815663	0.719359	0.699583	0.640164	0.572364	0.631716	0.611377	0.752907	0.847568	0.741345	0.714231	0.62278	0.615091	0.000710759	0.570955	0.233416	10	86016643	RGR;RGR;RGR	NM_001012720;NM_001012722;NM_002921
cg23225690	0.00677066	0.010118	0	0.00188188	0.00916187	0.00921052	0.0073192	0.00278169	0.0131586	0.0129925	0.00195773	0.00336556	0.00802683	0.00923845	0.00764731	0.0110238	0.000711234	0.570916	0.233416	11	118016692	SCN4B;SCN4B;SCN4B;SCN4B	NM_001142348;NM_001142349;NR_024527;NM_174934
cg10513480	0.118329	0.111484	0.0946286	0.0939803	0.122354	0.127223	0.107984	0.115908	0.110543	0.119468	0.107754	0.0689256	0.117098	0.121166	0.12292	0.12237	0.000711604	0.570885	0.233416	14	21852135	SUPT16H;SUPT16H	NM_007192;NM_007192
cg22746529	0.0159363	0.0198964	0.00588925	0.00993827	0.0141921	0.0199366	0.0166885	0.0172852	0.0203814	0.0216694	0.0143508	0.00245812	0.0174908	0.0106158	0.016266	0.0173708	0.000712218	0.570834	0.233416	19	36606117	POLR2I;POLR2I;TBCB;TBCB	NM_006233;NM_006233;NM_001281;NM_001281
cg04267851	0.968908	0.970186	0.971472	0.966825	0.957728	0.965008	0.95199	0.955417	0.953209	0.968653	0.972831	0.979796	0.960508	0.972451	0.956923	0.962341	0.000713257	0.570749	0.233416	20	377134	TRIB3	NM_021158
cg20789081	0.00926	0.00549225	0.00620124	0.00978616	0.00918811	0.0118509	0.0121254	0.0113221	0.0110913	0.0103649	0.00681425	0.001273	0.00913444	0.0115236	0.00943806	0.0119591	0.000713308	0.570744	0.233416	11	71814032	LRTOMT;LRTOMT;C11orf59;LRTOMT	NM_001145308;NM_001145309;NM_017907;NM_001145310
cg10204807	0.0977816	0.108149	0.113229	0.126406	0.0973406	0.105298	0.0932758	0.0934229	0.0891451	0.0990068	0.133804	0.11306	0.0937833	0.0890137	0.109086	0.101625	0.000713481	0.57073	0.233416	1	234350515	SLC35F3	NM_173508
cg05912299	0.74915	0.734571	0.724138	0.575103	0.810357	0.772333	0.713402	0.731626	0.782089	0.772901	0.647567	0.648538	0.80544	0.789449	0.791285	0.776236	0.000713989	0.570688	0.233416	13	100217962	/	/
cg04006913	0.0298111	0.0271387	0.0192206	0.0179001	0.0255017	0.0325636	0.0252599	0.0311503	0.0382322	0.0363083	0.0182837	0.0112341	0.0283557	0.0227445	0.0262257	0.0187885	0.00071406	0.570683	0.233416	6	57087066	RAB23;RAB23;RAB23	NM_016277;NM_183227;NM_016277
cg13159946	0.323494	0.303897	0.205449	0.201301	0.303864	0.315196	0.312555	0.297034	0.291672	0.290166	0.271881	0.209376	0.313568	0.283901	0.308361	0.336771	0.000716552	0.570478	0.233884	20	30073521	NCRNA00028	NR_024358
cg10482057	0.496124	0.44347	0.356975	0.255762	0.551517	0.561763	0.63478	0.717028	0.489836	0.523396	0.33288	0.27577	0.670815	0.641212	0.556069	0.457677	0.000716806	0.570457	0.233884	6	24583614	KIAA0319;KIAA0319;KIAA0319;KIAA0319;KIAA0319	NM_001168375;NM_001168374;NM_014809;NM_001168377;NM_001168376
cg23668581	0.909624	0.911643	0.861715	0.91977	0.830335	0.827395	0.806519	0.836437	0.846392	0.816762	0.884857	0.918308	0.893201	0.896089	0.841917	0.836005	0.000717218	0.570423	0.233884	11	86332042	ME3;ME3;ME3	NM_006680;NM_001161586;NM_001014811
cg02459704	0.551225	0.590616	0.53634	0.575982	0.507721	0.517694	0.533772	0.523392	0.521604	0.501692	0.568793	0.593346	0.55491	0.537985	0.546837	0.540091	0.000718717	0.5703	0.23412	X	153084910	PDZD4	NM_032512
cg26098768	0.626	0.645981	0.718202	0.727661	0.571398	0.482494	0.654538	0.669595	0.553719	0.567706	0.673432	0.723579	0.620053	0.541702	0.529729	0.511946	0.000719096	0.570269	0.23412	20	2187533	/	/
cg23974065	0.759025	0.78321	0.840147	0.855984	0.757396	0.740461	0.769261	0.78463	0.735745	0.722171	0.79451	0.81343	0.74349	0.746848	0.678411	0.683087	0.00071969	0.570221	0.234126	14	106235526	/	/
cg13562284	0.495401	0.506535	0.482785	0.489941	0.549478	0.532783	0.569111	0.566419	0.559183	0.517641	0.477597	0.488313	0.533285	0.51012	0.504751	0.503607	0.000721585	0.570066	0.234306	11	32110323	/	/
cg08122386	0.134752	0.164287	0.321129	0.407155	0.217318	0.256967	0.0774693	0.128913	0.121036	0.100917	0.369133	0.394404	0.145315	0.178867	0.271982	0.240157	0.000721649	0.570061	0.234306	6	26195954	/	/
cg04877280	0.107477	0.1212	0.0859259	0.0671113	0.110255	0.119407	0.114336	0.106052	0.095966	0.108882	0.0891657	0.0417056	0.10456	0.0906442	0.111494	0.117837	0.000721974	0.570035	0.234306	6	32122738	PPT2;PPT2	NM_005155;NM_138717
cg02699540	0.065242	0.0565241	0.0539172	0.0497181	0.0592552	0.062312	0.0659658	0.0586371	0.0662356	0.0646302	0.0455955	0.0321194	0.0592939	0.0650773	0.0506555	0.060741	0.000724024	0.569868	0.234392	16	31454170	ZNF843;ZNF843	NM_001136509;NM_001136509
cg22987389	0.972189	0.967895	0.9833	0.977168	0.954152	0.957794	0.962306	0.963841	0.955206	0.954366	0.977379	0.97312	0.976769	0.971198	0.96121	0.977217	0.000725346	0.56976	0.234392	8	22428557	SORBS3;SORBS3	NM_001018003;NM_005775
cg04069277	0.0926914	0.0903358	0.0915314	0.0821817	0.0934512	0.0912275	0.0952415	0.0961115	0.0865728	0.0950711	0.082305	0.0757028	0.0873306	0.0881567	0.0913256	0.0938152	0.000725694	0.569732	0.234392	16	30661984	PRR14	NM_024031
cg05810129	0.220788	0.233659	0.229607	0.166246	0.365994	0.362648	0.32649	0.289853	0.25923	0.298699	0.165951	0.0917057	0.283352	0.128488	0.242091	0.255609	0.000726261	0.569686	0.234392	10	14597004	FAM107B	NM_031453
cg23448584	0.0279204	0.0186306	0.0191483	0.0114321	0.0382684	0.0175807	0.038207	0.0345827	0.0371704	0.0330973	0.014909	0.0135501	0.0353385	0.0293602	0.0303447	0.0220004	0.000726887	0.569635	0.234392	20	2781316	CPXM1	NM_019609
cg25690897	0.374788	0.367474	0.341196	0.407013	0.289092	0.306847	0.359272	0.356245	0.322286	0.318727	0.4105	0.395193	0.341176	0.3839	0.338658	0.342156	0.000727322	0.5696	0.234392	19	15133948	CCDC105	NM_173482
cg11957884	0.891687	0.904229	0.920346	0.939588	0.878322	0.883878	0.901119	0.899033	0.910791	0.885471	0.962544	0.910808	0.925858	0.909191	0.88424	0.876271	0.000727357	0.569597	0.234392	1	53306243	/	/
cg19485105	0.0431342	0.0472458	0.0454266	0.0397931	0.0521551	0.0467169	0.0518516	0.0400065	0.0520635	0.0530414	0.0346526	0.0305026	0.0380169	0.0412804	0.0461712	0.0455484	0.000727718	0.569568	0.234392	19	52772707	ZNF766	NM_001010851
cg23464360	0.508939	0.540359	0.585333	0.614689	0.50964	0.503861	0.500859	0.523272	0.496462	0.495391	0.529853	0.555612	0.528879	0.501531	0.469514	0.461713	0.000728023	0.569543	0.234392	8	144513980	MAFA	NM_201589
cg11459773	0.961277	0.958951	0.973974	0.959373	0.946736	0.967411	0.948562	0.956248	0.950014	0.953873	0.969742	0.9767	0.953779	0.949069	0.953249	0.955734	0.000728346	0.569517	0.234392	19	45262055	BCL3	NM_005178
cg04093125	0.914798	0.917033	0.916565	0.903818	0.925663	0.942174	0.918412	0.939635	0.923133	0.91547	0.89572	0.904276	0.928097	0.911349	0.943307	0.935389	0.000729303	0.56944	0.234392	6	150282383	/	/
cg07470104	0.891815	0.896979	0.907649	0.886351	0.884324	0.884204	0.88116	0.878759	0.892752	0.88076	0.934769	0.919508	0.907453	0.890995	0.899795	0.890096	0.000729624	0.569414	0.234392	12	92816658	CLLU1;CLLU1;CLLU1OS;CLLU1	NR_027932;NR_027933;NM_001025232;NM_001025233
cg04504217	0.54841	0.608529	0.676617	0.59797	0.505291	0.547948	0.551465	0.64075	0.534924	0.527506	0.615173	0.694476	0.576381	0.596197	0.495907	0.500316	0.000730258	0.569363	0.234392	6	33052331	HLA-DPB1	NM_002121
cg25730237	0.68589	0.69169	0.659099	0.690814	0.765666	0.774485	0.77321	0.783225	0.720341	0.702906	0.674936	0.677406	0.73199	0.692663	0.727613	0.738499	0.000730943	0.569308	0.234392	4	8279150	HTRA3	NM_053044
cg07251788	0.829279	0.843988	0.915993	0.876384	0.744843	0.744684	0.712831	0.692446	0.778491	0.807949	0.90041	0.897101	0.777254	0.718438	0.838117	0.82591	0.000731221	0.569285	0.234392	22	19280165	CLTCL1;CLTCL1	NM_007098;NM_001835
cg02028023	0.894766	0.885198	0.901677	0.901805	0.87619	0.883425	0.870462	0.887121	0.878736	0.876395	0.897333	0.907546	0.866239	0.88331	0.847907	0.856233	0.000731826	0.569236	0.234392	5	662907	TPPP	NM_007030
cg08772837	0.784776	0.775057	0.764433	0.815698	0.745504	0.776561	0.76044	0.780129	0.706219	0.73015	0.794188	0.828647	0.776128	0.783147	0.764921	0.737983	0.000732471	0.569184	0.234392	5	140344290	PCDHA7;PCDHAC2;PCDHA12;PCDHA6;PCDHA10;PCDHA4;PCDHA11;PCDHA8;PCDHA6;PCDHA1;PCDHA2;PCDHA1;PCDHA9;PCDHA13;PCDHA5;PCDHAC1;PCDHA3;PCDHA10	NM_018910;NM_018899;NM_018903;NM_018909;NM_018901;NM_018907;NM_018902;NM_018911;NM_031849;NM_031411;NM_018905;NM_018900;NM_031857;NM_018904;NM_018908;NM_018898;NM_018906;NM_031860
cg15546638	0.521751	0.554033	0.537832	0.618737	0.425542	0.479817	0.471434	0.540726	0.419222	0.424257	0.589158	0.611814	0.487585	0.509484	0.507694	0.578758	0.00073395	0.569066	0.234392	15	93277793	/	/
cg04744156	0.898612	0.90504	0.890806	0.905187	0.908362	0.912151	0.920697	0.931801	0.914221	0.911195	0.86927	0.903211	0.900986	0.899679	0.918719	0.927725	0.000734072	0.569056	0.234392	2	102865140	/	/
cg08908135	0.939566	0.948006	0.949997	0.94834	0.941019	0.932876	0.927832	0.946701	0.931872	0.934035	0.955983	0.948387	0.952568	0.933157	0.927579	0.933582	0.000736003	0.568901	0.234392	13	113405377	ATP11A;ATP11A	NM_015205;NM_032189
cg16852955	0.925478	0.922636	0.929852	0.921472	0.906923	0.885284	0.907577	0.908111	0.892562	0.903783	0.92819	0.924148	0.894391	0.917917	0.91125	0.909311	0.000736537	0.568858	0.234392	2	227773531	RHBDD1;RHBDD1	NM_001167608;NM_032276
cg09552402	0.456128	0.428759	0.454936	0.434069	0.508125	0.523052	0.54499	0.542188	0.479029	0.486625	0.402274	0.381299	0.511881	0.417595	0.467553	0.462916	0.000736599	0.568853	0.234392	20	62282821	STMN3	NM_015894
cg27592126	0.558922	0.627066	0.654179	0.657627	0.538163	0.566372	0.602324	0.592125	0.571962	0.600392	0.635045	0.681555	0.556922	0.635799	0.593947	0.573874	0.000736617	0.568852	0.234392	17	37010652	RPL23;SNORA21	NM_000978;NR_002576
cg16675700	0.0326068	0.0127021	0.0190306	0.0204704	0.0316415	0.0327979	0.0250054	0.0394465	0.0378573	0.031747	0.0217357	0.0187633	0.0299534	0.0288544	0.0354033	0.0380793	0.000736778	0.568839	0.234392	2	69240124	ANTXR1;ANTXR1;ANTXR1	NM_018153;NM_053034;NM_032208
cg14095321	0.866545	0.875508	0.878776	0.875296	0.852205	0.867485	0.859388	0.867967	0.848301	0.857699	0.889156	0.871245	0.876982	0.867683	0.871003	0.864126	0.000737569	0.568775	0.234392	22	39644037	/	/
cg05235884	0.855225	0.865288	0.872957	0.871414	0.836576	0.833336	0.855388	0.831543	0.818409	0.826559	0.850606	0.893695	0.845935	0.833687	0.83946	0.861044	0.000737632	0.56877	0.234392	6	30131806	TRIM15	NM_033229
cg06017490	0.705956	0.677582	0.718502	0.654776	0.601028	0.623776	0.536111	0.578147	0.617802	0.622711	0.679581	0.716432	0.655343	0.595245	0.636608	0.569924	0.000737815	0.568756	0.234392	7	25893245	/	/
cg12470011	0.0404261	0.0252815	0.0379899	0.0373416	0.0494082	0.0475839	0.0463669	0.0425018	0.0481567	0.0554553	0.0388584	0.0226187	0.0431671	0.046006	0.0532268	0.047014	0.000739989	0.568582	0.2349	1	205473662	CDK18;CDK18;CDK18	NM_212503;NM_002596;NM_212502
cg17379932	0.412729	0.437354	0.481337	0.600121	0.464643	0.496943	0.358637	0.336371	0.331209	0.378972	0.507536	0.582862	0.41861	0.482355	0.437646	0.418814	0.000740851	0.568513	0.234989	10	12085598	UPF2;UPF2	NM_015542;NM_080599
cg16300300	0.0808567	0.0819696	0.113956	0.100741	0.0706451	0.0424844	0.0753301	0.0516685	0.0643617	0.0410177	0.0873449	0.0919308	0.0596076	0.0569258	0.0782401	0.0309137	0.000742177	0.568408	0.235159	13	28501366	/	/
cg26690304	0.479575	0.469366	0.408858	0.398055	0.456145	0.429822	0.504613	0.508186	0.507417	0.485974	0.42504	0.408237	0.47871	0.442144	0.488819	0.447612	0.000742542	0.568379	0.235159	5	5887435	/	/
cg22525701	0.71784	0.765537	0.707919	0.715561	0.745941	0.752461	0.774416	0.804785	0.754112	0.74574	0.702533	0.692064	0.716289	0.751107	0.74208	0.740945	0.000743864	0.568274	0.235394	15	45401952	DUOX2	NM_014080
cg11108137	0.628483	0.612902	0.681976	0.582384	0.573587	0.604405	0.57575	0.615448	0.563366	0.602178	0.710958	0.773115	0.594469	0.569169	0.597171	0.611006	0.000748571	0.567901	0.23633	3	4509290	SUMF1;SUMF1;SUMF1	NM_001164674;NM_182760;NM_001164675
cg19755813	0.742208	0.745819	0.795922	0.733387	0.858342	0.824611	0.85697	0.850705	0.774315	0.824549	0.0911247	0.118195	0.869279	0.718585	0.834727	0.813076	0.000749592	0.56782	0.23633	17	650208	GEMIN4	NM_015721
cg19948701	0.104468	0.140941	0.117008	0.121956	0.126409	0.125573	0.129644	0.133937	0.133787	0.141625	0.104591	0.101537	0.114895	0.124993	0.134272	0.136602	0.000751101	0.567702	0.23633	17	75471193	SEPT9;SEPT9;SEPT9;SEPT9;SEPT9;SEPT9;SEPT9	NM_001113492;NM_001113495;NM_001113496;NM_001113493;NM_001113491;NM_006640;NM_001113494
cg05447100	0.909699	0.899461	0.90336	0.902435	0.893248	0.911134	0.863797	0.868179	0.879144	0.887914	0.929635	0.944638	0.88078	0.874654	0.888213	0.871408	0.000751108	0.567701	0.23633	6	168188992	C6orf123	NR_026773
cg04790923	0.792003	0.817144	0.76017	0.736696	0.81416	0.794163	0.865889	0.806143	0.828998	0.762256	0.75405	0.68336	0.786871	0.797439	0.795682	0.836446	0.000751129	0.567699	0.23633	12	131580385	GPR133	NM_198827
cg13170174	0.808606	0.862538	0.826908	0.7881	0.871124	0.824621	0.845555	0.886523	0.842809	0.849724	0.74288	0.750144	0.804463	0.796455	0.837779	0.809415	0.000751227	0.567692	0.23633	4	130700964	/	/
cg17276002	0.0140638	0.026003	0.0197872	0.00899414	0.0398671	0.0177968	0.0354753	0.0326979	0.0270777	0.0393644	0.00941286	0	0.0149042	0.00483729	0.0345049	0.0215983	0.00075128	0.567688	0.23633	10	75172806	ANXA7;ANXA7	NM_004034;NM_001156
cg27087572	0.0430038	0.0445971	0.039405	0.0405713	0.0623099	0.0492965	0.0493375	0.0516103	0.0584165	0.0533269	0.0458249	0.04058	0.0601319	0.0500386	0.0559827	0.0542452	0.000751766	0.567649	0.23633	8	38033885	LSM1;BAG4;LSM1	NM_014462;NM_004874;NM_014462
ch.1.1268752F	0.102746	0.0979174	0.0787838	0.0783501	0.0950495	0.0988126	0.088896	0.0983928	0.0936074	0.10129	0.0849846	0.075841	0.100579	0.0914065	0.0947186	0.105177	0.000752057	0.567626	0.23633	1	40429224	MFSD2A;MFSD2A	NM_001136493;NM_032793
cg00763094	0.00553382	0.0119719	0.00912227	0.00367969	0.0130195	0.0134937	0.014445	0.00976109	0.0104943	0.00900792	0.000413892	0.00233186	0.0162666	0.0117872	0.0137915	0.011732	0.000753119	0.567543	0.236481	1	171455187	BAT2L2	NM_015172
cg11228005	0.103035	0.0963253	0.0852333	0.075719	0.124829	0.109116	0.102623	0.0885785	0.130534	0.140581	0.091712	0.0701676	0.134256	0.109799	0.124658	0.116451	0.000754677	0.567421	0.236617	3	197477097	FYTTD1;FYTTD1;FYTTD1;KIAA0226	NM_032288;NM_001011537;NR_027840;NM_001145642
cg10211861	0.0331839	0.0325045	0.0306013	0.0233396	0.0430067	0.0347332	0.040636	0.0307512	0.0391684	0.0426134	0.0289075	0.0162432	0.0382093	0.0480064	0.0407951	0.0380289	0.000754716	0.567418	0.236617	1	59762176	FGGY;FGGY	NM_001113411;NM_018291
cg02053006	0.083094	0.0838233	0.070389	0.0678975	0.0788898	0.0826359	0.0913935	0.0778559	0.0862406	0.0787425	0.0729794	0.0703961	0.0796399	0.0790509	0.0862126	0.0797115	0.000756273	0.567296	0.236922	2	238330319	/	/
cg03616221	0.209578	0.194444	0.178094	0.187476	0.182275	0.162962	0.157658	0.171641	0.141624	0.140421	0.269309	0.198105	0.168253	0.15486	0.144444	0.156268	0.000757351	0.567211	0.237077	10	91295855	SLC16A12	NM_213606
cg08254089	0.381852	0.368839	0.45021	0.41232	0.464757	0.497267	0.479927	0.475611	0.466065	0.455645	0.363792	0.371124	0.454138	0.401653	0.505687	0.460175	0.000758673	0.567108	0.237175	20	36933189	BPI	NM_001725
cg13581422	0.308371	0.295172	0.310532	0.415908	0.278422	0.246909	0.304188	0.26018	0.262829	0.28738	0.401323	0.311588	0.297598	0.251611	0.267898	0.238324	0.000759435	0.567049	0.237175	3	130236522	/	/
cg16867657	0.51285	0.500533	0.496313	0.501076	0.361037	0.36855	0.466804	0.490231	0.465886	0.479532	0.589102	0.585123	0.520407	0.469797	0.409187	0.402637	0.000759899	0.567012	0.237175	6	11044877	ELOVL2	NM_017770
cg06003197	0.0170833	0.0156934	0.0101844	0.00452928	0.0151082	0.0166093	0.0173539	0.0138733	0.0179857	0.017312	0.0111928	0.00818727	0.0110576	0.0125248	0.0240572	0.0152565	0.000759999	0.567005	0.237175	7	5569392	ACTB	NM_001101
cg03344043	0.83656	0.862868	0.865363	0.857446	0.829041	0.835671	0.831999	0.835441	0.823822	0.854903	0.855254	0.867091	0.846388	0.834377	0.841769	0.83735	0.0007618	0.566864	0.237438	4	140217675	NDUFC1	NM_002494
cg06425397	0.880419	0.888065	0.899969	0.883575	0.867619	0.834462	0.861145	0.896363	0.834595	0.855026	0.887108	0.945105	0.879242	0.871273	0.851446	0.870019	0.000762246	0.56683	0.237438	4	8603130	CPZ;CPZ;CPZ	NM_001014448;NM_001014447;NM_003652
cg21930889	0.151156	0.167083	0.115179	0.117607	0.118941	0.132262	0.173929	0.157654	0.156007	0.167885	0.108719	0.0690565	0.119086	0.128159	0.16891	0.174474	0.000764182	0.56668	0.237438	11	3444479	/	/
cg21832978	0.839995	0.828994	0.857008	0.853043	0.908457	0.879544	0.875658	0.869916	0.849202	0.898929	0.820538	0.761356	0.867073	0.858067	0.877361	0.868725	0.000764212	0.566677	0.237438	3	105191532	ALCAM	NM_001627
cg26885220	0.0623362	0.0388269	0.100938	0.0489216	0.0296213	0.0472062	0.0389895	0.0339189	0.0404874	0.0336333	0.121481	0.0778004	0.0625412	0.0245747	0.0343893	0.0628161	0.000764666	0.566642	0.237438	1	65775570	DNAJC6	NM_014787
cg10243322	0.239475	0.230446	0.374562	0.401921	0.331153	0.325022	0.24396	0.237691	0.258476	0.237806	0.38423	0.371006	0.266211	0.28099	0.251857	0.235701	0.000765577	0.566571	0.237438	19	5131279	KDM4B	NM_015015
cg01122847	0.944351	0.94271	0.944523	0.947189	0.931048	0.94195	0.935152	0.942786	0.937618	0.935596	0.948681	0.95803	0.949499	0.942359	0.946237	0.938082	0.000765689	0.566563	0.237438	17	80559729	FOXK2	NM_004514
cg07788369	0.158673	0.148084	0.164624	0.14937	0.214626	0.188348	0.189658	0.168374	0.203597	0.195553	0.168195	0.140606	0.201427	0.18556	0.195283	0.190077	0.000766252	0.566519	0.237438	7	96619068	DLX6AS	NR_015448
cg18900271	0.192486	0.186721	0.165813	0.165686	0.198697	0.210939	0.165756	0.188475	0.209913	0.233826	0.166706	0.113097	0.162726	0.166606	0.196993	0.191811	0.000766595	0.566493	0.237438	2	110863886	MALL	NM_005434
cg12316147	0.0493502	0.053493	0.0539854	0.0561694	0.0563917	0.063794	0.0646561	0.0608036	0.0678418	0.0713278	0.0496289	0.0283928	0.0728839	0.0646319	0.0692661	0.064671	0.000767167	0.566448	0.237438	9	35748890	RGP1;GBA2;GBA2	NM_001080496;NM_020944;NM_020944
cg25540004	0.724571	0.719315	0.723508	0.716137	0.720029	0.688095	0.720727	0.726523	0.692224	0.689542	0.751751	0.742911	0.705275	0.710311	0.6955	0.698143	0.000767271	0.56644	0.237438	10	102214591	/	/
cg11385338	0.433078	0.460438	0.503238	0.457594	0.376038	0.384157	0.423259	0.322349	0.395727	0.420193	0.641863	0.680663	0.546639	0.498491	0.477915	0.508143	0.000769263	0.566287	0.237824	7	63250817	/	/
cg12740337	0.390683	0.414241	0.413697	0.426462	0.362087	0.371612	0.396216	0.381372	0.334244	0.355823	0.422401	0.399736	0.371297	0.338302	0.336868	0.334649	0.000769687	0.566254	0.237824	6	28058973	ZSCAN12L1	NR_024063
cg01332279	0.601564	0.592524	0.585665	0.661753	0.603619	0.55629	0.609709	0.577017	0.554995	0.539023	0.633138	0.75693	0.623335	0.58013	0.573437	0.542725	0.000771737	0.566096	0.238114	10	64579059	EGR2	NM_001136178
cg03106307	0.0100293	0.020971	0.0128164	0.0103408	0.0162684	0.0164594	0.0259432	0.0210705	0.0297144	0.0273577	0.0155147	0.00842841	0.0160492	0.0150151	0.0229073	0.0205446	0.000771797	0.566091	0.238114	4	25236057	PI4K2B	NM_018323
cg03168614	0.47879	0.466668	0.483494	0.536252	0.4415	0.523784	0.488462	0.452992	0.391099	0.40136	0.589829	0.542833	0.473286	0.416087	0.435311	0.45224	0.000773262	0.565979	0.238385	20	34253242	RBM12;CPNE1;RBM12;CPNE1;CPNE1;CPNE1;CPNE1;CPNE1;CPNE1	NM_006047;NM_152928;NM_152838;NM_152931;NM_152930;NM_152926;NM_152927;NM_152925;NM_152929
cg00745607	0.0603065	0.0490249	0.0500114	0.0561231	0.0606913	0.0570082	0.0757857	0.0744731	0.0590053	0.063473	0.0356013	0.0159891	0.0745006	0.0600016	0.0631321	0.0627853	0.000775585	0.565801	0.23892	6	26026583	/	/
cg18633340	0.792126	0.840195	0.742637	0.736888	0.825579	0.808491	0.808159	0.798496	0.817377	0.788294	0.779566	0.741986	0.80031	0.790931	0.81851	0.823198	0.000777444	0.565659	0.239104	19	39929516	/	/
cg10916998	0.0216532	0.0412136	0.0287962	0.0302941	0.0710796	0.0520997	0.0393406	0.0342399	0.0679265	0.0748625	0.0342469	0.0186042	0.0389316	0.0447397	0.0561326	0.0548443	0.000777749	0.565635	0.239104	6	30711832	FLOT1;IER3	NM_005803;NM_003897
cg01488378	0.436968	0.428711	0.417412	0.442673	0.365793	0.360517	0.397516	0.37408	0.400519	0.3941	0.471044	0.42039	0.426117	0.439427	0.404115	0.382912	0.00077795	0.56562	0.239104	X	48769307	SLC35A2;SLC35A2;SLC35A2	NM_001042498;NM_001032289;NM_005660
cg13115222	0.582986	0.54842	0.462685	0.416984	0.561482	0.574079	0.61964	0.543171	0.522281	0.551462	0.484141	0.432838	0.597246	0.482881	0.618178	0.630312	0.000779779	0.565481	0.239485	1	203670963	ATP2B4;ATP2B4	NM_001001396;NM_001684
cg13939549	0.840798	0.82619	0.745668	0.83477	0.61312	0.731657	0.730307	0.728583	0.7574	0.747697	0.864376	0.875101	0.755992	0.78216	0.691069	0.704942	0.000780743	0.565407	0.2396	X	85407140	DACH2;DACH2	NM_001139514;NM_053281
cg19580792	0.894586	0.897938	0.912691	0.923576	0.868555	0.871516	0.886345	0.88441	0.89169	0.895289	0.900032	0.941124	0.895829	0.870986	0.880168	0.894022	0.000781772	0.565329	0.239735	10	64568066	ADO;ADO	NM_032804;NM_032804
cg25534226	0.0915323	0.108942	0.0635175	0.0712019	0.160794	0.125227	0.178337	0.179477	0.109389	0.109618	0.0780922	0.057697	0.0875082	0.0982994	0.124968	0.104634	0.000786168	0.564996	0.23984	10	133956112	JAKMIP3	NM_001105521
cg11224423	0.154824	0.134784	0.128594	0.120863	0.135778	0.171576	0.188868	0.158323	0.157906	0.163536	0.14321	0.0896767	0.146365	0.142677	0.149029	0.166486	0.000786521	0.564969	0.23984	12	56136943	GDF11	NM_005811
cg10512472	0.938783	0.931533	0.939777	0.93259	0.933128	0.922109	0.938874	0.919489	0.916666	0.916874	0.953538	0.945488	0.932696	0.933427	0.93661	0.928612	0.000786679	0.564957	0.23984	6	160468304	IGF2R	NM_000876
cg14313569	0.87953	0.899562	0.901392	0.927512	0.897341	0.906296	0.882165	0.885095	0.861968	0.892306	0.932431	0.916282	0.875577	0.890103	0.873657	0.87252	0.000786951	0.564936	0.23984	7	129172203	/	/
cg12387604	0.356614	0.378099	0.335542	0.356735	0.341302	0.389591	0.410283	0.39915	0.404646	0.417528	0.343112	0.354391	0.398406	0.36847	0.397546	0.392752	0.000787028	0.56493	0.23984	4	74124058	ANKRD17;ANKRD17	NM_032217;NM_198889
cg27478603	0.151441	0.171652	0.126967	0.15823	0.158155	0.181835	0.18183	0.183153	0.168676	0.215278	0.154113	0.117374	0.188677	0.150703	0.203641	0.178323	0.00078744	0.564899	0.23984	17	77715655	ENPP7	NM_178543
cg05930400	0.0649291	0.0616696	0.041787	0.056062	0.0705072	0.0641661	0.0656861	0.0740122	0.0780607	0.0938231	0.0567504	0.0576658	0.0758825	0.0812658	0.0822217	0.0875373	0.000787645	0.564884	0.23984	1	36273677	EIF2C4	NM_017629
cg07318658	0.040287	0.053114	0.0347421	0.0240705	0.0488517	0.0516508	0.0478141	0.0433603	0.0397011	0.0483693	0.0371013	0.0224815	0.0443205	0.0364043	0.0444161	0.0483837	0.000789112	0.564773	0.23984	17	56594994	MTMR4	NM_004687
cg23320987	0.911053	0.895228	0.899787	0.895945	0.938335	0.957737	0.923457	0.932293	0.929677	0.95969	0.889298	0.842066	0.919302	0.863503	0.917179	0.909212	0.000789117	0.564773	0.23984	13	114192810	TMCO3	NM_017905
cg07702216	0.938383	0.949206	0.933437	0.939859	0.956036	0.955047	0.955025	0.949304	0.967052	0.939327	0.906254	0.940592	0.936628	0.943276	0.960714	0.95295	0.000789662	0.564732	0.23984	2	240900131	NDUFA10	NM_004544
cg07962358	0.930189	0.938584	0.919019	0.937221	0.868277	0.797777	0.879697	0.913581	0.840188	0.855549	0.916995	0.970336	0.865576	0.884557	0.838819	0.885954	0.000789696	0.564729	0.23984	19	1307484	/	/
cg05533549	0.0465951	0.0396592	0.0427963	0.0352827	0.0454962	0.0409323	0.0602454	0.0578896	0.0561967	0.0489464	0.0423465	0.0203388	0.045936	0.0430068	0.0531144	0.0519869	0.000790025	0.564704	0.23984	18	77153593	/	/
cg23175918	0.924369	0.922733	0.935721	0.926391	0.908656	0.912194	0.903486	0.912302	0.901486	0.898471	0.92288	0.923583	0.903629	0.917534	0.896924	0.922179	0.000790229	0.564689	0.23984	11	65086974	CDC42EP2	NM_006779
cg22893248	0.0567128	0.0603318	0.0599728	0.0588493	0.0645166	0.0801077	0.0803413	0.0718729	0.0713823	0.0693731	0.0633179	0.0442428	0.0712471	0.0571268	0.0807903	0.0783242	0.000791077	0.564625	0.23984	7	150020751	ACTR3C;ACTR3C;LRRC61;LRRC61	NM_001164458;NM_001164458;NM_023942;NM_001142928
cg08924203	0.104775	0.118633	0.115234	0.111023	0.131894	0.14731	0.134258	0.142623	0.143339	0.150853	0.125022	0.0735431	0.114189	0.103744	0.160565	0.133075	0.000791428	0.564599	0.23984	21	42798747	MX1;MX1	NM_002462;NM_001144925
cg15059639	0.821658	0.800299	0.81985	0.836721	0.636033	0.604212	0.641168	0.643554	0.299564	0.283147	0.787025	0.829693	0.652971	0.604299	0.246073	0.253953	0.000791688	0.564579	0.23984	2	171220061	MYO3B;MYO3B;MYO3B	NM_001083615;NM_001171642;NM_138995
cg13745525	0.0512335	0.059668	0.0445709	0.0439641	0.0550147	0.0614532	0.0601505	0.05449	0.0606342	0.0705357	0.049567	0.0338444	0.0617246	0.0474219	0.0580956	0.0489875	0.000792597	0.564511	0.23984	2	152267021	RIF1	NM_018151
cg02879960	0.159476	0.140446	0.22549	0.244988	0.203606	0.209631	0.125378	0.141344	0.131744	0.12897	0.248473	0.236633	0.194554	0.231535	0.158367	0.154996	0.000792794	0.564496	0.23984	22	50483545	TTLL8	NM_001080447
cg26065799	0.904792	0.895552	0.87935	0.865649	0.898759	0.890097	0.922906	0.895987	0.885668	0.902758	0.846924	0.871521	0.883099	0.910031	0.899809	0.913456	0.000793493	0.564444	0.23984	11	122091828	/	/
cg00318166	0.888618	0.899053	0.897528	0.886918	0.803998	0.780414	0.52531	0.555156	0.504567	0.485567	0.887344	0.904078	0.529004	0.529862	0.498406	0.483703	0.000793921	0.564411	0.23984	4	190230730	/	/
cg23280064	0.0687642	0.0700756	0.0671128	0.0639585	0.0658288	0.0720175	0.073485	0.0657365	0.0752446	0.0786368	0.0566178	0.0390232	0.0661202	0.0719842	0.0765841	0.0678144	0.000795456	0.564296	0.240115	16	67907310	EDC4	NM_014329
cg08459369	0.0292637	0.0347348	0.0275579	0.0309048	0.0350284	0.0399639	0.0334811	0.0323459	0.0483192	0.0345779	0.025393	0.0104336	0.0366628	0.0366093	0.0369836	0.0326102	0.000796723	0.564202	0.240115	1	27560835	WDTC1	NM_015023
cg12892666	0.884667	0.880697	0.86329	0.849534	0.88273	0.907479	0.896774	0.93496	0.909084	0.872482	0.844383	0.772006	0.875563	0.856864	0.861391	0.89753	0.000796965	0.564183	0.240115	4	10299145	/	/
cg08688317	0.883063	0.903549	0.875727	0.894848	0.893112	0.886226	0.899382	0.904475	0.9066	0.8961	0.866372	0.870192	0.87885	0.891668	0.904994	0.896092	0.000797193	0.564166	0.240115	12	52289218	/	/
cg12076931	0.676148	0.667513	0.553315	0.52924	0.627132	0.609399	0.557537	0.562407	0.6874	0.6879	0.440372	0.41396	0.663325	0.613156	0.65787	0.669216	0.000799165	0.564019	0.24053	9	139427171	NOTCH1	NM_017617
cg24557048	0.42892	0.444002	0.494157	0.458993	0.479219	0.462996	0.38147	0.382145	0.296632	0.311151	0.497715	0.53188	0.4449	0.408913	0.396865	0.409965	0.000802214	0.563792	0.241219	1	2063799	PRKCZ;PRKCZ;PRKCZ	NM_001033582;NM_002744;NM_001033581
cg16128363	0.883923	0.897154	0.872717	0.87989	0.898131	0.881771	0.883341	0.896751	0.895353	0.896561	0.867082	0.879161	0.88744	0.882254	0.885723	0.892523	0.000802642	0.56376	0.241219	18	3880558	DLGAP1	NM_004746
cg12934382	0.269369	0.249213	0.24973	0.244982	0.14767	0.114164	0.222105	0.214986	0.217381	0.205803	0.403399	0.414236	0.333858	0.301801	0.250239	0.176181	0.000805812	0.563525	0.241491	3	51741135	GRM2;GRM2;GRM2;GRM2	NM_001130063;NM_000839;NM_000839;NM_001130063
cg20327686	0.0248492	0.0194552	0.0232987	0.0287814	0.0375092	0.0225868	0.0383839	0.0426227	0.0339675	0.046803	0.0138902	0.0204521	0.0400387	0.0338022	0.036717	0.0405393	0.00080598	0.563513	0.241491	17	40985225	PSME3;PSME3	NM_176863;NM_005789
cg00068810	0.262382	0.268264	0.314218	0.341444	0.283972	0.240603	0.250605	0.251927	0.296547	0.288369	0.344664	0.31365	0.292241	0.308983	0.239304	0.255202	0.000806108	0.563503	0.241491	4	75857963	PARM1	NM_015393
cg09278540	0.42682	0.434283	0.422889	0.437649	0.527651	0.51493	0.535392	0.561415	0.537612	0.532545	0.461273	0.443242	0.453066	0.422089	0.48833	0.501853	0.000806877	0.563446	0.241491	4	74719112	PF4V1	NM_002620
cg12459491	0.04254	0.0427851	0.0440605	0.0217371	0.0424844	0.0433073	0.0439066	0.0404837	0.0439852	0.0437213	0.0247113	0.0277628	0.0409395	0.0398689	0.0394637	0.0507432	0.000806978	0.563439	0.241491	1	154955793	FLAD1;FLAD1	NM_025207;NM_201398
cg09129186	0.874494	0.880938	0.916858	0.921531	0.914191	0.888225	0.891944	0.887876	0.860728	0.856478	0.909352	0.941787	0.892628	0.877142	0.863823	0.866782	0.000807112	0.563429	0.241491	11	102638494	/	/
cg07094298	0.277875	0.312804	0.301018	0.319561	0.343999	0.386611	0.407276	0.414594	0.365186	0.328912	0.253818	0.216703	0.250899	0.270006	0.38102	0.353086	0.000808226	0.563347	0.24151	4	2748026	TNIP2;TNIP2	NM_024309;NM_001161527
cg25917621	0.0869491	0.0737919	0.210242	0.178132	0.0779323	0.0698444	0.11406	0.0912514	0.0622552	0.0696774	0.152423	0.113687	0.0834221	0.118468	0.046535	0.0832741	0.000808364	0.563337	0.24151	6	33085031	HLA-DPB2	NR_001435
cg12420900	0.178707	0.177724	0.164731	0.139893	0.16725	0.173735	0.194065	0.162556	0.188859	0.179893	0.130523	0.107044	0.189819	0.194321	0.176081	0.174243	0.000809278	0.563269	0.241565	10	123922863	TACC2;TACC2;TACC2;TACC2	NM_006997;NM_206862;NM_206860;NM_206861
cg14214384	0.177402	0.195746	0.143409	0.158236	0.197685	0.191952	0.163585	0.184409	0.200862	0.188247	0.128912	0.108148	0.131667	0.15056	0.160667	0.177286	0.000810065	0.563211	0.241565	1	149514388	/	/
cg18113602	0.0806971	0.102601	0.0861054	0.0750796	0.139458	0.140703	0.106008	0.103939	0.0954007	0.0803521	0.035946	0.045512	0.0761041	0.0971995	0.104364	0.10397	0.000811811	0.563083	0.241565	3	32544699	CMTM6	NM_017801
cg23530906	0.448949	0.458002	0.429518	0.433576	0.510759	0.508091	0.473532	0.519134	0.485158	0.452295	0.423911	0.449906	0.437581	0.489649	0.523437	0.508261	0.0008127	0.563017	0.241565	12	114708303	/	/
cg24540732	0.965668	0.965715	0.971374	0.929349	0.986039	0.982967	0.986676	0.992493	0.975349	0.981909	0.938367	0.972882	0.975026	0.9741	0.980951	0.989729	0.000813163	0.562983	0.241565	7	139256534	HIPK2;HIPK2	NM_022740;NM_001113239
cg11972810	0.515393	0.533794	0.576719	0.577582	0.517084	0.524145	0.551344	0.483424	0.527113	0.551602	0.576896	0.612041	0.551812	0.521046	0.531313	0.53405	0.000813531	0.562956	0.241565	15	76484379	C15orf27	NM_152335
cg17329886	0.915207	0.912748	0.917059	0.897731	0.931408	0.916052	0.949866	0.947963	0.9139	0.920446	0.897997	0.870952	0.904601	0.912387	0.926136	0.938614	0.000814307	0.562899	0.241565	8	10513629	RP1L1	NM_178857
cg24713490	0.0381175	0.0322851	0.00904608	0	0.0476586	0.0371489	0.0242479	0.0251007	0.0466003	0.0423204	0.0190853	0.0122961	0.0389757	0.0325521	0.0309195	0.0302166	0.000814502	0.562885	0.241565	3	17783469	TBC1D5;TBC1D5	NM_014744;NM_001134380
cg23842890	0.00350475	0.00874821	0.00728862	0.00543601	0.014002	0.0120641	0.0134653	0.0203864	0.0180339	0.013346	0.0016889	0.00664685	0.0059249	0.010546	0.00949573	0.00899563	0.000815447	0.562816	0.241565	1	11968979	/	/
cg11737172	0.421128	0.430622	0.502057	0.451449	0.406173	0.399205	0.379553	0.292092	0.348724	0.339627	0.551205	0.467344	0.471897	0.312023	0.412365	0.418753	0.000816498	0.562739	0.241565	8	1923052	KBTBD11	NM_014867
cg11173279	0.112717	0.108654	0.108985	0.10194	0.128247	0.134815	0.141747	0.115163	0.140883	0.121738	0.115698	0.0745241	0.126276	0.125662	0.124244	0.117916	0.000817123	0.562693	0.241565	16	838515	CHTF18;RPUSD1	NM_022092;NM_058192
cg02702477	0.0592677	0.0464658	0.0370578	0.0407287	0.0660033	0.0708893	0.0650118	0.0558033	0.055469	0.0663651	0.057097	0.027565	0.0584704	0.0501394	0.0616168	0.054736	0.000817442	0.56267	0.241565	5	179499311	RNF130	NM_018434
cg08359099	0.0848659	0.0669593	0.0779329	0.0746015	0.0852431	0.0792467	0.0871591	0.0819023	0.0836213	0.0802131	0.067271	0.0581071	0.0788137	0.0724967	0.0817854	0.0808137	0.000817625	0.562656	0.241565	17	73105631	ARMC7	NM_024585
cg11923920	0.0664713	0.0790125	0.333564	0.275389	0.07316	0.0577924	0.0840479	0.072653	0.0713509	0.0982415	0.249761	0.135759	0.0692653	0.0609769	0.0873288	0.0666856	0.000817936	0.562633	0.241565	4	176987009	WDR17;WDR17;WDR17;WDR17	NM_181265;NM_181265;NM_170710;NM_170710
cg06016577	0.558712	0.583779	0.518118	0.557465	0.580617	0.582988	0.597089	0.629512	0.575114	0.580531	0.503775	0.514979	0.604405	0.597918	0.55321	0.574973	0.000818307	0.562606	0.241565	13	79307625	/	/
cg10921983	0.0557095	0.0642888	0.0596589	0.0458679	0.0624073	0.0699804	0.0698886	0.070069	0.064117	0.0854596	0.0549926	0.028941	0.0550262	0.0646464	0.0579243	0.0643868	0.000819693	0.562505	0.241565	12	124155712	TCTN2;TCTN2;TCTN2;TCTN2	NM_001143850;NM_024809;NM_024809;NM_001143850
cg00103778	0.291638	0.29964	0.298476	0.290138	0.347042	0.364923	0.303546	0.341097	0.3064	0.334426	0.289401	0.238507	0.29268	0.328028	0.329421	0.316494	0.000819762	0.5625	0.241565	20	30196041	/	/
cg15591930	0.916009	0.929296	0.946558	0.958861	0.930552	0.935301	0.915947	0.932926	0.91884	0.920151	0.940424	0.970758	0.927479	0.920864	0.922753	0.930832	0.000819825	0.562496	0.241565	8	61765391	CHD7	NM_017780
cg24653737	0.805713	0.859026	0.880119	0.86451	0.811776	0.830345	0.805534	0.854598	0.843208	0.861731	0.931733	0.949825	0.821832	0.862098	0.843618	0.817191	0.000819846	0.562494	0.241565	2	88319305	/	/
cg08822227	0.133462	0.135412	0.0990911	0.103415	0.121873	0.117372	0.120147	0.154246	0.173571	0.186554	0.0954914	0.0935568	0.115101	0.0971953	0.146431	0.1542	0.000820609	0.562438	0.241583	4	2820468	SH3BP2;SH3BP2;SH3BP2;SH3BP2	NM_001145855;NM_001145856;NM_001122681;NM_003023
cg15072612	0.0623739	0.0614113	0.0603879	0.0594061	0.0612994	0.0652199	0.0575234	0.0613442	0.074518	0.0736882	0.0499996	0.0401039	0.0537403	0.065057	0.075428	0.0717962	0.000823466	0.562231	0.241583	6	32862352	/	/
cg27361397	0.0266396	0.0226107	0.0135117	0.00764304	0.0233871	0.0219836	0.0188171	0.0238618	0.0321746	0.0332068	0.0164475	0.0171484	0.0254406	0.0252834	0.03111	0.0260325	0.000823622	0.562219	0.241583	2	97426627	CNNM4	NM_020184
cg02551604	0.344401	0.351743	0.283273	0.265572	0.323642	0.336825	0.361709	0.335819	0.343402	0.35958	0.319801	0.273674	0.308622	0.304376	0.336724	0.342032	0.000824457	0.562159	0.241583	5	131831745	/	/
cg10533277	0.0339136	0.0419207	0.022877	0.023663	0.0332924	0.0474627	0.0334544	0.0420926	0.0455123	0.048977	0.0267714	0.0124038	0.0374562	0.0412343	0.0309951	0.0298256	0.000824903	0.562126	0.241583	5	176739312	MXD3;MXD3	NM_001142935;NM_031300
cg12527677	0.0420282	0.0371908	0.0412295	0.0387101	0.0530339	0.0506453	0.0326336	0.0622405	0.0509905	0.0558549	0.027636	0.0243132	0.0415434	0.0389019	0.0450654	0.045214	0.000824992	0.56212	0.241583	5	133984389	SEC24A	NM_021982
cg10893140	0.0244831	0.023365	0.0206816	0.0153607	0.0340348	0.0263286	0.0262003	0.0283884	0.0393865	0.0360399	0.0208633	0.0134116	0.026016	0.0242299	0.0220521	0.0211506	0.000825031	0.562117	0.241583	3	49158297	USP19	NM_006677
cg14860680	0.546159	0.573862	0.557003	0.55879	0.600333	0.620134	0.578301	0.623515	0.619378	0.610078	0.536824	0.558306	0.574158	0.594361	0.574876	0.562505	0.000825264	0.5621	0.241583	15	74528243	CCDC33	NM_025055
cg04595653	0.045463	0.0523074	0.0353976	0.0248182	0.0533046	0.0438128	0.0519597	0.0493994	0.0430244	0.0550914	0.0381777	0.0349595	0.0444464	0.0523163	0.0479008	0.0493236	0.000825852	0.562057	0.241583	16	48278202	LONP2	NM_031490
cg17292337	0.253265	0.28092	0.408295	0.223139	0.569056	0.578125	0.475363	0.486502	0.342462	0.336622	0.164298	0.156669	0.366032	0.349192	0.486343	0.438032	0.000825852	0.562057	0.241583	12	31272112	/	/
cg03108651	0.860525	0.871749	0.853966	0.858411	0.862151	0.868241	0.865498	0.867569	0.855133	0.88752	0.837788	0.841264	0.86269	0.861907	0.867331	0.880768	0.000826975	0.561976	0.241738	9	136291593	ADAMTS13;ADAMTS13;ADAMTS13;ADAMTS13	NR_024514;NM_139027;NM_139025;NM_139026
cg17675492	0.245407	0.22548	0.231895	0.231234	0.264289	0.287301	0.244645	0.275594	0.280203	0.278313	0.239818	0.206573	0.245961	0.231084	0.233835	0.270852	0.000828553	0.561862	0.242025	11	62679111	CHRM1	NM_000738
cg11905611	0.588025	0.616261	0.586515	0.577308	0.593949	0.582079	0.546226	0.566787	0.537585	0.539794	0.626046	0.627996	0.578302	0.566062	0.520702	0.551833	0.000830109	0.56175	0.242305	12	14720974	PLBD1	NM_024829
cg09129334	0.720006	0.715964	0.735477	0.777223	0.622371	0.605211	0.70848	0.71145	0.658981	0.688888	0.735074	0.75148	0.700297	0.647064	0.633877	0.640055	0.000830935	0.56169	0.242372	13	111837676	ARHGEF7;ARHGEF7;ARHGEF7;ARHGEF7;ARHGEF7	NM_001113511;NM_001113513;NM_003899;NM_001113512;NM_145735
cg09516839	0.0755762	0.0668564	0.0414063	0.037237	0.0697409	0.0900638	0.0870348	0.0724778	0.0858907	0.0621079	0.0366666	0.0579623	0.0695173	0.064965	0.0564436	0.0706451	0.000833128	0.561532	0.242532	8	26724782	/	/
cg03824268	0.968879	0.97315	0.97158	0.976787	0.964867	0.957778	0.938665	0.951178	0.952855	0.9579	0.964071	0.980345	0.960658	0.971278	0.953619	0.950525	0.000833139	0.561531	0.242532	11	47445642	PSMC3	NM_002804
cg20768717	0.0637409	0.0739046	0.0469916	0.059755	0.0880791	0.0756869	0.101074	0.0775432	0.112777	0.0910258	0.0495071	0.0397606	0.0814317	0.117538	0.0915428	0.0641381	0.000833856	0.56148	0.242532	11	65480045	KAT5;KAT5;KAT5	NM_182710;NM_182709;NM_006388
cg03688139	0.0259915	0.0323521	0.0304364	0.0279041	0.0464651	0.0294175	0.0399625	0.0321048	0.0419682	0.0390102	0.0206491	0.0100631	0.0231702	0.0376749	0.0355029	0.0305609	0.000833912	0.561476	0.242532	7	152161695	LOC100128822	NR_027387
cg16134607	0.158832	0.126376	0.128727	0.109559	0.170097	0.160615	0.148589	0.147511	0.153787	0.17124	0.12855	0.108833	0.163048	0.149245	0.16669	0.126999	0.000835321	0.561375	0.242532	12	56512091	ZC3H10;ZC3H10	NM_032786;NM_032786
cg14178837	0.0419447	0.0383347	0.0378568	0.0316395	0.0447828	0.0573582	0.041301	0.0514062	0.0474417	0.0433508	0.0323834	0.0209198	0.0351767	0.0475992	0.0360388	0.0439883	0.00083571	0.561347	0.242532	14	39639234	TRAPPC6B;TRAPPC6B	NM_001079537;NM_177452
cg10210397	0.73846	0.709377	0.724866	0.780035	0.712438	0.722867	0.684812	0.704969	0.68189	0.718785	0.787935	0.76293	0.780926	0.704224	0.666517	0.702159	0.000836223	0.56131	0.242532	8	42410091	/	/
cg04405266	0.0477011	0.0399106	0.0442823	0.0430207	0.0559877	0.0561449	0.0563067	0.0575802	0.0463513	0.0579798	0.0320781	0.0240838	0.0441654	0.0471822	0.0350599	0.0544293	0.000836487	0.561291	0.242532	1	27998988	IFI6;IFI6;IFI6	NM_022872;NM_002038;NM_022873
cg18616243	0.952711	0.959853	0.954535	0.960355	0.947062	0.950213	0.954501	0.952376	0.940984	0.943175	0.955853	0.975039	0.952218	0.947194	0.933384	0.943503	0.000836854	0.561265	0.242532	19	7542191	PEX11G	NM_080662
cg12051762	0.593708	0.597039	0.67696	0.682276	0.516083	0.501236	0.398114	0.362867	0.64968	0.631551	0.766194	0.846298	0.538697	0.431359	0.480255	0.469297	0.000838581	0.561141	0.242617	11	117069788	TAGLN;TAGLN	NM_003186;NM_001001522
cg16569635	0.755783	0.75752	0.760342	0.799639	0.734147	0.73001	0.769236	0.786702	0.722422	0.746535	0.834246	0.840685	0.751507	0.752733	0.769673	0.764354	0.000839023	0.561109	0.242617	16	86225535	/	/
cg25426867	0.812866	0.835344	0.872364	0.863119	0.77544	0.813652	0.818366	0.808547	0.802549	0.810672	0.815876	0.867182	0.80333	0.802461	0.776488	0.790015	0.000839066	0.561106	0.242617	10	29892649	SVIL;MIR938;SVIL	NM_021738;NR_030634;NM_003174
cg24070990	0.745054	0.717863	0.779176	0.77128	0.594433	0.609984	0.721508	0.706034	0.65455	0.635439	0.740878	0.834063	0.634417	0.623152	0.666111	0.709597	0.00083978	0.561055	0.242617	1	228634724	/	/
cg11912513	0.132265	0.152539	0.12434	0.0981763	0.127977	0.157653	0.14751	0.148216	0.131163	0.147966	0.123176	0.0787458	0.149507	0.131842	0.148971	0.153647	0.000840807	0.560982	0.242617	9	43915234	/	/
cg15837166	0.0694806	0.0644922	0.0585685	0.0598924	0.0688023	0.0738808	0.073595	0.0729339	0.0645045	0.0724409	0.0475421	0.0567674	0.0696774	0.0658389	0.0571343	0.0674246	0.00084128	0.560948	0.242617	2	20101919	TTC32	NM_001008237
cg11966998	0.485169	0.481828	0.489425	0.514097	0.471698	0.473533	0.44283	0.428928	0.413041	0.426279	0.581325	0.571905	0.396832	0.384748	0.466975	0.462822	0.00084133	0.560945	0.242617	11	15692519	/	/
cg04691264	0.683306	0.702465	0.6957	0.712181	0.654915	0.649897	0.688709	0.676292	0.664283	0.684604	0.689587	0.717771	0.675484	0.67856	0.670465	0.647769	0.000842508	0.560861	0.242785	10	29697905	LOC387647	NR_003930
cg13581922	0.0800727	0.0825427	0.0711094	0.0649326	0.0745911	0.0857936	0.0884299	0.0718088	0.0934135	0.0792921	0.0682154	0.0603495	0.0756363	0.0895148	0.0907171	0.0931643	0.00084465	0.560708	0.24294	12	124938116	NCOR2;NCOR2	NM_006312;NM_001077261
cg06187336	0.499915	0.510302	0.607617	0.567814	0.466718	0.498715	0.549229	0.532016	0.516062	0.511485	0.556206	0.603597	0.525408	0.513927	0.461641	0.502151	0.000844803	0.560698	0.24294	8	144513898	MAFA	NM_201589
cg12098623	0.0365234	0.0319309	0.0154456	0.00162009	0.0450713	0.041929	0.023063	0.0351119	0.046252	0.038691	0.023064	0.00270525	0.0558176	0.0381751	0.0374113	0.0428065	0.000845341	0.560659	0.24294	12	113622562	DDX54;DDX54;C12orf52	NM_024072;NM_001111322;NM_032848
cg19584235	0.145833	0.114538	0.126031	0.102855	0.183005	0.176643	0.121472	0.112531	0.154291	0.166909	0.0907583	0.0840932	0.153877	0.129839	0.137305	0.158296	0.000846551	0.560573	0.24294	14	22362410	/	/
cg19592742	0.151187	0.166579	0.172003	0.156614	0.174977	0.174158	0.215893	0.210115	0.204713	0.197292	0.16511	0.1492	0.165595	0.184599	0.189959	0.195535	0.000846658	0.560566	0.24294	10	1034166	GTPBP4	NM_012341
cg08766503	0.0324888	0.0250141	0.00688689	0.0245718	0.0304958	0.0386526	0.0232719	0.0382658	0.0370239	0.0484292	0.0267446	0	0.0283329	0.0421569	0.0375231	0.0376337	0.00084699	0.560542	0.24294	6	32822246	PSMB9;PSMB9;TAP1	NM_002800;NM_148954;NM_000593
cg20140394	0.624112	0.651208	0.712661	0.639201	0.620355	0.597356	0.608288	0.684057	0.561842	0.601318	0.683948	0.708891	0.622333	0.645837	0.634507	0.612794	0.000847232	0.560525	0.24294	18	4456154	/	/
cg02118390	0.977335	0.972527	0.982557	0.977303	0.974389	0.962982	0.976028	0.967422	0.971081	0.963176	0.982192	0.976958	0.967682	0.978475	0.966239	0.966426	0.000848803	0.560414	0.243219	6	167051744	RPS6KA2	NM_001006932
cg11807188	0.739486	0.758924	0.748142	0.754592	0.787423	0.772696	0.770323	0.795232	0.77741	0.760029	0.709525	0.74341	0.73787	0.779099	0.788409	0.76471	0.00085095	0.560262	0.243662	1	65924844	LEPR;LEPR;LEPR	NM_001003680;NM_001003679;NM_002303
cg22664697	0.0167983	0.00771761	0.0121767	0.0114821	0.0177958	0.0145	0.014553	0.0178395	0.0196069	0.0135167	0.00572624	0.00545074	0.00826563	0.0116945	0.0173186	0.0131115	0.000852557	0.560149	0.243951	19	2819641	ZNF554	NM_001102651
cg03567358	0.669857	0.712874	0.708005	0.705149	0.667004	0.709268	0.697384	0.664176	0.631997	0.639175	0.742383	0.783563	0.683307	0.692334	0.697963	0.697585	0.000853744	0.560065	0.244118	11	71050535	/	/
cg21504005	0.786429	0.809766	0.800667	0.805688	0.771269	0.771874	0.788235	0.80528	0.76448	0.751509	0.80734	0.834904	0.76947	0.777243	0.791959	0.763461	0.000855452	0.559945	0.244321	6	4889246	CDYL;CDYL;CDYL;CDYL	NM_001143971;NM_001143970;NM_004824;NR_026590
cg13424909	0.116756	0.124984	0.0733077	0.106493	0.112882	0.12198	0.135295	0.167349	0.116747	0.12899	0.0921391	0.0678073	0.122047	0.105385	0.110213	0.13121	0.000855656	0.559931	0.244321	3	69436045	FRMD4B	NM_015123
cg16621935	0.919107	0.926121	0.931133	0.942957	0.932413	0.921183	0.919846	0.920141	0.913074	0.917861	0.934046	0.95407	0.935383	0.914467	0.903643	0.920973	0.000857302	0.559815	0.244619	17	891365	/	/
cg26672202	0.399933	0.38515	0.380865	0.364692	0.460249	0.472105	0.378746	0.380862	0.407315	0.454884	0.345122	0.328545	0.380127	0.373362	0.484758	0.440845	0.000858976	0.559698	0.244633	11	77941180	GAB2;GAB2	NM_080491;NM_012296
cg00066239	0.79184	0.766839	0.841248	0.832346	0.801157	0.782065	0.754655	0.7751	0.803221	0.792702	0.812844	0.855173	0.796958	0.810544	0.77364	0.765181	0.000859074	0.559691	0.244633	17	78472159	/	/
cg24752028	0.00978961	0.0112449	0.014354	0.0104677	0.0235905	0.0247156	0.0169388	0.0178504	0.0237767	0.0230217	0.0111603	0.0109744	0.0270811	0.0221215	0.0225325	0.0277291	0.000860587	0.559585	0.244633	2	30369779	YPEL5;YPEL5;YPEL5;YPEL5;YPEL5;YPEL5;YPEL5;YPEL5	NM_001127401;NM_016061;NM_001127401;NM_016061;NM_001127400;NM_001127399;NM_001127400;NM_001127399
cg24236938	0.475108	0.504751	0.551466	0.530807	0.550604	0.555722	0.570048	0.569265	0.543409	0.54282	0.424313	0.426279	0.555891	0.512857	0.554057	0.584103	0.000861019	0.559555	0.244633	6	43424191	DLK2;DLK2	NM_206539;NM_023932
cg09761863	0.0773382	0.0707725	0.070075	0.0759811	0.100152	0.108414	0.095166	0.0965523	0.0847506	0.0886842	0.0609041	0.0301517	0.0913931	0.102986	0.132136	0.0797646	0.000861378	0.55953	0.244633	1	25559355	SYF2;SYF2	NM_207170;NM_015484
cg10178228	0.0724575	0.0423173	0.0491064	0.0360585	0.0503827	0.0233666	0.0147399	0.00313446	0.0254176	0.0235851	0.0791647	0.125446	0.0298615	0.0543155	0.015148	0.0375882	0.000862251	0.559469	0.244633	3	69435618	FRMD4B	NM_015123
cg13126279	0.886679	0.866998	0.747499	0.702143	0.676919	0.674559	0.662074	0.70283	0.667988	0.684338	0.898209	0.951721	0.706876	0.693016	0.615985	0.657979	0.00086367	0.55937	0.244633	21	47581558	C21orf56;C21orf56	NM_032261;NM_001142854
cg05159145	0.155277	0.149888	0.130069	0.111514	0.137671	0.175723	0.154546	0.175343	0.234457	0.194077	0.131985	0.126742	0.159975	0.159796	0.188175	0.154694	0.0008647	0.559298	0.244633	2	26205493	KIF3C	NM_002254
cg27301423	0.820838	0.784192	0.727156	0.783469	0.788049	0.77577	0.854249	0.825905	0.828828	0.811777	0.756733	0.755151	0.780217	0.791046	0.829331	0.813643	0.000865688	0.55923	0.244633	X	142716024	SLITRK4	NM_173078
cg25932869	0.767241	0.756821	0.782441	0.795619	0.808513	0.761782	0.676254	0.541216	0.250862	0.253868	0.954476	0.947004	0.72761	0.600572	0.485612	0.509737	0.000866011	0.559207	0.244633	7	102107737	LRWD1	NM_152892
cg06885459	0.49855	0.500662	0.503022	0.488215	0.554037	0.570143	0.588724	0.553925	0.488919	0.525191	0.437621	0.379363	0.604794	0.52261	0.57649	0.566835	0.000866364	0.559182	0.244633	13	113689728	MCF2L;MCF2L	NM_001112732;NM_024979
cg22816857	0.900925	0.894093	0.913535	0.915403	0.884899	0.898754	0.888446	0.915241	0.87724	0.877477	0.913642	0.942452	0.899706	0.91323	0.902946	0.900691	0.000866414	0.559179	0.244633	19	11565391	ELAVL3;ELAVL3	NM_032281;NM_001420
cg22560020	0.975637	0.976419	0.986157	0.98974	0.97538	0.982177	0.97882	0.974362	0.970767	0.975135	0.984065	0.984283	0.976033	0.981084	0.980242	0.972821	0.000867218	0.559123	0.244633	1	246952914	LOC149134	NR_015422
cg02259031	0.0724027	0.082094	0.0740852	0.0679218	0.0753955	0.0826908	0.0721019	0.0845032	0.0823738	0.0766517	0.0643307	0.0565476	0.079453	0.0847496	0.0801805	0.0800796	0.000867308	0.559117	0.244633	14	31028244	G2E3	NM_017769
cg17737621	0.167997	0.185123	0.187756	0.181864	0.12666	0.133363	0.158674	0.157039	0.144502	0.148927	0.202385	0.169029	0.149187	0.145771	0.154789	0.171119	0.000868165	0.559057	0.244633	20	21372480	/	/
cg08396193	0.826649	0.838725	0.804961	0.820808	0.862671	0.856967	0.853319	0.869783	0.851701	0.862615	0.800175	0.815748	0.79888	0.788744	0.854406	0.845052	0.000869823	0.558942	0.244633	7	27193709	HOXA7	NM_006896
cg05538387	0.0413293	0.0595542	0.0348389	0.0291753	0.0534383	0.0485487	0.0562535	0.0437833	0.0508409	0.0494706	0.0416984	0.0284081	0.0441696	0.0419667	0.0485898	0.0559003	0.000870602	0.558889	0.244633	10	103348072	POLL;RP11-529I10.4	NM_013274;NM_015448
cg12156287	0.493673	0.500145	0.566073	0.554359	0.609857	0.637169	0.716839	0.736042	0.61819	0.658355	0.493576	0.478926	0.543033	0.516681	0.622536	0.63294	0.00087192	0.558797	0.244633	11	132662866	OPCML;OPCML	NM_002545;NM_001012393
cg13475995	0.618502	0.670286	0.658157	0.719926	0.602793	0.584016	0.614829	0.687948	0.619094	0.627904	0.688358	0.723378	0.659988	0.668854	0.633587	0.627707	0.000872091	0.558786	0.244633	10	5882576	/	/
cg06596689	0.0822107	0.0927785	0.0719135	0.0705167	0.0824469	0.0763886	0.0778579	0.07888	0.0966736	0.0800008	0.0505279	0.0526249	0.0764032	0.0823161	0.0882309	0.0774874	0.000872711	0.558743	0.244633	7	139875956	LOC100134229;JHDM1D	NR_024451;NM_030647
cg24914860	0.051034	0.051408	0.0485169	0.0452756	0.0584805	0.0604132	0.0539652	0.0507593	0.0608078	0.058312	0.0501224	0.0244155	0.0582708	0.0624091	0.060461	0.0665516	0.000872883	0.558731	0.244633	12	56360681	CDK2;CDK2;CDK2;SILV;CDK2	NM_052827;NM_001798;NM_001798;NM_006928;NM_052827
cg19583211	0.130692	0.120678	0.146596	0.119622	0.109087	0.120136	0.116202	0.127208	0.119914	0.118065	0.150828	0.135243	0.130093	0.117185	0.114568	0.120847	0.000872975	0.558725	0.244633	2	162273185	TBR1	NM_006593
cg24586870	0.988646	0.990408	0.992618	0.988348	0.983868	0.98236	0.982467	0.985047	0.981026	0.984599	0.98872	0.987459	0.985602	0.983681	0.980372	0.986207	0.000873438	0.558693	0.244633	2	233198590	DIS3L2	NM_152383
cg02668233	0.477575	0.492311	0.0869364	0.094295	0.839933	0.818658	0.493729	0.507468	0.461145	0.458601	0.0937793	0.0723181	0.0859438	0.0917831	0.468683	0.48732	0.000873786	0.558669	0.244633	12	125813494	TMEM132B	NM_052907
cg09745812	0.865084	0.851793	0.857299	0.860568	0.847313	0.860063	0.854883	0.852626	0.830579	0.826452	0.869279	0.899615	0.86038	0.842805	0.845463	0.84474	0.00087396	0.558657	0.244633	6	140320792	/	/
cg04890870	0.0188784	0.0159625	0.00326841	0.0089947	0.0197274	0.01455	0.0118924	0.0195358	0.022609	0.0192607	0.0130343	0	0.0174392	0.0064036	0.0205264	0.0209831	0.000874254	0.558636	0.244633	11	47586876	PTPMT1;PTPMT1	NM_175732;NM_001143984
cg14153126	0.0701777	0.0593579	0.0455426	0.0598093	0.0643686	0.065644	0.0821549	0.0666001	0.0784203	0.0669993	0.0584117	0.0393138	0.0772107	0.0708187	0.0760273	0.0897301	0.000874346	0.55863	0.244633	9	131219302	ODF2;ODF2;ODF2	NM_153437;NM_153437;NM_002540
cg03744383	0.449851	0.469224	0.538651	0.466494	0.343924	0.35778	0.425376	0.436208	0.404971	0.421174	0.491998	0.4539	0.448875	0.427043	0.348765	0.342324	0.000874413	0.558625	0.244633	16	55867072	CES1;CES1;CES1;CES1;CES1;CES1	NM_001025195;NM_001025195;NM_001025194;NM_001266;NM_001025194;NM_001266
cg08073971	0.0379576	0.0352811	0.0335445	0.0287681	0.0424643	0.0427787	0.0380397	0.0439388	0.0398802	0.0508862	0.032611	0.0318756	0.0273816	0.0394703	0.0412735	0.0392555	0.000874809	0.558598	0.244633	7	128784712	TSPAN33;TSPAN33	NM_178562;NM_178562
cg07344147	0.0114155	0.0209127	0.0126387	0.00741155	0.032545	0.0194547	0.0183666	0.0200829	0.0206776	0.0275128	0.0141117	0.00935628	0.0229858	0.0249329	0.021598	0.0228516	0.000875791	0.55853	0.244739	1	154378025	IL6R;IL6R;IL6R;IL6R	NM_000565;NM_000565;NM_181359;NM_181359
cg14461752	0.906352	0.918315	0.905821	0.906867	0.902956	0.902088	0.903136	0.892602	0.882373	0.89449	0.913235	0.924878	0.909217	0.895979	0.896946	0.898087	0.000878787	0.558324	0.244844	5	143191194	HMHB1	NM_021182
cg20229014	0.0754994	0.0890466	0.0577615	0.069609	0.0802373	0.0751449	0.0803851	0.0733069	0.0919769	0.0790297	0.0531673	0.0305118	0.0696668	0.0685755	0.0698573	0.071549	0.000879262	0.558292	0.244844	8	134529378	ST3GAL1;ST3GAL1	NM_003033;NM_173344
cg18359952	0.01839	0.0166135	0.00354599	0.011442	0.0243465	0.0193324	0.0181649	0.0213364	0.0172003	0.0169709	0.00313422	0.00600028	0.0207357	0.0305703	0.0171414	0.0228179	0.000879468	0.558278	0.244844	10	70587204	STOX1;STOX1;STOX1;STOX1;STOX1	NM_001130161;NM_152709;NM_001130159;NM_001130160;NM_001130162
cg26075356	0.0533636	0.0552224	0.0434214	0.0390824	0.0470565	0.0766991	0.0707958	0.0692807	0.0561496	0.0513751	0.0419483	0.0351957	0.0616427	0.0449557	0.0642174	0.0656449	0.000880736	0.558191	0.244844	13	47125801	LRCH1;LRCH1;LRCH1	NM_001164213;NM_015116;NM_001164211
cg18149689	0.0317633	0.03088	0.0301851	0.0231306	0.0298195	0.039353	0.0301963	0.0274596	0.0306204	0.041365	0.0153433	0.00346312	0.028844	0.0296288	0.0298352	0.0306208	0.00088116	0.558162	0.244844	3	193721164	/	/
cg06520134	0.816806	0.820833	0.805007	0.800578	0.851564	0.821328	0.856562	0.876398	0.848477	0.814268	0.793358	0.81212	0.812638	0.835838	0.854322	0.843028	0.000881881	0.558112	0.244844	20	45146311	/	/
cg13569207	0.875112	0.875971	0.882003	0.872586	0.492588	0.527408	0.0219687	0.00991369	0.55423	0.53427	0.863453	0.895189	0.547145	0.566282	0.0499497	0.058848	0.000881962	0.558107	0.244844	7	149536854	ZNF862	NM_001099220
cg02114696	0.721484	0.73461	0.765953	0.785183	0.718354	0.71683	0.757451	0.744057	0.699725	0.674494	0.748675	0.802578	0.734963	0.698188	0.715815	0.686471	0.000882145	0.558094	0.244844	17	5026840	ZNF232	NM_014519
cg22500151	0.0170106	0.0143008	0.00762503	0.0109392	0.0177619	0.0172474	0.0207645	0.0230708	0.0230834	0.022954	0.0105687	0.0116902	0.00899004	0.018217	0.0125219	0.0160274	0.000882293	0.558084	0.244844	1	160068371	IGSF8;IGSF8	NM_052868;NM_052868
cg18563413	0.215857	0.208751	0.281957	0.242651	0.160695	0.148113	0.249306	0.19849	0.155427	0.189054	0.336249	0.304064	0.181561	0.159291	0.213402	0.254829	0.000882981	0.558037	0.244844	19	51843854	VSIG10L	NM_001163922
cg05577016	0.398548	0.382874	0.46296	0.399124	0.376047	0.349475	0.428624	0.402501	0.380034	0.40283	0.46776	0.481403	0.410904	0.385534	0.388115	0.382468	0.000883341	0.558013	0.244844	4	7945149	/	/
cg01961752	0.125276	0.113465	0.155108	0.182063	0.122172	0.124298	0.11722	0.102654	0.159306	0.151312	0.397564	0.391784	0.130006	0.123894	0.12262	0.116723	0.000883569	0.557997	0.244844	1	1109012	TTLL10	NM_001130045
cg22341968	0.0345397	0.0469492	0.0400551	0.0380105	0.0544343	0.0389442	0.0619694	0.0540553	0.0477694	0.0494494	0.0340237	0.0170706	0.0515298	0.0530089	0.060586	0.0460711	0.000884001	0.557967	0.244844	16	27280283	NSMCE1	NM_145080
cg18106968	0.880948	0.857432	0.896506	0.870573	0.869223	0.868297	0.837678	0.887886	0.832656	0.848034	0.897521	0.907814	0.848856	0.869388	0.853398	0.836844	0.000885607	0.557858	0.245071	8	38297746	FGFR1;FGFR1;FGFR1;FGFR1;FGFR1;FGFR1;FGFR1	NM_023106;NM_023108;NM_023105;NM_023111;NM_023107;NM_015850;NM_023110
cg16566191	0.619149	0.620893	0.608163	0.593042	0.630252	0.628001	0.638859	0.672319	0.629341	0.615379	0.570411	0.56219	0.567953	0.61393	0.674174	0.667256	0.000886025	0.557829	0.245071	5	2642995	/	/
cg13512951	0.647032	0.644652	0.622244	0.603121	0.675714	0.646404	0.689278	0.726474	0.641667	0.64544	0.554859	0.513893	0.634881	0.65712	0.619197	0.624907	0.000887731	0.557713	0.245375	9	127029180	NEK6;NEK6;NEK6;NEK6	NM_001145001;NM_014397;NM_001166167;NM_001166168
cg02915746	0.0499631	0.0493171	0.0421224	0.0614276	0.0531687	0.080736	0.0593633	0.0599872	0.063968	0.069853	0.0425907	0.0185561	0.0645165	0.0684842	0.0665118	0.0672531	0.000889127	0.557618	0.245586	2	27486460	SLC30A3	NM_003459
cg17712928	0.871556	0.8914	0.904756	0.909272	0.81474	0.82908	0.845306	0.862033	0.846872	0.831256	0.879835	0.938205	0.866395	0.910176	0.876375	0.886413	0.000890241	0.557543	0.245586	7	2124974	MAD1L1;MAD1L1;MAD1L1	NM_003550;NM_001013837;NM_001013836
cg18931895	0.0689226	0.0614463	0.0685667	0.0574747	0.066113	0.0650176	0.0708722	0.0649783	0.0703223	0.0737149	0.0582146	0.0430573	0.0630222	0.0620407	0.0713727	0.0734298	0.000890982	0.557492	0.245586	2	239112214	ILKAP;ILKAP	NM_030768;NM_030768
cg11718965	0.906279	0.908645	0.905217	0.91112	0.884499	0.879959	0.89202	0.895259	0.890627	0.887576	0.91563	0.910552	0.877535	0.905059	0.864533	0.893268	0.000891659	0.557446	0.245586	7	151491426	PRKAG2;PRKAG2	NM_001040633;NM_016203
cg17697739	0.887322	0.887947	0.912942	0.879258	0.859342	0.869817	0.876684	0.878157	0.869437	0.849148	0.89486	0.896465	0.875226	0.876428	0.885588	0.874735	0.00089198	0.557425	0.245586	6	1873340	GMDS	NM_001500
cg15337055	0.0538849	0.0595194	0.0641589	0.0544856	0.0535302	0.0638756	0.0651104	0.0636558	0.0689605	0.0659287	0.0384129	0.0411614	0.0589093	0.0552169	0.0628465	0.0585145	0.000892123	0.557415	0.245586	14	75745358	FOS	NM_005252
cg05777052	0.91464	0.907341	0.929181	0.919863	0.909115	0.895632	0.915149	0.906496	0.896133	0.901724	0.912128	0.941662	0.914821	0.916762	0.912299	0.908913	0.000893267	0.557338	0.245586	15	40573419	/	/
cg02282631	0.730172	0.693622	0.828454	0.787573	0.711669	0.710746	0.75084	0.766898	0.626012	0.650276	0.821694	0.860679	0.72024	0.693402	0.743895	0.767935	0.000893327	0.557333	0.245586	5	42953543	/	/
cg04131969	0.454504	0.501754	0.0265284	0.0398975	0.51796	0.459405	0.919539	0.914831	0.931326	0.898612	0.467886	0.472438	0.464346	0.48322	0.900692	0.892441	0.000894544	0.557251	0.24559	2	33951647	MYADML	NR_003143
cg26880961	0.36722	0.379348	0.345514	0.334147	0.404996	0.353579	0.404563	0.357662	0.361062	0.366534	0.305041	0.240553	0.367764	0.325883	0.379939	0.377756	0.000894553	0.557251	0.24559	2	92231224	/	/
cg04794420	0.162514	0.151686	0.158047	0.144346	0.130535	0.13271	0.126141	0.132577	0.12996	0.129279	0.169811	0.152868	0.142318	0.123917	0.133963	0.150672	0.000895724	0.557171	0.245746	12	56474392	ERBB3;ERBB3	NM_001005915;NM_001982
cg07885741	0.841471	0.856282	0.884171	0.869792	0.837893	0.825825	0.866811	0.869888	0.825369	0.834345	0.875785	0.931144	0.821129	0.843703	0.825743	0.834356	0.000896835	0.557097	0.245781	17	34812471	/	/
cg22864077	0.100482	0.106567	0.0732456	0.0834156	0.199943	0.206848	0.158406	0.169445	0.175991	0.208078	0.158497	0.109414	0.182306	0.140863	0.186344	0.212181	0.000897794	0.557032	0.245781	2	131185333	/	/
cg18810937	0.88607	0.882225	0.922921	0.927233	0.884937	0.899946	0.885771	0.906654	0.893123	0.893494	0.918369	0.956167	0.895659	0.907277	0.906136	0.886437	0.000897929	0.557023	0.245781	8	1139228	/	/
cg13287519	0.970145	0.967311	0.974434	0.974785	0.965842	0.961892	0.970964	0.956625	0.966176	0.965014	0.977336	0.989749	0.970423	0.968839	0.971247	0.973925	0.000899941	0.556887	0.245781	2	23865749	KLHL29	NM_052920
cg09384411	0.0772193	0.0802714	0.0630818	0.0563264	0.0629084	0.075825	0.0809182	0.0783816	0.0727971	0.0943827	0.0649429	0.0473619	0.0775456	0.0687607	0.0850875	0.0864789	0.000901215	0.556802	0.245781	3	44063756	/	/
cg06487986	0.0492614	0.0504579	0.0482034	0.0308096	0.0587129	0.0596782	0.0573907	0.0497491	0.0535406	0.0590613	0.0472617	0.0241088	0.0591488	0.0563736	0.0487872	0.0566431	0.000901565	0.556778	0.245781	1	7843564	PER3	NM_016831
cg00653460	0.572018	0.59931	0.62556	0.495648	0.61788	0.481007	0.532043	0.49472	0.471869	0.426195	0.712674	0.877097	0.638883	0.562442	0.492923	0.496252	0.00090199	0.55675	0.245781	3	101406220	RPL24	NM_000986
cg21707816	0.669215	0.649198	0.619084	0.668712	0.677251	0.694973	0.68636	0.691945	0.664408	0.670553	0.6219	0.639698	0.661331	0.664844	0.670924	0.653451	0.000902154	0.556739	0.245781	3	38537451	EXOG;EXOG	NM_001145464;NM_005107
cg05972000	0.0134878	0.0149634	0.0099275	0.0118134	0.0237783	0.0216475	0.025148	0.00838182	0.0154211	0.0217422	0.00959324	0.0048642	0.0172758	0.01801	0.0179438	0.0202911	0.000902661	0.556705	0.245781	8	67525501	MYBL1;MYBL1	NM_001144755;NM_001080416
cg15909132	0.3236	0.332271	0.337682	0.285838	0.32997	0.387068	0.406208	0.437107	0.364898	0.350459	0.287541	0.279795	0.315934	0.371404	0.360797	0.348012	0.000902855	0.556692	0.245781	17	42431109	FAM171A2	NM_198475
cg24524451	0.100428	0.113695	0.099871	0.0793902	0.0973045	0.105505	0.111382	0.107308	0.100694	0.124412	0.0690984	0.0788714	0.119859	0.112466	0.130725	0.134104	0.000905438	0.556519	0.245781	7	140372725	ADCK2	NM_052853
cg01086526	0.91163	0.899497	0.899705	0.935682	0.907183	0.898605	0.895178	0.878321	0.892087	0.908257	0.926427	0.939503	0.9055	0.909856	0.877011	0.902543	0.000906789	0.556429	0.245781	5	3188191	/	/
cg24144440	0.185308	0.204894	0.198526	0.198522	0.178223	0.176893	0.18887	0.203298	0.18815	0.180872	0.241726	0.216289	0.198571	0.174555	0.178388	0.182733	0.000907136	0.556405	0.245781	1	119526882	TBX15	NM_152380
cg21592293	0.0326764	0.0265014	0.0308069	0.0228322	0.0308946	0.0363806	0.0352812	0.0256582	0.0318208	0.0458662	0.0216533	0.0147011	0.0370995	0.0281883	0.0378732	0.0364237	0.000907351	0.556391	0.245781	2	25264883	EFR3B	NM_014971
cg02430039	0.661991	0.660082	0.609818	0.631485	0.579078	0.567318	0.613343	0.590084	0.59479	0.589801	0.688333	0.708786	0.551465	0.568288	0.565181	0.559875	0.00090754	0.556378	0.245781	17	47967818	/	/
cg15357156	0.858646	0.833652	0.870384	0.901454	0.829498	0.865965	0.791471	0.847125	0.812898	0.779773	0.880561	0.918291	0.826611	0.874236	0.872355	0.813066	0.000907587	0.556375	0.245781	1	23884373	/	/
cg03266123	0.878111	0.852132	0.86822	0.880452	0.856229	0.827182	0.84606	0.860007	0.804728	0.837541	0.865834	0.891341	0.876476	0.855003	0.846811	0.839027	0.000908448	0.556318	0.245781	2	132724819	/	/
cg24287362	0.513617	0.512602	0.539844	0.531877	0.593216	0.611221	0.661534	0.695926	0.588954	0.614092	0.458757	0.501171	0.516828	0.462019	0.651789	0.616273	0.000908576	0.556309	0.245781	11	132662772	OPCML;OPCML	NM_002545;NM_001012393
cg11691287	0.689578	0.709807	0.716449	0.703182	0.621981	0.640394	0.66362	0.706211	0.598725	0.616702	0.696969	0.724363	0.654798	0.695511	0.67618	0.626714	0.00090888	0.556289	0.245781	12	52713040	KRT83	NM_002282
cg02902915	0.91626	0.924563	0.932684	0.970611	0.908743	0.90993	0.913492	0.89438	0.918858	0.921869	0.924551	0.960437	0.922994	0.916251	0.902958	0.91357	0.000909123	0.556273	0.245781	1	111145889	KCNA2	NM_004974
cg06598386	0.50302	0.454689	0.503167	0.472988	0.399407	0.434676	0.352065	0.392933	0.337937	0.38545	0.560946	0.492515	0.448598	0.268817	0.358459	0.385952	0.000909123	0.556273	0.245781	12	67830705	/	/
cg05024143	0.705379	0.737866	0.762336	0.75871	0.723891	0.732818	0.724545	0.718918	0.710104	0.712494	0.751436	0.740379	0.72875	0.706474	0.710419	0.720957	0.000910503	0.556181	0.245781	16	1465405	UNKL	NM_001037125
cg22917082	0.0123684	0.0182971	0.00854062	0.016464	0.0214698	0.0238686	0.0342133	0.0166265	0.024604	0.0270693	0.0100518	0.000295281	0.0190886	0.0163086	0.0135937	0.015724	0.000910581	0.556176	0.245781	X	16804636	CXorf15;CXorf15	NM_001168683;NM_018360
cg01168535	0.0566442	0.0677099	0.0613018	0.0693647	0.0756485	0.0686023	0.0692061	0.0889161	0.0760938	0.0752176	0.048718	0.0394842	0.06965	0.0659536	0.0710263	0.0609686	0.000911455	0.556118	0.245781	7	100292265	/	/
cg15784006	0.988424	0.988325	0.993388	0.99235	0.986425	0.987035	0.99115	0.987362	0.985154	0.985015	0.990308	0.993881	0.987068	0.992106	0.988851	0.98898	0.000912531	0.556046	0.245781	7	6692445	/	/
cg20031364	0.545969	0.547563	0.568748	0.583116	0.47954	0.52602	0.587113	0.591704	0.491499	0.490584	0.622512	0.655008	0.52447	0.554295	0.537114	0.517755	0.000912646	0.556038	0.245781	17	36731152	SRCIN1	NM_025248
cg04480325	0.791741	0.797748	0.813878	0.784185	0.781944	0.761868	0.815653	0.760216	0.763556	0.772738	0.816634	0.834048	0.773896	0.798147	0.757795	0.753816	0.000912941	0.556019	0.245781	2	37422917	/	/
cg26905112	0.490491	0.46763	0.466266	0.487899	0.516301	0.498271	0.494639	0.501922	0.514975	0.498408	0.468516	0.458432	0.512046	0.515018	0.505902	0.485402	0.000914043	0.555946	0.245781	19	53197405	/	/
cg10583180	0.311328	0.296453	0.298707	0.361059	0.306316	0.309451	0.306551	0.294869	0.27589	0.301047	0.382524	0.360002	0.285556	0.297059	0.312595	0.301957	0.000914365	0.555924	0.245781	6	101851354	GRIK2;GRIK2;GRIK2	NM_001166247;NM_175768;NM_021956
cg00572387	0.767706	0.809242	0.65454	0.662954	0.762202	0.779555	0.765373	0.797549	0.775097	0.767404	0.680176	0.689044	0.776558	0.756812	0.743834	0.721717	0.000914384	0.555923	0.245781	20	1472914	SIRPB2;SIRPB2	NM_001122962;NM_001134836
cg18073390	0.55342	0.537918	0.6319	0.670397	0.626187	0.562833	0.585253	0.582923	0.546138	0.583537	0.664744	0.691788	0.618319	0.559192	0.558096	0.557059	0.000914603	0.555909	0.245781	5	140166568	PCDHA1;PCDHA1;PCDHA1	NM_031410;NM_031411;NM_018900
cg23254389	0.875085	0.893532	0.885712	0.903567	0.860662	0.883534	0.888174	0.872683	0.865535	0.862549	0.890585	0.903971	0.861792	0.873808	0.859601	0.869414	0.000917231	0.555735	0.246184	7	102098383	ALKBH4	NM_017621
cg13752184	0.699396	0.703769	0.69019	0.60568	0.872633	0.841547	0.723797	0.746238	0.861959	0.792026	0.640546	0.630461	0.860426	0.871897	0.772266	0.759879	0.000917317	0.555729	0.246184	13	100219013	/	/
cg00502963	0.0483298	0.0409766	0.0309579	0.0270633	0.0393234	0.0466155	0.0356544	0.0327557	0.0476286	0.051291	0.0255119	0.0258862	0.0478333	0.0358966	0.0556535	0.0500338	0.000918855	0.555627	0.246236	1	150488444	/	/
cg22242345	0.924883	0.909963	0.941936	0.920051	0.904201	0.896605	0.915016	0.913687	0.914072	0.898065	0.931545	0.948546	0.929444	0.912176	0.910847	0.928766	0.000919477	0.555586	0.246236	17	81011013	B3GNTL1	NM_001009905
cg08336425	0.522643	0.53883	0.644324	0.633102	0.582271	0.529382	0.554391	0.587905	0.407774	0.395555	0.644322	0.644652	0.581689	0.469841	0.479114	0.506977	0.000919716	0.55557	0.246236	12	125140167	/	/
cg06326278	0.990539	0.976329	0.987312	0.974116	0.988214	0.988553	0.98772	0.988476	0.985298	0.984943	0.959572	0.967015	0.97396	0.975502	0.988321	0.988651	0.000920868	0.555494	0.246236	13	114827493	RASA3	NM_007368
cg04246699	0.108201	0.12264	0.0841488	0.0975047	0.136737	0.130967	0.137246	0.145028	0.114679	0.121201	0.11506	0.0655804	0.138025	0.11079	0.118517	0.150262	0.000921739	0.555437	0.246236	17	80674513	FN3KRP	NM_024619
cg20861250	0.843751	0.850181	0.873585	0.880764	0.826198	0.796874	0.80838	0.782717	0.812125	0.813961	0.851119	0.859866	0.839246	0.875088	0.843012	0.831305	0.000923521	0.55532	0.246236	15	67701662	IQCH	NM_001031715
cg10126324	0.519916	0.575875	0.560235	0.507717	0.495308	0.511633	0.465237	0.438484	0.456243	0.474025	0.551485	0.530425	0.505522	0.502491	0.475816	0.458633	0.000924292	0.555269	0.246236	1	1052600	C1orf159	NM_017891
cg09959790	0.754301	0.774713	0.729749	0.766467	0.796693	0.781801	0.779739	0.799218	0.791315	0.772208	0.738079	0.735085	0.775016	0.810129	0.78237	0.761819	0.000924456	0.555258	0.246236	13	59616937	/	/
cg02769172	0.0699842	0.0834251	0.0433369	0.0588049	0.078719	0.0850482	0.0850201	0.0949578	0.0900091	0.0976108	0.0739407	0.0503279	0.0991732	0.0904686	0.0789534	0.0785577	0.000927215	0.555078	0.246236	11	67981027	SUV420H1;SUV420H1	NM_017635;NM_016028
cg07639694	0.204991	0.190076	0.21389	0.180161	0.279155	0.25954	0.242965	0.251603	0.278567	0.300748	0.197042	0.174065	0.256251	0.162711	0.230978	0.228509	0.000927612	0.555052	0.246236	17	7254909	KCTD11	NM_001002914
cg01074001	0.889452	0.883064	0.884655	0.911303	0.875689	0.869633	0.892928	0.889761	0.884043	0.876573	0.902618	0.918695	0.874669	0.887399	0.867908	0.881301	0.000927649	0.555049	0.246236	16	16047381	ABCC1;ABCC1;ABCC1;ABCC1;ABCC1	NM_019862;NM_019898;NM_019899;NM_004996;NM_019900
cg08885201	0.0491368	0.0499031	0.0405421	0.0501561	0.0470454	0.059373	0.0654445	0.0437637	0.0706233	0.0729327	0.0380154	0.0115783	0.0549244	0.0703278	0.0615781	0.0590809	0.00092917	0.55495	0.246236	16	69419692	TERF2	NM_005652
cg21213853	0.600566	0.598182	0.548253	0.553725	0.478748	0.447706	0.532395	0.57544	0.498736	0.513908	0.654379	0.674245	0.612611	0.547025	0.527324	0.512837	0.000929222	0.554946	0.246236	3	51741473	GRM2;GRM2	NM_000839;NM_001130063
cg25539759	0.857973	0.869606	0.869451	0.85729	0.885864	0.877214	0.882469	0.897786	0.883844	0.883641	0.846455	0.86957	0.883344	0.874964	0.866901	0.891255	0.000929814	0.554907	0.246236	13	107211856	ARGLU1	NM_018011
cg08762919	0.915174	0.928531	0.91154	0.932696	0.888347	0.903818	0.896377	0.918801	0.906117	0.895941	0.927913	0.928877	0.896936	0.916511	0.906845	0.899802	0.000929956	0.554898	0.246236	16	85328980	/	/
cg16777620	0.0406837	0.0482491	0.0435809	0.034235	0.0599082	0.0461852	0.0720638	0.044537	0.0578909	0.0560681	0.0367508	0.04158	0.0508976	0.0513889	0.0539389	0.0584129	0.000930601	0.554856	0.246236	3	11761382	VGLL4	NM_014667
cg21205654	0.561524	0.584417	0.593799	0.564259	0.533462	0.512737	0.550146	0.533269	0.556573	0.558145	0.591356	0.607777	0.558725	0.540885	0.546402	0.574844	0.000930848	0.55484	0.246236	X	118110766	LONRF3;LONRF3	NM_001031855;NM_024778
cg03403116	0.0159465	0.0139797	0.00978971	0.0068647	0.0191173	0.0189539	0.0151433	0.0158614	0.0202115	0.0217513	0.00682375	0.00995281	0.0201139	0.0157281	0.0354644	0.0183125	0.000931288	0.554811	0.246236	12	7079879	PHB2;PHB2;PHB2;PHB2;EMG1	NM_001144831;NM_007273;NM_007273;NM_001144831;NM_006331
cg01438537	0.684088	0.702653	0.720254	0.711892	0.683981	0.674624	0.683973	0.700513	0.669384	0.687613	0.691587	0.724768	0.692537	0.675453	0.679786	0.677254	0.000931706	0.554784	0.246236	2	70348955	/	/
cg19251564	0.51215	0.528985	0.547634	0.5064	0.656323	0.617857	0.606463	0.618794	0.610295	0.601351	0.547819	0.553298	0.601354	0.601959	0.595173	0.597748	0.000932029	0.554763	0.246236	6	166418922	/	/
cg05642024	0.415328	0.414986	0.417784	0.433851	0.328327	0.341707	0.295049	0.282374	0.356819	0.343906	0.431284	0.424275	0.425536	0.441379	0.370787	0.376903	0.000932486	0.554733	0.246236	15	23378571	HERC2P2	NR_002824
cg18838701	0.511145	0.500474	0.295908	0.309644	0.263486	0.254352	0.243759	0.23618	0.242873	0.259024	0.687176	0.68951	0.294425	0.298481	0.309192	0.327141	0.000933232	0.554685	0.246236	19	55668612	TNNI3	NM_000363
cg07906115	0.0781514	0.0624656	0.0639877	0.0625214	0.0785326	0.0675548	0.07636	0.0589819	0.0776902	0.0709644	0.0455447	0.0286332	0.0590468	0.0752046	0.0775256	0.0818778	0.000933319	0.554679	0.246236	19	1408136	DAZAP1;DAZAP1	NM_018959;NM_170711
cg17842130	0.876268	0.863516	0.860009	0.870813	0.895974	0.878218	0.877483	0.895385	0.879874	0.87923	0.861684	0.854949	0.871627	0.867838	0.881051	0.867302	0.000933808	0.554647	0.246236	17	723242	NXN	NM_022463
cg22510139	0.505352	0.524543	0.535305	0.566703	0.475818	0.490628	0.506241	0.533973	0.457406	0.468113	0.536085	0.526831	0.49388	0.504444	0.500113	0.499282	0.000934117	0.554627	0.246236	1	3058822	PRDM16;PRDM16	NM_022114;NM_199454
cg05093811	0.596669	0.61067	0.64012	0.603757	0.600791	0.583147	0.584616	0.595283	0.539739	0.539857	0.605553	0.643933	0.586561	0.559111	0.578062	0.577393	0.000934681	0.55459	0.246236	3	58059919	FLNB;FLNB;FLNB;FLNB	NM_001164319;NM_001164317;NM_001164318;NM_001457
cg26638005	0.430159	0.449913	0.482088	0.402621	0.41505	0.36234	0.426115	0.344054	0.409839	0.408413	0.511312	0.540629	0.461269	0.462296	0.428784	0.413947	0.000935008	0.554569	0.246236	2	131090049	/	/
ch.X.88220680F	0.0806189	0.0862577	0.0797556	0.0786881	0.0821666	0.091999	0.0835137	0.092306	0.0868532	0.0863372	0.0777073	0.0586465	0.0761578	0.0852453	0.0858073	0.0886182	0.000935032	0.554567	0.246236	X	88334024	/	/
cg04563671	0.88845	0.878406	0.853392	0.860319	0.873285	0.878677	0.87988	0.916069	0.893625	0.883259	0.838017	0.842764	0.879658	0.908454	0.889526	0.872481	0.000935085	0.554564	0.246236	11	118036424	SCN2B	NM_004588
cg21826258	0.75341	0.780482	0.715762	0.718402	0.735843	0.759992	0.736865	0.78522	0.793816	0.764017	0.692901	0.658139	0.687624	0.726957	0.749261	0.772808	0.000936184	0.554492	0.246366	15	31293713	TRPM1	NM_002420
cg20641660	0.0599713	0.0570707	0.0356125	0.0403636	0.0502949	0.0543271	0.0758207	0.0619305	0.0567173	0.055487	0.0322218	0.0172549	0.0300147	0.035471	0.0710239	0.0527883	0.000937869	0.554383	0.246576	11	76155487	C11orf30	NM_020193
cg16686242	0.35946	0.365088	0.336094	0.336785	0.342168	0.352986	0.345731	0.379635	0.369535	0.376452	0.326689	0.320578	0.362883	0.340352	0.357075	0.354822	0.000938712	0.554328	0.246576	X	51361885	/	/
cg04402371	0.894818	0.881984	0.874389	0.912937	0.817909	0.871789	0.844185	0.835107	0.845735	0.837539	0.925747	0.899134	0.826156	0.879379	0.889385	0.852538	0.000938804	0.554323	0.246576	X	24691042	PCYT1B	NM_001163264
cg01799075	0.839281	0.834642	0.861765	0.852348	0.805091	0.805833	0.774781	0.802885	0.806563	0.814847	0.841013	0.887036	0.813071	0.794847	0.851642	0.76688	0.000939717	0.554263	0.246657	16	13689377	/	/
cg26785743	0.820898	0.83853	0.884759	0.860703	0.847769	0.833993	0.814117	0.856268	0.826288	0.831438	0.866019	0.898652	0.855843	0.820619	0.833495	0.831655	0.000940792	0.554194	0.246779	1	3673224	CCDC27	NM_152492
cg26892843	0.893861	0.900203	0.900809	0.915232	0.884301	0.897726	0.868866	0.909791	0.886612	0.891534	0.943523	0.92705	0.895106	0.890804	0.859946	0.847622	0.000943348	0.554029	0.24729	10	43375618	/	/
cg26910047	0.925664	0.92351	0.911486	0.912049	0.927596	0.894284	0.939095	0.958239	0.94028	0.948601	0.880293	0.846827	0.925565	0.918716	0.945921	0.913023	0.000944293	0.553968	0.247379	18	77234438	NFATC1;NFATC1;NFATC1;NFATC1	NM_006162;NM_172388;NM_172389;NM_172387
cg10260050	0.894381	0.902108	0.900648	0.915054	0.896434	0.889915	0.874917	0.897585	0.885604	0.88835	0.922498	0.921653	0.881414	0.885119	0.904042	0.897976	0.000945318	0.553902	0.247487	11	118415431	C11orf60;TMEM25;TMEM25;C11orf60	NM_020153;NM_001144037;NM_001144038;NM_001168618
cg18145047	0.0420807	0.0442701	0.0652321	0.0570099	0.0831085	0.0697705	0.0738502	0.0842827	0.0799053	0.0755472	0.0449483	0.0301399	0.0803694	0.0631472	0.0655823	0.0647162	0.000946298	0.553839	0.247585	5	140700638	TAF7	NM_005642
cg23361828	0.687149	0.681491	0.716628	0.642386	0.708316	0.672915	0.557839	0.539118	0.612549	0.634505	0.827542	0.899449	0.640749	0.579757	0.471536	0.543943	0.000947012	0.553793	0.247612	2	239463246	/	/
cg00639615	0.510613	0.512488	0.556931	0.612492	0.459154	0.45845	0.524586	0.527895	0.468757	0.485725	0.596888	0.530045	0.497016	0.498605	0.511133	0.523627	0.000949198	0.553652	0.248024	15	89786496	FANCI;FANCI	NM_001113378;NM_018193
cg19974128	0.0676148	0.0926856	0.0728149	0.0617008	0.0912412	0.0838813	0.100174	0.0879455	0.0897918	0.0842204	0.0772139	0.0524932	0.0844402	0.0747797	0.0944074	0.0786033	0.000950451	0.553572	0.248078	22	19110040	DGCR2	NM_005137
cg03445316	0.812436	0.807667	0.839063	0.789097	0.838412	0.831831	0.822797	0.83552	0.83883	0.832837	0.771522	0.758581	0.836495	0.8379	0.815596	0.821272	0.000950627	0.553561	0.248078	15	40423298	/	/
cg21494337	0.0330831	0.0355352	0.0271042	0.0261314	0.0317965	0.0377701	0.0377514	0.032548	0.035086	0.028437	0.0235064	0.0168818	0.038766	0.0316857	0.0328264	0.0344551	0.00095127	0.553519	0.248086	2	25015597	CENPO;C2orf79	NM_024322;NM_001013663
cg18746037	0.444666	0.456464	0.436453	0.450607	0.426206	0.424181	0.426726	0.432557	0.431878	0.417704	0.511095	0.494588	0.493229	0.462302	0.437488	0.425578	0.000951953	0.553476	0.248106	9	68408734	/	/
cg09513276	0.439641	0.387859	0.479812	0.478222	0.417339	0.424898	0.442733	0.472328	0.422247	0.431754	0.543162	0.537732	0.414283	0.405604	0.372725	0.370656	0.000953803	0.553357	0.24832	20	55836676	BMP7	NM_001719
cg03339717	0.814931	0.825386	0.83011	0.867324	0.78738	0.734488	0.77586	0.826277	0.801717	0.785395	0.838262	0.843441	0.832059	0.826226	0.797653	0.78302	0.000954144	0.553336	0.24832	7	157503488	PTPRN2;PTPRN2;PTPRN2	NM_002847;NM_130842;NM_130843
cg11430197	0.362707	0.376584	0.343363	0.344626	0.308746	0.320064	0.341783	0.315263	0.332095	0.348111	0.419321	0.433831	0.370748	0.356522	0.332813	0.353897	0.000954611	0.553306	0.24832	8	43102008	/	/
cg21017569	0.941982	0.93198	0.881901	0.915082	0.806933	0.821911	0.858673	0.864429	0.815199	0.804103	0.900463	0.963481	0.888282	0.906245	0.872984	0.868376	0.000956761	0.553169	0.24872	17	7832769	KCNAB3	NM_004732
cg12437277	0.72112	0.7117	0.853845	0.864618	0.740123	0.741106	0.761776	0.715425	0.762132	0.715579	0.831778	0.870419	0.66265	0.686218	0.694513	0.658512	0.000957439	0.553125	0.248737	1	228743235	/	/
cg05618426	0.525103	0.534678	0.52007	0.497141	0.488107	0.519075	0.471378	0.490272	0.480711	0.446204	0.567315	0.580369	0.472746	0.448921	0.464279	0.481498	0.000958237	0.553075	0.248786	4	148401958	EDNRA;EDNRA;EDNRA	NR_028596;NM_001957;NM_001166055
cg16370772	0.120422	0.141903	0.12031	0.112725	0.171902	0.163896	0.146906	0.147296	0.142768	0.130045	0.0978472	0.0892392	0.116618	0.137232	0.128571	0.117043	0.000959084	0.553021	0.248847	14	76451771	C14orf179;C14orf179	NM_052873;NM_001102564
cg04614203	0.438866	0.454275	0.425133	0.433632	0.417315	0.42747	0.411644	0.424138	0.382745	0.393484	0.471362	0.454991	0.408972	0.419474	0.423743	0.421645	0.000961214	0.552885	0.24924	X	55114262	PAGE2	NM_207339
cg12062488	0.0239625	0.0149779	0.0268618	0.0188067	0.0331954	0.0311928	0.0242048	0.0329414	0.0295472	0.0407146	0.0181436	0.0169216	0.032416	0.0306744	0.0433035	0.0360772	0.000963994	0.552709	0.249288	19	9434852	ZNF559	NM_032497
cg25390476	0.018897	0.0301958	0.015031	0.0265604	0.0278004	0.0343595	0.0341856	0.0244182	0.0422874	0.0330238	0.0127583	0.0110474	0.0403327	0.0255393	0.0288248	0.025545	0.000965118	0.552638	0.249288	20	32398948	CHMP4B	NM_176812
cg07944278	0.0542566	0.0348752	0.0444954	0.032953	0.0537079	0.0577749	0.0465143	0.0499549	0.0532066	0.0510183	0.040519	0.0248218	0.0445427	0.0503955	0.0473803	0.0464365	0.000965445	0.552617	0.249288	6	35699425	LOC285847	NR_027117
cg25746778	0.166522	0.180868	0.204157	0.201368	0.127162	0.163572	0.137865	0.20381	0.118256	0.169097	0.295356	0.234655	0.156496	0.147623	0.194603	0.17321	0.000965529	0.552612	0.249288	10	131758331	EBF3	NM_001005463
cg13593284	0.802909	0.850882	0.80565	0.817446	0.858181	0.854699	0.848022	0.880381	0.84049	0.849405	0.804369	0.82491	0.81198	0.834484	0.864922	0.847009	0.000965922	0.552587	0.249288	9	74761911	/	/
cg25246745	0.024825	0.0320961	0.0193179	0.021449	0.0278069	0.0334905	0.029783	0.0340039	0.0318763	0.030212	0.0254087	0.0170926	0.0333561	0.0334023	0.0291569	0.0270643	0.000966311	0.552563	0.249288	10	102791028	PDZD7;SFXN3;SFXN3	NM_024895;NM_030971;NM_030971
cg10438649	0.473779	0.47835	0.483787	0.483136	0.443097	0.463491	0.456624	0.412167	0.426978	0.430602	0.476297	0.488172	0.455569	0.459158	0.471031	0.46237	0.000966315	0.552562	0.249288	12	64215897	/	/
cg16725552	0.79453	0.778182	0.0304868	0.0224775	0.794244	0.731096	0.749889	0.808969	0.733948	0.731417	0.423397	0.486427	0.702284	0.774373	0.759456	0.749116	0.000966977	0.552521	0.249288	14	26338282	/	/
cg10348193	0.0756719	0.0569653	0.0304088	0.0405934	0.0741973	0.0508726	0.0675285	0.0677706	0.0753243	0.0651098	0.0458979	0.0438231	0.0686056	0.0744963	0.0653197	0.0853901	0.000967309	0.5525	0.249288	7	150020240	LRRC61;ACTR3C;LRRC61	NM_001142928;NM_001164458;NM_023942
cg18237510	0.0214692	0.026861	0.021885	0.0177108	0.0319407	0.026722	0.0295672	0.0298292	0.0290847	0.0237104	0.0229301	0.00823783	0.0301823	0.0227562	0.025937	0.026509	0.000967945	0.552459	0.249288	1	153919190	DENND4B	NM_014856
cg14707053	0.715645	0.723437	0.717471	0.733951	0.693596	0.68078	0.706216	0.667542	0.654365	0.680916	0.698779	0.771816	0.661593	0.686557	0.662989	0.679787	0.000968868	0.552401	0.249288	6	42019127	TAF8	NM_138572
cg09322114	0.0443185	0.0598932	0.0337122	0.041159	0.0607753	0.0499953	0.0770719	0.0494592	0.0600749	0.0481654	0.0309639	0.0145705	0.040651	0.0446225	0.0443591	0.0493658	0.000969221	0.552379	0.249288	22	32145425	C22orf30	NM_173566
cg02015909	0.283842	0.262517	0.258303	0.255475	0.213909	0.204375	0.262187	0.237328	0.212197	0.209439	0.292962	0.277764	0.251013	0.20348	0.225822	0.229377	0.000969373	0.55237	0.249288	16	67034437	CES8	NM_173815
cg00088251	0.515438	0.528355	0.54498	0.523706	0.561497	0.554439	0.606662	0.629496	0.561627	0.5539	0.512038	0.490912	0.558809	0.57252	0.57396	0.5775	0.000970765	0.552282	0.249488	1	1449754	ATAD3A;ATAD3A;ATAD3A	NM_001170536;NM_018188;NM_001170535
cg04504312	0.126176	0.139196	0.111119	0.0998189	0.148507	0.173325	0.130243	0.129724	0.154877	0.147749	0.0934232	0.0711694	0.154866	0.142929	0.107872	0.12275	0.000971607	0.552229	0.249493	16	19533619	GDE1	NM_016641
cg00695760	0.56813	0.593824	0.585167	0.587897	0.544318	0.528408	0.560738	0.569498	0.507054	0.534907	0.610441	0.572771	0.583126	0.561347	0.567767	0.555055	0.000973068	0.552137	0.249493	1	201449404	/	/
cg12685539	0.1183	0.113512	0.0981807	0.10038	0.124811	0.149191	0.11861	0.0946861	0.118059	0.119665	0.0823421	0.0548809	0.132404	0.106227	0.122034	0.125092	0.000974049	0.552076	0.249493	11	10472001	AMPD3	NM_000480
cg22068659	0.936732	0.942454	0.95359	0.965723	0.941409	0.9299	0.94419	0.940576	0.939891	0.935741	0.955063	0.967626	0.946945	0.949586	0.947162	0.954289	0.00097454	0.552045	0.249493	19	1224987	STK11	NM_000455
cg11995069	0.020745	0.0225762	0.00783377	0.0174794	0.0287653	0.0200011	0.0163434	0.0246984	0.0232381	0.0186622	0.0128151	0.00603389	0.0190468	0.0183807	0.0202128	0.0200492	0.000974579	0.552042	0.249493	11	47600522	KBTBD4;NDUFS3;KBTBD4;KBTBD4;KBTBD4	NM_018095;NM_004551;NM_018095;NR_024222;NM_016506
cg18532089	0.0125116	0.0208549	0.0123745	0.00174556	0.0193078	0.0260677	0.0113683	0.0165449	0.0256211	0.0259527	0.0116035	0	0.0175223	0.00913495	0.0275359	0.0146475	0.000974776	0.55203	0.249493	5	785514	/	/
cg12619204	0.0720891	0.0914226	0.0636173	0.0637271	0.080826	0.0937319	0.0828901	0.0753113	0.0826803	0.0741159	0.068275	0.0452765	0.0694626	0.0779796	0.0826295	0.0824979	0.000975082	0.552011	0.249493	22	50912796	SBF1	NM_002972
cg14313398	0.557499	0.541843	0.539071	0.51325	0.587437	0.59734	0.586562	0.52033	0.596256	0.570525	0.531137	0.525872	0.576992	0.583498	0.582176	0.589029	0.0009767	0.551909	0.249749	14	90008373	FOXN3	NM_001085471
cg23677833	0.180948	0.165994	0.174438	0.129376	0.23881	0.248076	0.178578	0.194132	0.206783	0.190654	0.175392	0.119604	0.204529	0.178088	0.199614	0.224017	0.000978101	0.551822	0.24995	19	16308345	AP1M1;AP1M1	NM_001130524;NM_032493
cg06521531	0.514163	0.48568	0.545367	0.522704	0.455569	0.466778	0.505329	0.488158	0.453788	0.494609	0.517424	0.565919	0.531662	0.516608	0.505161	0.50516	0.000978926	0.55177	0.250004	X	135229551	FHL1;FHL1;FHL1;FHL1;FHL1	NR_027621;NM_001159703;NM_001159702;NM_001159700;NM_001449
cg11745019	0.0440443	0.0563849	0.0447166	0.0477841	0.0540933	0.0526591	0.061116	0.0584588	0.0527212	0.054952	0.0461273	0.0315366	0.0509148	0.0522073	0.0473439	0.0576022	0.00098026	0.551687	0.250161	8	108509756	ANGPT1	NM_001146
cg09628704	0.325694	0.304398	0.287517	0.319321	0.393935	0.39883	0.462807	0.510677	0.514031	0.516496	0.363139	0.350235	0.432387	0.441716	0.410914	0.44256	0.000980771	0.551655	0.250161	9	98514400	/	/
cg15491701	0.304845	0.310493	0.366481	0.266541	0.202271	0.275609	0.261568	0.235233	0.230089	0.225724	0.333403	0.307117	0.275282	0.303404	0.248894	0.28613	0.000981471	0.551611	0.250162	10	131759907	EBF3	NM_001005463
cg00038233	0.775655	0.753549	0.770634	0.797817	0.768111	0.754907	0.780968	0.76446	0.756685	0.750042	0.78998	0.822739	0.763656	0.757198	0.724828	0.746912	0.00098201	0.551578	0.250162	11	123899065	OR10G8	NM_001004464
cg11031647	0.623436	0.669892	0.674157	0.686388	0.640717	0.668904	0.638024	0.650449	0.640839	0.64148	0.692251	0.764147	0.645949	0.690346	0.607963	0.642378	0.000983664	0.551475	0.250366	X	110654011	DCX;DCX;DCX;DCX	NM_000555;NM_178153;NM_178152;NM_178151
cg18337363	0.939987	0.937691	0.939875	0.946265	0.929797	0.913385	0.924553	0.91846	0.926432	0.932816	0.935234	0.970109	0.924017	0.932739	0.932643	0.911343	0.00098404	0.551451	0.250366	3	52569053	NT5DC2;NT5DC2;NT5DC2	NM_022908;NM_022908;NM_001134231
cg16096311	0.0951272	0.0775044	0.0748494	0.0810344	0.0821893	0.0862388	0.107307	0.086001	0.0970462	0.10828	0.0741571	0.0499336	0.0789328	0.0880267	0.0827872	0.101124	0.000985076	0.551387	0.250472	1	151693261	C1orf230	NM_001144956
cg20902566	0.925072	0.933713	0.942442	0.935845	0.924581	0.914004	0.935324	0.931704	0.919365	0.909381	0.946908	0.955453	0.917724	0.917838	0.935607	0.924189	0.000986092	0.551324	0.250574	7	28038455	JAZF1	NM_175061
cg13750535	0.65388	0.625752	0.611106	0.621199	0.499106	0.49226	0.45269	0.470766	0.456327	0.460487	0.574449	0.549489	0.48868	0.505903	0.457721	0.471319	0.000988616	0.551168	0.251058	9	141042453	/	/
cg24005914	0.0485389	0.0440096	0.0221919	0.0242558	0.0390519	0.035006	0.0416573	0.0462391	0.0350204	0.0533823	0.0275526	0.00601496	0.0285683	0.0373813	0.0453678	0.0628592	0.00099133	0.551	0.251422	11	44587044	CD82;CD82	NM_001024844;NM_002231
cg04800682	0.0937933	0.0821346	0.0713726	0.0775312	0.0880431	0.110931	0.0876475	0.0847856	0.0941298	0.0757447	0.0625528	0.0420796	0.0790283	0.0963372	0.0918424	0.0967399	0.00099161	0.550982	0.251422	3	58223165	ABHD6	NM_020676
cg22672078	0.105517	0.104006	0.0930677	0.0744355	0.116347	0.101099	0.0944955	0.131605	0.106816	0.122008	0.0954785	0.0520861	0.118175	0.107717	0.123421	0.108678	0.000991905	0.550964	0.251422	12	132628386	DDX51;NOC4L	NM_175066;NM_024078
cg10708761	0.301507	0.199395	0.273906	0.307891	0.164583	0.167262	0.207373	0.181796	0.171869	0.227073	0.287751	0.249606	0.190437	0.162575	0.165725	0.211295	0.000993723	0.550852	0.251726	2	39892612	TMEM178;TMEM178	NM_152390;NM_001167959
cg21572914	0.940173	0.935997	0.954982	0.941708	0.938021	0.928832	0.928691	0.91533	0.931352	0.937844	0.943627	0.956718	0.940297	0.935182	0.910282	0.914324	0.000994363	0.550812	0.251731	6	28829332	/	/
cg22321985	0.844045	0.824331	0.875959	0.85499	0.833622	0.823392	0.819601	0.806656	0.820164	0.810156	0.828922	0.853024	0.818818	0.829223	0.79753	0.815164	0.000995033	0.550771	0.251744	16	3776301	CREBBP;CREBBP	NM_001079846;NM_004380
cg13375248	0.969465	0.965121	0.969564	0.9783	0.961547	0.962855	0.963449	0.971338	0.954792	0.956362	0.969588	0.980007	0.966072	0.958869	0.966066	0.96487	0.000996507	0.55068	0.251762	17	48911181	WFIKKN2	NM_175575
cg19180056	0.814478	0.803407	0.831881	0.843621	0.750587	0.761108	0.81989	0.839739	0.804808	0.780276	0.852747	0.899681	0.789169	0.804106	0.809892	0.777225	0.000996849	0.550659	0.251762	11	133821072	IGSF9B	NM_014987
cg07144255	0.906877	0.931603	0.643288	0.73042	0.909927	0.912481	0.9559	0.885715	0.937901	0.917535	0.650423	0.752077	0.74843	0.608793	0.912709	0.8971	0.000996965	0.550652	0.251762	2	3323078	TSSC1	NM_003310
cg20355062	0.0134866	0.0142168	0.010341	0.0093209	0.0195148	0.0159681	0.0203508	0.0169723	0.0170815	0.0199124	0.00139078	0.00186843	0.0175096	0.015273	0.0128543	0.0046452	0.000999322	0.550508	0.251766	10	3827618	KLF6;KLF6;KLF6;KLF6	NM_001160124;NR_027653;NM_001300;NM_001160125
cg21542796	0.656902	0.666446	0.681779	0.697378	0.677548	0.671015	0.671275	0.691979	0.629722	0.617603	0.720425	0.756271	0.700846	0.703987	0.647539	0.624517	0.00100092	0.55041	0.251766	5	87965301	LOC645323;LOC645323;LOC645323	NR_024383;NR_015436;NR_024384
cg05776763	0.11188	0.108396	0.110117	0.100778	0.108089	0.115857	0.124792	0.120125	0.115049	0.117371	0.10513	0.0759882	0.102019	0.108223	0.12722	0.115847	0.00100316	0.550272	0.251766	14	75348391	DLST	NM_001933
cg21759797	0.0372158	0.0342225	0.047841	0.0257481	0.0546251	0.062842	0.0497221	0.0489882	0.0578823	0.0661695	0.0455258	0.0222795	0.0538745	0.0411845	0.0535245	0.0714435	0.00100317	0.550272	0.251766	6	30028970	ZNRD1;NCRNA00171;ZNRD1	NM_170783;NR_026751;NM_014596
cg07515565	0.868223	0.85059	0.863243	0.86543	0.789893	0.812186	0.835494	0.773276	0.837012	0.846784	0.858596	0.914013	0.840387	0.816554	0.78133	0.775505	0.00100343	0.550256	0.251766	6	1624386	GMDS	NM_001500
cg23982237	0.03326	0.0405142	0.0327966	0.0177871	0.0419212	0.0494225	0.0418048	0.0238213	0.0405507	0.043028	0.0254729	0.0157072	0.040148	0.0441498	0.0518369	0.0432273	0.00100379	0.550234	0.251766	6	52929483	FBXO9;FBXO9	NM_033481;NM_033480
cg23350904	0.274157	0.281982	0.289635	0.271023	0.211504	0.220212	0.240277	0.252304	0.207352	0.276261	0.3885	0.316692	0.3295	0.282522	0.261431	0.259682	0.00100693	0.550042	0.251766	17	4648580	ZMYND15;ZMYND15	NM_001136046;NM_032265
cg24299087	0.362451	0.384711	0.423104	0.439071	0.38343	0.408236	0.441476	0.485675	0.655906	0.654178	0.0538525	0.0449925	0.427009	0.416493	0.412897	0.410838	0.00100742	0.550012	0.251766	6	166577958	T	NM_003181
cg17631424	0.778243	0.801927	0.783743	0.827561	0.826541	0.844391	0.806808	0.801293	0.822033	0.826707	0.761238	0.723758	0.807941	0.797323	0.833075	0.81476	0.00100773	0.549993	0.251766	4	69312514	TMPRSS11E	NM_014058
cg04122977	0.954016	0.95768	0.9679	0.979233	0.954983	0.955284	0.960935	0.94933	0.949483	0.929225	0.978493	0.971145	0.952215	0.950009	0.927774	0.964532	0.00100837	0.549955	0.251766	17	43419820	/	/
cg04016104	0.884422	0.907998	0.920424	0.92777	0.907304	0.87342	0.902174	0.889947	0.874346	0.879215	0.903786	0.931389	0.922085	0.905591	0.8814	0.874196	0.00100956	0.549883	0.251766	2	206330091	PARD3B;PARD3B;PARD3B	NM_152526;NM_057177;NM_205863
cg26819140	0.0117239	0.0130364	0.00975832	0.00835296	0.0113356	0.0147963	0.0109716	0.0102812	0.0146048	0.0162196	0.00846272	0	0.00952409	0.0137357	0.0112711	0.0161452	0.00101042	0.54983	0.251766	22	36925319	EIF3D	NM_003753
cg20677962	0.0707676	0.0685182	0.053466	0.0633974	0.0664955	0.0700215	0.0753738	0.0601495	0.0639288	0.0646851	0.0484577	0.0385272	0.0642008	0.0626165	0.0689282	0.0671639	0.00101124	0.54978	0.251766	1	762279	NCRNA00115;LOC643837	NR_024321;NR_015368
cg04723886	0.963092	0.946089	0.96261	0.957546	0.953517	0.945764	0.92448	0.925753	0.925239	0.936268	0.972493	0.977147	0.925395	0.95389	0.955711	0.948779	0.00101137	0.549772	0.251766	5	1468204	LPCAT1	NM_024830
cg14204064	0.0589664	0.0743203	0.0723895	0.0566799	0.0702501	0.0751936	0.0917335	0.100456	0.0856679	0.0864552	0.0689838	0.0415469	0.0857454	0.0701632	0.091643	0.0794323	0.00101184	0.549743	0.251766	19	58790931	ZNF8	NM_021089
cg16303825	0.0349961	0.020654	0.0304182	0.0210793	0.0396795	0.0345376	0.0500092	0.0450201	0.0356721	0.0365195	0.0227336	0.0271387	0.0310008	0.0285192	0.0392422	0.0376974	0.00101209	0.549728	0.251766	3	10362878	SEC13;SEC13;SEC13;SEC13	NR_024272;NM_183352;NR_024273;NM_001136232
cg16996242	0.845652	0.872465	0.86416	0.870618	0.833242	0.821802	0.829331	0.841711	0.83878	0.835127	0.859349	0.874559	0.848792	0.860624	0.832786	0.866272	0.00101306	0.54967	0.251766	1	35754118	ZMYM4	NM_005095
cg21601837	0.30506	0.281873	0.274817	0.295715	0.232479	0.25073	0.286096	0.26256	0.286145	0.273751	0.388492	0.360378	0.280763	0.262008	0.258246	0.283758	0.00101347	0.549645	0.251766	3	125900065	ALDH1L1	NM_012190
cg02869163	0.806752	0.804909	0.840713	0.836162	0.837931	0.811482	0.783903	0.796928	0.779766	0.802911	0.851112	0.834022	0.791593	0.799035	0.77275	0.802083	0.00101368	0.549632	0.251766	21	45364410	AGPAT3;AGPAT3	NM_001037553;NM_020132
cg02837935	0.565863	0.562794	0.525158	0.515844	0.671419	0.687316	0.651508	0.653038	0.641319	0.647288	0.578437	0.567117	0.663485	0.5953	0.584908	0.599832	0.00101391	0.549618	0.251766	16	1027604	/	/
cg00219330	0.0371927	0.0431397	0.0410442	0.0449028	0.0551003	0.0516984	0.0593232	0.0625413	0.0475473	0.0584154	0.0347659	0.0232096	0.0421192	0.0580872	0.0404454	0.0670153	0.00101433	0.549593	0.251766	11	111944734	C11orf57;PIH1D2;PIH1D2;PIH1D2;C11orf57;PIH1D2;C11orf57	NM_001082969;NM_138789;NM_001082619;NM_138789;NM_001082970;NM_001082619;NM_018195
cg20131682	0.0678039	0.0687932	0.0659274	0.0536951	0.070885	0.0685529	0.0721567	0.0796771	0.0763351	0.0667576	0.0624739	0.0350757	0.0717614	0.0747646	0.0713265	0.073547	0.00101511	0.549545	0.251766	11	57425081	CLP1;CLP1	NM_001142597;NM_006831
cg18369516	0.46522	0.471433	0.447888	0.466485	0.243223	0.252558	0.37802	0.355834	0.194106	0.17777	0.485573	0.439018	0.381979	0.360729	0.414616	0.368252	0.00101523	0.549538	0.251766	20	62406721	ZBTB46	NM_025224
cg11900509	0.66018	0.661712	0.683091	0.702742	0.538537	0.555442	0.638431	0.56507	0.551793	0.590747	0.659289	0.750468	0.724221	0.534456	0.454381	0.501355	0.00101533	0.549532	0.251766	10	81946545	ANXA11;ANXA11;ANXA11	NM_145868;NM_145869;NM_001157
cg11909574	0.806245	0.832032	0.761171	0.838821	0.733299	0.696179	0.622008	0.661162	0.657115	0.662782	0.747951	0.819967	0.726255	0.666127	0.597858	0.589861	0.00101544	0.549526	0.251766	11	58598338	/	/
cg13784276	0.989829	0.989103	0.994527	0.989919	0.983013	0.985332	0.982337	0.991198	0.983427	0.988266	0.994891	0.991668	0.991984	0.991884	0.988085	0.984931	0.00101628	0.549475	0.251766	9	139103646	QSOX2	NM_181701
cg11289251	0.00510534	0.0111465	0.00530159	0.00567341	0.0109584	0.0132024	0.0107157	0.00685484	0.0150795	0.0138415	0.00557697	0.00306555	0.0157146	0.0138402	0.0107807	0.0138338	0.00101658	0.549457	0.251766	16	68056774	DDX28;DUS2L	NM_018380;NM_017803
cg17076485	0.604001	0.59781	0.622724	0.678571	0.600491	0.566858	0.604085	0.631885	0.60572	0.573217	0.673523	0.708706	0.545407	0.569159	0.582752	0.572247	0.00101702	0.54943	0.251766	11	116580712	/	/
cg07336438	0.354994	0.385437	0.385823	0.389549	0.324811	0.349873	0.348015	0.349175	0.319341	0.369586	0.393971	0.377966	0.372551	0.369988	0.362215	0.367313	0.00101738	0.549408	0.251766	16	1131466	/	/
cg02509232	0.95101	0.951068	0.966408	0.977863	0.933836	0.960516	0.957065	0.944577	0.953004	0.936152	0.963924	0.9809	0.954287	0.960363	0.96148	0.944029	0.00101883	0.549321	0.251766	10	134983444	KNDC1	NM_152643
cg15554694	0.516129	0.562167	0.45435	0.515225	0.482765	0.443242	0.386933	0.453663	0.463451	0.407677	0.553442	0.592848	0.437294	0.43644	0.395058	0.39824	0.0010192	0.549298	0.251766	X	86772364	KLHL4;KLHL4	NM_057162;NM_019117
cg26951614	0.935196	0.918613	0.953401	0.931034	0.930708	0.921461	0.910628	0.936802	0.923335	0.92186	0.954052	0.957021	0.94305	0.938739	0.902689	0.928584	0.00101933	0.549291	0.251766	16	48281291	LONP2	NM_031490
cg14026238	0.62468	0.633762	0.587751	0.617633	0.604275	0.593173	0.683808	0.713223	0.656216	0.672637	0.540307	0.544148	0.591628	0.594326	0.649393	0.642422	0.00102024	0.549236	0.251766	15	57616123	/	/
cg17012465	0.718785	0.740236	0.779375	0.785527	0.72625	0.721904	0.743325	0.733875	0.731002	0.719927	0.766587	0.835643	0.789513	0.778631	0.743807	0.751075	0.00102029	0.549233	0.251766	1	206786222	LGTN	NM_006893
cg14341131	0.633408	0.609054	0.703614	0.704278	0.631516	0.607059	0.595403	0.576343	0.632497	0.589977	0.717317	0.774012	0.594111	0.648898	0.687827	0.68266	0.0010214	0.549166	0.251766	9	138605049	KCNT1	NM_020822
cg20018782	0.509591	0.507062	0.391263	0.339257	0.622463	0.645262	0.625085	0.684474	0.576897	0.607219	0.516283	0.517844	0.622789	0.534255	0.555944	0.599884	0.00102225	0.549115	0.251766	14	23317496	/	/
cg24540678	0.258116	0.238756	0.234487	0.233653	0.196506	0.211516	0.215112	0.187396	0.200571	0.187101	0.247498	0.240616	0.219339	0.212576	0.211552	0.232287	0.00102327	0.549054	0.251766	8	28258603	/	/
cg14555733	0.439462	0.448248	0.542805	0.487218	0.433131	0.432995	0.479837	0.464267	0.43971	0.504907	0.544639	0.534808	0.467743	0.462524	0.434831	0.418597	0.00102422	0.548996	0.251766	15	24347063	/	/
cg23323671	0.640254	0.619078	0.626139	0.685946	0.641831	0.643565	0.640642	0.622949	0.588472	0.596043	0.680481	0.682258	0.657419	0.620577	0.606452	0.588774	0.0010252	0.548938	0.251766	1	26233623	STMN1;STMN1;STMN1;STMN1	NM_005563;NM_203399;NM_203401;NM_001145454
cg27427581	0.626512	0.635862	0.616675	0.611704	0.610182	0.588957	0.590427	0.628368	0.585577	0.611491	0.658388	0.68414	0.600933	0.60952	0.605643	0.598656	0.00102564	0.548911	0.251766	10	8075716	/	/
cg09826587	0.00768563	0	0.00523386	0.00148845	0.016444	0.0116439	0.00982077	0.0079737	0.00887077	0.0173282	0	0.00408281	0.0120386	0.00976635	0.00684652	0.0120272	0.00102573	0.548906	0.251766	1	14026817	PRDM2	NM_001135610
cg04757499	0.763103	0.76382	0.77024	0.839294	0.765398	0.723074	0.687633	0.705814	0.759883	0.757447	0.803052	0.821613	0.79698	0.805398	0.714087	0.708254	0.00102634	0.548869	0.251766	10	86016597	RGR;RGR;RGR	NM_001012720;NM_001012722;NM_002921
cg15794252	0.0175167	0.0143448	0.0124171	0.00799852	0.0181048	0.0156994	0.0222295	0.0187975	0.0122086	0.0228913	0.00879266	0.00265745	0.00689389	0.00867166	0.0185826	0.0164277	0.0010266	0.548853	0.251766	8	121824419	SNTB1	NM_021021
cg15961007	0.443165	0.450343	0.397833	0.382763	0.530025	0.504559	0.476583	0.503942	0.449213	0.464831	0.41869	0.384576	0.479642	0.371356	0.465309	0.466597	0.00102694	0.548833	0.251766	6	153023279	MYCT1	NM_025107
cg03773183	0.609746	0.661509	0.635703	0.696379	0.622534	0.631752	0.635085	0.546623	0.662207	0.63903	0.788113	0.782239	0.655803	0.591315	0.590206	0.556823	0.00102712	0.548822	0.251766	17	79325994	/	/
cg20773127	0.642156	0.672661	0.689616	0.663542	0.629737	0.656472	0.610971	0.620319	0.637259	0.649245	0.65801	0.677661	0.641221	0.65083	0.614835	0.616562	0.00102729	0.548812	0.251766	4	111397155	ENPEP	NM_001977
cg09804008	0.527684	0.528664	0.52356	0.581149	0.446402	0.415665	0.471387	0.505739	0.488642	0.48666	0.591812	0.624878	0.492388	0.48777	0.560329	0.532848	0.00102746	0.548802	0.251766	16	33952673	/	/
cg15842967	0.0493802	0.0536821	0.0500616	0.0512424	0.0684685	0.0610866	0.0763188	0.0767068	0.069537	0.0611585	0.0545086	0.0435114	0.0473784	0.0557185	0.061171	0.0606545	0.0010275	0.548799	0.251766	11	67007584	KDM2A;KDM2A	NR_027473;NM_012308
cg11484553	0.0302451	0.0326085	0.0396973	0.0322901	0.0398923	0.0492702	0.045867	0.0462379	0.0406197	0.034854	0.0246616	0.0115691	0.0448208	0.0383029	0.0409845	0.0407637	0.00102769	0.548788	0.251766	6	139095001	CCDC28A	NM_015439
cg00472801	0.223399	0.197185	0.221881	0.217128	0.160079	0.181542	0.201925	0.197016	0.17349	0.190558	0.281004	0.250705	0.155974	0.147577	0.177563	0.194927	0.00102804	0.548768	0.251766	6	62995876	KHDRBS2;KHDRBS2	NM_152688;NM_152688
cg00052684	0.545142	0.510774	0.476716	0.502881	0.579137	0.561292	0.500933	0.548743	0.555273	0.500588	0.443748	0.463271	0.539125	0.472621	0.543175	0.540214	0.00102858	0.548735	0.251766	6	35694245	FKBP5	NM_001145775
cg07007882	0.0606258	0.0665362	0.0720966	0.0595678	0.0699914	0.0659499	0.0794819	0.0720817	0.0723845	0.0719665	0.0483044	0.0376888	0.0616174	0.0671971	0.065687	0.0652203	0.0010298	0.548662	0.251912	1	2517512	C1orf93	NM_152371
cg22926554	0.132938	0.163255	0.101463	0.145793	0.0910847	0.0782377	0.136075	0.107865	0.1109	0.116358	0.252976	0.223941	0.115508	0.0890347	0.0976369	0.0944033	0.00103079	0.548603	0.252004	14	24475906	/	/
cg10304803	0.927826	0.939983	0.944039	0.956752	0.925026	0.935294	0.938037	0.939619	0.903843	0.91263	0.950224	0.957174	0.911609	0.923791	0.90021	0.920904	0.00103169	0.548549	0.252072	17	80771384	TBCD	NM_005993
cg16218204	0.0841096	0.0829293	0.0736194	0.0761049	0.0932635	0.0946049	0.0935894	0.0947801	0.0786382	0.0910074	0.0793149	0.0600107	0.0767609	0.0721459	0.0834056	0.0880257	0.00103471	0.548369	0.252527	7	150755571	CDK5;CDK5;SLC4A2	NM_004935;NM_001164410;NM_003040
ch.17.73175810F	0.0493761	0.0229433	0.0404792	0.0264848	0.0483145	0.0522889	0.0448822	0.031224	0.0453734	0.0572537	0.0219002	0.0141637	0.035503	0.0415316	0.0385306	0.0544314	0.001035	0.548352	0.252527	17	75664215	/	/
cg08012303	0.0140713	0.01721	0.0126646	0.0207869	0.0298685	0.0304393	0.0295953	0.0432885	0.0322813	0.0301923	0.0111205	0.0244876	0.0259508	0.0273643	0.0266822	0.0295263	0.00103594	0.548296	0.252527	16	11036238	DEXI;DEXI	NM_014015;NM_014015
cg11573308	0.963094	0.973141	0.962395	0.957848	0.942853	0.953306	0.933821	0.945478	0.919731	0.950006	0.96156	0.976188	0.939666	0.94934	0.942082	0.940155	0.0010364	0.548269	0.252527	7	2025483	MAD1L1;MAD1L1;MAD1L1	NM_003550;NM_001013837;NM_001013836
cg24369989	0.566679	0.570112	0.552478	0.555582	0.543938	0.526716	0.573156	0.543321	0.521734	0.51435	0.628371	0.614985	0.552535	0.505853	0.510515	0.540633	0.00103666	0.548253	0.252527	15	78933807	CHRNB4	NM_000750
cg23948391	0.449381	0.537095	0.498772	0.513518	0.378871	0.447643	0.418195	0.379212	0.485319	0.483124	0.597972	0.619313	0.483133	0.444729	0.503706	0.459774	0.00103749	0.548204	0.252578	15	20150114	/	/
cg27007255	0.891997	0.896358	0.872797	0.883013	0.911153	0.934335	0.882093	0.955943	0.905456	0.917261	0.854966	0.88202	0.889482	0.899521	0.906572	0.910869	0.0010385	0.548144	0.252664	5	130289601	/	/
cg05320820	0.605118	0.623813	0.623961	0.610211	0.584386	0.589907	0.588947	0.603642	0.604105	0.606727	0.630174	0.683822	0.597877	0.616465	0.590407	0.612871	0.00104038	0.548033	0.252664	10	12530846	CAMK1D;CAMK1D	NM_020397;NM_153498
cg21537212	0.636695	0.62311	0.704179	0.690992	0.663992	0.658425	0.570065	0.586335	0.650112	0.642543	0.710236	0.777428	0.646311	0.621287	0.63998	0.646871	0.00104043	0.54803	0.252664	22	29075247	TTC28	NM_001145418
cg17341904	0.875109	0.883393	0.848306	0.889895	0.892869	0.912062	0.913204	0.910594	0.88119	0.88888	0.857945	0.857519	0.884726	0.892127	0.888671	0.884308	0.00104169	0.547955	0.252664	12	97433383	/	/
cg22984631	0.578229	0.596129	0.558267	0.628954	0.479165	0.496312	0.531046	0.547327	0.51362	0.520111	0.55064	0.605565	0.513088	0.549587	0.503113	0.490297	0.00104268	0.547897	0.252664	3	23803182	/	/
cg07366506	0.846117	0.798219	0.717073	0.853421	0.88061	0.816984	0.848658	0.880954	0.882089	0.850938	0.684034	0.759252	0.903347	0.898957	0.896278	0.86336	0.00104287	0.547885	0.252664	10	131843725	/	/
cg02669964	0.0369208	0.029097	0.0297372	0.0196558	0.031499	0.0319354	0.0207714	0.0326031	0.0429897	0.0448604	0.0180104	0.00901479	0.0303846	0.0271548	0.0322505	0.0381531	0.00104294	0.547881	0.252664	19	12894077	/	/
cg16117273	0.198278	0.168599	0.243689	0.233868	0.166268	0.173469	0.198469	0.161055	0.242238	0.211825	0.315912	0.278584	0.229889	0.217685	0.166859	0.188323	0.00104302	0.547876	0.252664	14	30397763	PRKD1	NM_002742
cg04276484	0.0525969	0.0547355	0.0550589	0.0603037	0.0634069	0.0881724	0.0614231	0.0690569	0.0719978	0.0601887	0.0346031	0.0461802	0.068702	0.0666421	0.0730625	0.0639967	0.00104377	0.547832	0.252664	14	100150802	CYP46A1	NM_006668
cg11692577	0.799369	0.812624	0.813146	0.799263	0.840464	0.810567	0.832055	0.835118	0.810183	0.863019	0.774951	0.801164	0.810352	0.825341	0.8517	0.82555	0.00104432	0.5478	0.252664	11	126042395	/	/
cg15188808	0.98804	0.988479	0.990377	0.989345	0.982463	0.986136	0.977317	0.986049	0.97937	0.982833	0.987021	0.992511	0.981799	0.984899	0.984544	0.985569	0.00104468	0.547778	0.252664	7	150094161	ZNF775	NM_173680
cg21588215	0.0122525	0.025886	0.0058765	0.0141349	0.0281983	0.0103724	0.0450166	0.051416	0.0498814	0.040201	0.00829612	0.00642014	0.0309791	0.0277819	0.0222081	0.0272189	0.00104597	0.547702	0.252825	6	32632937	HLA-DQB1	NM_002123
cg24644448	0.81263	0.837459	0.820556	0.822654	0.774952	0.770017	0.783682	0.810162	0.760026	0.766489	0.820018	0.820984	0.802579	0.805818	0.801753	0.80289	0.001047	0.547642	0.252922	2	114383268	RPL23AP7;RPL23AP7;RPL23AP7;RPL23AP7;RPL23AP7	NR_024529;NR_024530;NR_024528;NR_024531;NR_000029
cg05316463	0.336245	0.349121	0.383203	0.381901	0.36668	0.323288	0.381018	0.344342	0.266767	0.271033	0.429045	0.379561	0.339609	0.322549	0.296576	0.324309	0.00104911	0.547517	0.253283	14	95786663	CLMN	NM_024734
cg18618815	0.416196	0.464214	0.435863	0.400976	0.518565	0.485368	0.448665	0.47887	0.469284	0.429811	0.385365	0.370735	0.409847	0.429512	0.439964	0.448536	0.00105001	0.547465	0.253347	17	48275324	COL1A1	NM_000088
cg01870519	0.725439	0.729567	0.739586	0.770956	0.709794	0.681551	0.696845	0.737764	0.676754	0.717222	0.744173	0.789454	0.679538	0.67802	0.681973	0.712174	0.0010511	0.547401	0.253364	6	693728	EXOC2	NM_018303
cg24208588	0.0903252	0.0710943	0.0912645	0.0834525	0.912716	0.911507	0.505003	0.50355	0.466462	0.472059	0.098402	0.0571322	0.0968284	0.0679822	0.48264	0.493373	0.00105137	0.547385	0.253364	7	22122872	/	/
cg01555036	0.00845988	0.00507567	0.0101908	0.00594831	0.00932579	0.0139025	0.00903955	0.0102851	0.0113664	0.0159996	0	0.00490949	0.00396204	0.00713675	0.012742	0.0109735	0.0010525	0.547319	0.253364	1	233086337	C1orf57	NM_032324
cg14135596	0.711269	0.681743	0.738463	0.730661	0.738669	0.687579	0.723226	0.705472	0.67272	0.699256	0.763679	0.765731	0.704921	0.700035	0.681854	0.702489	0.00105345	0.547263	0.253364	12	8122787	/	/
cg04362096	0.420179	0.468054	0.492003	0.482635	0.539832	0.546013	0.513266	0.535017	0.530962	0.543561	0.462308	0.428823	0.514915	0.440836	0.557975	0.551408	0.00105364	0.547252	0.253364	11	123016010	ASAM	NM_024769
cg25116237	0.892107	0.884815	0.898764	0.892877	0.872085	0.882797	0.869263	0.872093	0.865131	0.874777	0.882105	0.919764	0.899277	0.874156	0.878504	0.882299	0.00105382	0.547241	0.253364	17	79913431	NOTUM	NM_178493
cg24256836	0.724026	0.71715	0.719136	0.712763	0.723122	0.744302	0.754619	0.750348	0.74685	0.719263	0.706774	0.692327	0.723141	0.720061	0.760024	0.719238	0.00105601	0.547113	0.253639	10	88985911	FAM22A	NM_001099338
cg20163689	0.861782	0.903292	0.874698	0.869276	0.895197	0.876864	0.883996	0.918918	0.916141	0.904592	0.819949	0.836372	0.862038	0.908496	0.872021	0.891835	0.0010568	0.547067	0.253639	2	13088414	/	/
cg07416875	0.927719	0.936907	0.939957	0.938822	0.930039	0.916157	0.918551	0.926404	0.911744	0.908401	0.925372	0.952317	0.916423	0.914714	0.919154	0.922211	0.00105683	0.547065	0.253639	17	2607105	KIAA0664	NM_015229
cg27566812	0.916934	0.922746	0.954485	0.954688	0.942567	0.923565	0.908574	0.941926	0.920699	0.916726	0.946071	0.967619	0.930489	0.934893	0.930639	0.92076	0.00105868	0.546957	0.253928	1	161429279	/	/
cg11215207	0.0409395	0.0315846	0.0367475	0.0248499	0.0457456	0.0348655	0.0359587	0.041495	0.0668937	0.0574733	0.0305149	0.0228834	0.0467051	0.0431754	0.0458133	0.0501031	0.00105928	0.546922	0.253928	11	74394708	/	/
cg23377607	0.61191	0.629463	0.594017	0.597206	0.63305	0.647614	0.635081	0.679862	0.634342	0.641373	0.575701	0.58698	0.587969	0.642191	0.626843	0.59974	0.00106073	0.546838	0.254123	17	39728362	KRT9	NM_000226
cg00294382	0.218668	0.192631	0.212661	0.218378	0.192578	0.181165	0.177956	0.151162	0.198063	0.18378	0.238701	0.206733	0.220584	0.208684	0.184771	0.169595	0.0010625	0.546734	0.254181	12	56732721	IL23A;IL23A	NM_016584;NM_016584
cg02613809	0.747072	0.731507	0.794918	0.759876	0.671133	0.670925	0.740808	0.738782	0.635601	0.658991	0.730958	0.762682	0.694449	0.678909	0.682758	0.663001	0.0010638	0.546659	0.254181	10	135260221	/	/
cg24398932	0.0114897	0.0120598	0.00917509	0.00721128	0.0115706	0.0117272	0.0114586	0.0184838	0.0117154	0.00948315	0.0053882	0.0053301	0.0103981	0.0107969	0.0117091	0.0122026	0.00106391	0.546653	0.254181	17	33570020	SLFN5	NM_144975
cg09572175	0.0377409	0.0330057	0.0263433	0.0100066	0.036759	0.0376864	0.0465206	0.0301639	0.0302455	0.0485677	0.0279788	0.00746363	0.028101	0.0304335	0.030987	0.0395467	0.00106471	0.546606	0.254181	19	49122302	RPL18;SPHK2	NM_000979;NM_020126
cg25077868	0.426008	0.422047	0.476674	0.467688	0.44026	0.412619	0.423223	0.433421	0.445285	0.416438	0.470442	0.446269	0.437912	0.440128	0.42011	0.432176	0.00106518	0.546579	0.254181	X	150344264	GPR50	NM_004224
cg20667364	0.650539	0.661791	0.63768	0.657045	0.604002	0.596211	0.511777	0.607331	0.42756	0.474823	0.663312	0.701693	0.497662	0.496829	0.443186	0.498588	0.00106607	0.546527	0.254181	19	46807466	HIF3A;HIF3A;HIF3A	NM_152795;NM_152794;NM_022462
cg21408716	0.223267	0.228385	0.215529	0.207019	0.243141	0.23476	0.244928	0.239299	0.290682	0.246554	0.235437	0.180975	0.244793	0.262244	0.264178	0.252897	0.00106689	0.54648	0.254181	3	52279700	PPM1M;PPM1M	NM_001122870;NM_144641
cg04262428	0.213831	0.215297	0.241505	0.208429	0.255747	0.239055	0.248446	0.215359	0.280162	0.298563	0.208828	0.122807	0.230676	0.230717	0.291348	0.314059	0.00106734	0.546454	0.254181	11	70673256	SHANK2	NM_012309
cg03466031	0.677175	0.670823	0.743657	0.779902	0.655377	0.63224	0.727743	0.717409	0.613845	0.60875	0.735881	0.749341	0.663965	0.6561	0.675175	0.67534	0.00106742	0.546449	0.254181	4	186050298	/	/
cg16656939	0.920411	0.937572	0.930075	0.916979	0.942661	0.945509	0.948423	0.940167	0.9327	0.943369	0.916997	0.924487	0.94516	0.946615	0.932003	0.949819	0.00106776	0.546429	0.254181	5	178088836	/	/
cg00507465	0.034233	0.041305	0.0302812	0.0284362	0.0602462	0.0486155	0.0429468	0.0510837	0.0364356	0.0550585	0.0187745	0.0218906	0.0636166	0.0439948	0.0358363	0.0468749	0.0010689	0.546364	0.254181	3	124774924	HEG1	NM_020733
cg25310617	0.661442	0.660011	0.691291	0.760288	0.689807	0.672425	0.675928	0.66862	0.61954	0.65029	0.694869	0.739747	0.670859	0.69153	0.648426	0.654798	0.00106905	0.546355	0.254181	19	58257751	ZNF776	NM_173632
cg20647962	0.0611037	0.0635872	0.0484724	0.0523309	0.0752721	0.0625536	0.0767702	0.064023	0.0869445	0.0821727	0.0565669	0.0623879	0.0681468	0.0805963	0.0785421	0.0677593	0.00106949	0.546329	0.254181	15	41136443	SPINT1;SPINT1;SPINT1	NM_001032367;NM_181642;NM_003710
cg25666660	0.767822	0.802996	0.773786	0.780462	0.760775	0.756663	0.74357	0.739316	0.735267	0.72967	0.767421	0.808992	0.757432	0.7349	0.744465	0.752694	0.00107037	0.546279	0.254181	3	109128727	FLJ25363	NM_001145553
cg13822256	0.708615	0.741443	0.733306	0.721929	0.615528	0.663593	0.666591	0.717938	0.620025	0.631001	0.711346	0.724587	0.69154	0.711595	0.671603	0.642909	0.00107045	0.546274	0.254181	8	24811266	NEFL	NM_006158
cg00436174	0.149304	0.16084	0.171435	0.16524	0.186499	0.172224	0.177548	0.167025	0.198646	0.193895	0.162285	0.135925	0.166482	0.177518	0.1892	0.188606	0.00107126	0.546227	0.254181	2	128051630	ERCC3	NM_000122
cg10773928	0.0191178	0.0195822	0.0052797	0.00578697	0.0165076	0.0236047	0.0150394	0.0108158	0.0163943	0.0167987	0.0031431	0.00890251	0.0190803	0.0159394	0.0177905	0.023648	0.00107317	0.546117	0.254181	6	31165850	HCG27	NR_026791
cg17729667	0.144783	0.177227	0.161677	0.145108	0.139277	0.130301	0.118051	0.145198	0.133015	0.152561	0.18158	0.175039	0.15725	0.155035	0.130104	0.141211	0.00107477	0.546025	0.254181	20	25566382	NINL	NM_025176
cg02854554	0.0664967	0.0781799	0.0683359	0.0598593	0.0769368	0.0807781	0.0767343	0.0749503	0.0701603	0.0747331	0.0648592	0.0647362	0.0720249	0.0643672	0.0815282	0.0759592	0.00107492	0.546016	0.254181	1	118150234	FAM46C	NM_017709
cg04522931	0.100633	0.107502	0.0631958	0.0858374	0.108835	0.104916	0.0962222	0.102346	0.115659	0.115517	0.0939833	0.0634322	0.0935092	0.0856683	0.0885899	0.107959	0.00107515	0.546003	0.254181	7	30324582	ZNRF2;ZNRF2	NM_147128;NM_147128
cg20802255	0.134412	0.135556	0.157039	0.145482	0.134953	0.117762	0.108824	0.118328	0.123549	0.132868	0.149576	0.158099	0.11246	0.108212	0.127373	0.130397	0.00107604	0.545951	0.254181	2	118943184	/	/
cg15931839	0.353465	0.364771	0.363291	0.370188	0.253956	0.248031	0.338539	0.368974	0.316124	0.31313	0.391797	0.39802	0.309714	0.354478	0.305857	0.290309	0.00107627	0.545938	0.254181	6	111880530	TRAF3IP2;TRAF3IP2;TRAF3IP2;TRAF3IP2;TRAF3IP2	NM_001164281;NM_001164283;NR_028338;NM_001164282;NM_147686
cg25062357	0.0682562	0.0584243	0.0377692	0.0485483	0.057127	0.087534	0.0655513	0.0511159	0.0751279	0.0608927	0.0493261	0.0251426	0.0664979	0.0675875	0.0665037	0.0711892	0.00107633	0.545935	0.254181	20	2821267	VPS16;VPS16;FAM113A;FAM113A	NM_022575;NM_080413;NM_022760;NM_022760
cg00014484	0.916597	0.905588	0.870988	0.890616	0.963854	0.954552	0.966267	0.96696	0.949615	0.933104	0.910817	0.931194	0.957472	0.956358	0.961977	0.953532	0.00107652	0.545924	0.254181	12	131865279	/	/
cg23950278	0.222242	0.17143	0.194064	0.127253	0.224521	0.246889	0.26229	0.288328	0.154303	0.262265	0.149567	0.112603	0.196568	0.202037	0.242393	0.204453	0.00107884	0.545791	0.254181	11	36509698	/	/
cg04468817	0.778566	0.803368	0.748197	0.817583	0.651132	0.651061	0.735709	0.751122	0.632451	0.659617	0.804102	0.80844	0.714279	0.72844	0.754929	0.744072	0.00107894	0.545785	0.254181	16	2903392	PRSS22	NM_022119
cg24322131	0.605833	0.595071	0.66343	0.696332	0.647109	0.665918	0.585289	0.615057	0.620438	0.634896	0.715072	0.788627	0.637942	0.609747	0.561261	0.574452	0.00107901	0.545781	0.254181	21	45971503	KRTAP10-2;C21orf29	NM_198693;NM_144991
cg14222797	0.31521	0.340527	0.31909	0.307707	0.327204	0.314838	0.363559	0.336129	0.333008	0.338148	0.200339	0.194459	0.328124	0.284297	0.309027	0.323305	0.00108018	0.545714	0.254181	10	16859974	RSU1;RSU1	NM_152724;NM_012425
cg09634481	0.0502961	0.0505159	0.04194	0.0385165	0.0764564	0.0761445	0.0611674	0.0576832	0.0694638	0.0634238	0.0488203	0.0354869	0.0573722	0.0572376	0.0411309	0.0578913	0.00108179	0.545621	0.254181	6	45345446	RUNX2;RUNX2;SUPT3H;SUPT3H	NM_001015051;NM_001024630;NM_181356;NM_003599
cg13467950	0.146669	0.158525	0.110901	0.133433	0.185843	0.177308	0.176437	0.185009	0.154248	0.175349	0.147654	0.119402	0.161206	0.162039	0.13165	0.181256	0.00108244	0.545585	0.254181	10	74033549	DDIT4	NM_019058
cg18403080	0.507895	0.513625	0.503003	0.514775	0.655126	0.64194	0.520673	0.548842	0.675623	0.667865	0.496858	0.483635	0.484531	0.498836	0.686654	0.662132	0.00108308	0.545548	0.254181	6	164171682	/	/
ch.21.27853252F	0.018177	0.0155667	0.00930105	0.0164205	0.0202438	0.0201399	0.0157922	0.0216307	0.0332415	0.0194472	0.0122696	0.00421737	0.0104996	0.0150681	0.0179961	0.0211871	0.00108387	0.545503	0.254181	21	28931381	/	/
cg22464186	0.106705	0.0876203	0.0798428	0.0819122	0.098153	0.111535	0.102243	0.0936543	0.0954512	0.0940077	0.079234	0.0605774	0.105466	0.0916621	0.094382	0.0919483	0.00108388	0.545502	0.254181	6	47277552	TNFRSF21;TNFRSF21	NM_014452;NM_014452
cg21879208	0.912485	0.92339	0.925908	0.941854	0.902486	0.901233	0.930279	0.925219	0.891474	0.898571	0.940243	0.936138	0.905464	0.904522	0.919919	0.898179	0.00108723	0.545311	0.254181	19	19608833	GATAD2A	NM_017660
cg05425664	0.100778	0.0959823	0.0926422	0.102554	0.0993478	0.110144	0.119126	0.107555	0.102038	0.0987837	0.0808218	0.0829681	0.105468	0.104174	0.107759	0.101258	0.00108832	0.545249	0.254181	17	57184151	TRIM37;TRIM37;TRIM37;TRIM37	NM_001005207;NM_001005207;NM_015294;NM_015294
cg07122245	0.0744129	0.10008	0.0786937	0.0724429	0.0888651	0.0968495	0.0819284	0.0737723	0.0877825	0.109759	0.0338034	0.0311161	0.0736597	0.0769678	0.105769	0.0704284	0.00108851	0.545238	0.254181	7	37488428	ELMO1;ELMO1	NM_014800;NM_014800
cg04206296	0.0556991	0.0426572	0.0498745	0.0446561	0.0634028	0.0450834	0.0575127	0.0584938	0.0542482	0.0529873	0.039107	0.0314305	0.0484847	0.0560116	0.0630341	0.0518798	0.00108904	0.545208	0.254181	1	224370601	DEGS1;DEGS1	NM_144780;NM_003676
cg12024553	0.937785	0.925709	0.913075	0.923566	0.940081	0.928428	0.943663	0.938518	0.93953	0.936473	0.919636	0.914473	0.948648	0.943938	0.932515	0.933872	0.00108907	0.545206	0.254181	19	39804376	LRFN1	NM_020862
cg09160681	0.719479	0.680612	0.79102	0.758082	0.719144	0.709384	0.624776	0.697313	0.691922	0.711906	0.760154	0.759471	0.73179	0.738226	0.699657	0.69767	0.00108926	0.545195	0.254181	4	76094406	/	/
cg12520327	0.0681743	0.0801374	0.0675352	0.057444	0.0797062	0.0853208	0.0915677	0.0884829	0.07525	0.0684951	0.0239738	0.0498634	0.0664953	0.0717205	0.0627095	0.0702081	0.00109063	0.545118	0.254181	17	47645368	/	/
cg08041019	0.0351196	0.0292572	0.0299501	0.0250364	0.0440596	0.0408949	0.0536004	0.0416553	0.0514561	0.0467378	0.0417211	0.0176818	0.0455645	0.0526407	0.0512562	0.0439498	0.00109129	0.54508	0.254181	12	112037456	ATXN2;ATXN2	NM_002973;NM_002973
cg05989100	0.0130596	0.0143264	0.0122081	0.0127764	0.0137372	0.0160886	0.01566	0.0103426	0.0232655	0.0183852	0.00693891	0.00883302	0.0131856	0.0116536	0.0203966	0.0174124	0.0010913	0.54508	0.254181	16	46655373	SHCBP1	NM_024745
cg21160372	0.756207	0.75891	0.763857	0.778978	0.749265	0.705073	0.702637	0.749386	0.702552	0.725872	0.758943	0.770168	0.747511	0.744264	0.670473	0.685127	0.00109251	0.545011	0.254181	21	22369310	NCAM2	NM_004540
cg15172814	0.747967	0.765248	0.786104	0.814602	0.741913	0.728623	0.720417	0.773347	0.73749	0.748081	0.768914	0.848715	0.771226	0.747115	0.767634	0.762767	0.00109323	0.54497	0.254181	6	450232	/	/
cg23109129	0.0503921	0.0361532	0.0285574	0.0360062	0.0593192	0.0424093	0.0671229	0.0537257	0.0483499	0.0544338	0.0351649	0.0169592	0.0245752	0.0461268	0.0506657	0.0416705	0.00109332	0.544965	0.254181	4	145568182	HHIP	NM_022475
cg06715026	0.0455749	0.0580706	0.0359252	0.0439653	0.0546105	0.0514307	0.0513389	0.0457894	0.0520981	0.0455753	0.0376669	0.0313654	0.0530666	0.0489331	0.0638327	0.0565158	0.00109373	0.544942	0.254181	7	11013450	PHF14;PHF14	NM_001007157;NM_014660
cg24845535	0.787355	0.76455	0.812827	0.810491	0.789654	0.806854	0.741586	0.71241	0.689749	0.668104	0.794415	0.875814	0.725978	0.72066	0.7388	0.727679	0.00109385	0.544935	0.254181	1	231589949	/	/
cg23109444	0.856307	0.870765	0.875507	0.861712	0.856997	0.847666	0.844763	0.869146	0.862105	0.846456	0.873794	0.899528	0.845592	0.861259	0.844781	0.842077	0.00109429	0.54491	0.254181	17	42829293	DBF4B	NM_145663
cg03069736	0.397959	0.38803	0.407658	0.357762	0.463669	0.482472	0.497322	0.392359	0.456257	0.44798	0.357559	0.248333	0.442962	0.307895	0.430225	0.440947	0.00109656	0.544781	0.254181	17	72542117	CD300C;CD300C	NM_006678;NM_006678
cg03444934	0.757386	0.762142	0.809221	0.847837	0.516751	0.48438	0.53415	0.535473	0.500161	0.482264	0.69168	0.749842	0.522331	0.520722	0.696029	0.661157	0.00109722	0.544744	0.254181	16	83171314	CDH13	NM_001257
cg26434290	0.722757	0.711574	0.741623	0.748322	0.713856	0.719307	0.702273	0.731382	0.695207	0.731832	0.738378	0.756563	0.728374	0.743453	0.715117	0.715551	0.00109745	0.544731	0.254181	10	42633559	/	/
cg16627854	0.47014	0.487833	0.45525	0.429378	0.46488	0.512953	0.488098	0.527601	0.468143	0.467068	0.419513	0.428285	0.443384	0.484213	0.51968	0.481834	0.0010982	0.544689	0.254181	6	126848448	/	/
cg24766821	0.186285	0.125028	0.165051	0.182813	0.174721	0.136773	0.145751	0.10242	0.135548	0.158774	0.217974	0.232157	0.152516	0.117608	0.105496	0.11717	0.00109824	0.544686	0.254181	2	186603639	/	/
cg05271121	0.903589	0.909471	0.906586	0.921791	0.887714	0.910045	0.896526	0.895806	0.869478	0.892443	0.914302	0.958248	0.897906	0.911224	0.90588	0.902607	0.00109871	0.544659	0.254181	2	32485895	NLRC4	NM_021209
cg05760765	0.859292	0.88224	0.884734	0.878025	0.842048	0.856695	0.85283	0.88137	0.871454	0.872003	0.910545	0.911601	0.86167	0.86231	0.873203	0.861107	0.00109875	0.544657	0.254181	12	125243098	/	/
cg17644208	0.139609	0.151441	0.157007	0.163644	0.182831	0.164292	0.171932	0.171522	0.167978	0.168783	0.139778	0.11581	0.149797	0.166741	0.1691	0.159178	0.0010989	0.544649	0.254181	2	25142391	ADCY3	NM_004036
cg22505962	0.273926	0.280853	0.271166	0.248547	0.34528	0.33525	0.289923	0.319098	0.281317	0.287768	0.256285	0.252765	0.292215	0.258197	0.30074	0.3161	0.00109905	0.54464	0.254181	3	45067627	CLEC3B	NM_003278
cg04796775	0.0126336	0.0112667	0.0133286	0.0107218	0.0175378	0.0210465	0.019909	0.024946	0.0233696	0.0233945	0.0175035	0	0.0177576	0.0103213	0.023717	0.0157857	0.00110006	0.544583	0.254181	12	28343518	/	/
cg27317524	0.726014	0.723002	0.716752	0.751744	0.725337	0.74519	0.675937	0.700751	0.691294	0.693489	0.755911	0.797029	0.74399	0.713948	0.686625	0.720778	0.00110025	0.544573	0.254181	1	87098986	CLCA3P	NR_024604
cg18927185	0.886042	0.855133	0.674197	0.649905	0.897515	0.860926	0.711229	0.693514	0.819315	0.839333	0.584171	0.583652	0.715997	0.736711	0.852249	0.84224	0.00110051	0.544558	0.254181	6	33091634	HLA-DPB2	NR_001435
cg13724813	0.0479332	0.0686319	0.0546438	0.056968	0.0755587	0.0706968	0.0868194	0.0723156	0.0645054	0.0585497	0.0457212	0.0257844	0.062248	0.0621527	0.0620113	0.0632857	0.00110084	0.54454	0.254181	1	9353314	SPSB1	NM_025106
cg07343445	0.26465	0.24211	0.253864	0.253777	0.25449	0.257946	0.212242	0.183364	0.135616	0.129504	0.385633	0.342866	0.164056	0.104316	0.107257	0.112784	0.0011022	0.544463	0.254181	6	163673130	PACRG;PACRG;PACRG	NM_152410;NM_001080378;NM_001080379
cg26493629	0.0743221	0.0732049	0.0668489	0.0613485	0.0638858	0.0747723	0.0750548	0.0645919	0.0752457	0.0740657	0.0502984	0.0480958	0.0557008	0.0684364	0.074287	0.0769946	0.00110221	0.544462	0.254181	11	68065258	/	/
cg18159666	0.495759	0.500028	0.554301	0.497881	0.498111	0.433526	0.4648	0.415314	0.434454	0.450867	0.500152	0.554472	0.515545	0.493172	0.478192	0.49848	0.00110236	0.544454	0.254181	8	29177713	/	/
cg25952247	0.49567	0.486622	0.5374	0.523573	0.539669	0.593752	0.604431	0.631081	0.569426	0.572541	0.479987	0.482472	0.602081	0.592985	0.603303	0.646565	0.00110265	0.544437	0.254181	9	139092873	LHX3;LHX3	NM_014564;NM_178138
cg14889658	0.741601	0.753026	0.76421	0.775554	0.731767	0.659817	0.691714	0.759139	0.628048	0.650176	0.754902	0.753288	0.708812	0.725513	0.641427	0.636437	0.00110309	0.544413	0.254181	19	58628735	ZSCAN18;ZSCAN18	NR_027135;NM_001145542
cg13849759	0.842525	0.844036	0.869731	0.840824	0.822162	0.848368	0.855151	0.842922	0.832031	0.823254	0.862431	0.883047	0.843811	0.8322	0.817271	0.834944	0.00110404	0.544359	0.254181	9	13860785	/	/
cg03124139	0.750177	0.733444	0.736761	0.786233	0.569415	0.579708	0.580154	0.700283	0.630228	0.59453	0.67425	0.760067	0.676727	0.73785	0.598743	0.637601	0.00110446	0.544336	0.254181	2	11024896	/	/
cg24014141	0.892943	0.900958	0.907983	0.924572	0.878902	0.890161	0.889702	0.905689	0.902922	0.888229	0.930687	0.95259	0.915038	0.920932	0.90224	0.916673	0.00110458	0.544329	0.254181	14	64107473	WDR89;WDR89	NM_001008726;NM_080666
cg00115288	0.245795	0.215687	0.219663	0.195191	0.21673	0.243981	0.216142	0.221626	0.235684	0.24488	0.188213	0.16975	0.232307	0.200613	0.222872	0.246785	0.00110476	0.544319	0.254181	11	705892	EPS8L2	NM_022772
cg12154103	0.132304	0.118476	0.125896	0.113493	0.120653	0.128678	0.128794	0.131155	0.127671	0.124268	0.105068	0.0978049	0.124776	0.132317	0.125019	0.135193	0.00110581	0.54426	0.25428	19	41221190	ADCK4;ADCK4	NM_024876;NM_001142555
[truncated: 1,198 more rows]
