# Supplementary material for: A novel strategy for forensic age prediction by DNA methylation and support vector regression model
Source: Sci Rep. 2015 Dec 4;5:17788. doi: 10.1038/srep17788 (PMC4669521; doi:10.1038/srep17788)
Supplement: Supplementary Dataset 2 [file srep17788-s3.xls]

## Sheet: Sheet1
Title	A novel strategy for forensic age prediction by DNA methylation and support vector regression model
Author	Cheng Xu 1,3,*, Hongzhu Qu2,*, Guangyu Wang2,*, Bingbing Xie2, Yi Shi1, Yaran Yang2, Zhao Zhao1, Lan Hu1, Xiangdong Fang2, Jiangwei Yan2, § & Lei Feng1, §
Supplementary Table 4 88 CpG sites associated with age as well as in the published studies
				Reference #	ref14	ref16	ref17	ref18	ref19	ref20	ref21	ref22	ref23	ref24
				Reported study	Teschendorff	Bocklandt	Horvath	Weidner	Hannum	Rakyan	Almen	Bell	Heyn	Steegenga
				Publication year	2010	2011	2013	2014	2013	2010	2014	2012	2012	2014
				Illumina array type	27K	27K	overlap between 27K and 450K	27K	450K	27K	27K	27K	WGBS & 450K	450K
				Sample type	Whole blood	Saliva	51 different tissue and cell types	blood, cell lines	Whole blood	Blood cells	Whole blood	Whole blood	Blood cells	Blood cells
				sample population	UK	USA	TCGA	Germany, Dutch, USA, Canada, UK		UK	Latvian(Europe)	UK		Caucasian
				Sex	Female	Male				Female	Female	Female		Male
				Method	robust linear regression	Student t-test statistic	elastic net regression model	Pearson correlation/multivariate linear model	multivariate linear model	Spearman’s rank correlation	General linear models & t-test			Lima t test
				Criteria	FDR<0.05	FDR<0.05		|r| > 0.85	FDR < 0.05	P < 0.01	FDR < 0.01	FDR < 0.05	FDR<0.01	p<0.01 & ΔYO>-0.05
				Total diff meth probes	589	88	353	102	89	131	124	490	3205	4554
Probe nr	Symbol	p value	r2	Shared with others	6	0	3	2	4	5	1	6	38	39	Sum
cg22736354	NHLRC1	0.00132599	0.532855		1		1	1	1	1	1	1		1	8
cg09088834	NINL	0.000190232	0.642129		1					1		1			3
cg02351381	MGC14436;C12orf34	0.00195933	0.507445									1		1	2
cg04726200	SLC22A18	0.00183652	0.511743							1		1			2
cg12758687	DRD2	2.03e-05	0.73785		1							1			2
cg15195412	CX3CL1	0.000308052	0.617503		1			1							2
cg16867657	ELOVL2	0.000759899	0.567012						1					1	2
cg07094298	TNIP2	0.000808226	0.563347										1	1	2
cg23350904	ZMYND15	0.00100693	0.550042										1	1	2
cg16567044	MEG3	0.00168303	0.517484		1										1
cg19863740	PARVG	3.43e-05	0.717906		1										1
cg01353448	C7orf16	0.0002538	0.627587				1								1
cg17729667	NINL	0.00107477	0.546025				1								1
cg18826637	/	0.000363835	0.608634						1						1
cg22016779	DNER	0.00140666	0.52909						1						1
cg10362475	SHANK2	3.06e-05	0.722431							1					1
cg22858288	SLC22A18	0.00208566	0.503264							1					1
cg03462055	TUBB2B	0.00218015	0.50028									1			1
cg00255919	IRF1	0.00050126	0.591009										1		1
cg01395127	/	0.00152689	0.523815										1		1
cg02550691	KCTD11	0.00064686	0.576453										1		1
cg03144619	GALNT2	6.53e-05	0.691451										1		1
cg03277049	/	0.00143503	0.527811										1		1
cg04396112	MAD1L1	0.00185676	0.511017										1		1
cg04518186	AQP11	2.06e-07	0.862627										1		1
cg04553112	/	0.00154783	0.522934										1		1
cg04563671	SCN2B	0.000935085	0.554564										1		1
cg04602284	C3orf15	0.000274723	0.623495										1		1
cg05164926	KCTD11	0.00135923	0.53128										1		1
cg06061081	AQP11	2.57e-05	0.729095										1		1
cg06693505	TRAPPC9	0.000127024	0.661593										1		1
cg06767142	MACROD1	0.000613936	0.579474										1		1
cg06783429	SND1	0.00149594	0.525137										1		1
cg06847624	PFN3	0.00178294	0.513697										1		1
cg08330950	/	0.00018032	0.644768										1		1
cg08468401	/	0.000386229	0.605403										1		1
cg10360323	/	0.00176147	0.514495										1		1
cg10696191	BTG3	0.00164624	0.518928										1		1
cg11430197	/	0.000954611	0.553306										1		1
cg12163955	/	0.000398975	0.603637										1		1
cg12531498	/	0.000121589	0.663638										1		1
cg12594581	MFI2	0.00151154	0.524468										1		1
cg14522800	ZMYND15	2.25e-05	0.734102										1		1
cg17712928	MAD1L1	0.000890241	0.557543										1		1
cg18479299	/	0.00125544	0.536317										1		1
cg19084822	GFOD1	0.00025192	0.627969										1		1
cg19727396	GALNT2	0.000459827	0.595826										1		1
cg19862839	TBX4	4.92e-07	0.844652										1		1
cg22631616	TBC1D9	0.0019764	0.506867										1		1
cg23178550	/	0.00135305	0.531571										1		1
cg24591105	GALNT2	1.22e-05	0.755929										1		1
cg24894584	/	0.00028774	0.621083										1		1
cg27162435	KCNAB3	0.0021242	0.502033										1		1
cg27395066	ACBD4	6.77e-05	0.689931										1		1
cg00335712	ATOH1	0.00128692	0.534752											1	1
cg00471989	TBC1D10B	0.00192356	0.508672											1	1
cg00472801	KHDRBS2	0.00102804	0.548768											1	1
cg03885343	RGMB	0.000137228	0.657949											1	1
cg04200607	EIF4EBP2	0.000631374	0.577857											1	1
cg04295144	ICAM5	0.000550678	0.585697											1	1
cg04984852	BRSK2	0.000144529	0.655483											1	1
cg05616010	ZSCAN18	0.000693076	0.572432											1	1
cg05666820	FZD9	0.00136039	0.531226											1	1
cg06313507	PGBD5	0.00146262	0.526588											1	1
cg07639694	KCTD11	0.000927612	0.555052											1	1
cg07717903	PCDHGA4;PCDHGA1;PCDHGA6;PCDHGA5;PCDHGB1;PCDHGA3;PCDHGA2;PCDHGA6;PCDHGB2;PCDHGB3	0.0012161	0.538321											1	1
cg08772837	PCDHA7;PCDHAC2;PCDHA12;PCDHA6;PCDHA10;PCDHA4;PCDHA11;PCDHA8;PCDHA6;PCDHA1;PCDHA2;PCDHA1;PCDHA9;PCDHA13;PCDHA5;PCDHAC1;PCDHA3;PCDHA10	0.000732471	0.569184											1	1
cg08955995	GRIK5	1.99e-05	0.738668											1	1
cg09786098	KREMEN2	0.0020241	0.505273											1	1
cg11315153	KHDRBS2	0.00152742	0.523793											1	1
cg12398921	GUCY1B3	0.00141914	0.528525											1	1
cg12743638	LOC150197	2.63e-05	0.72821											1	1
cg13591848	SFXN3;PDZD7	0.00134399	0.531999											1	1
cg13962347	LYRM4	8.03e-05	0.682452											1	1
cg14036830	GRIK5	0.000377902	0.606585											1	1
cg14617041	TMEM171	0.00012644	0.661809											1	1
cg17086398	SERINC2	0.00174215	0.51522											1	1
cg18023724	NAF1	3.06e-06	0.798975											1	1
cg18618815	COL1A1	0.00105001	0.547465											1	1
cg21192468	LHX3	1.37e-06	0.820521											1	1
cg22112435	POMGNT1	0.00161131	0.520325											1	1
cg22713900	LTK	0.00117898	0.540265											1	1
cg23238793	ARX	0.000150434	0.653567											1	1
cg24369989	CHRNB4	0.00103666	0.548253											1	1
cg24490542	CSMD2	0.00212637	0.501964											1	1
cg24707573	SH2B2	0.000180504	0.644718											1	1
cg25215498	PEX5L	0.000336792	0.612773											1	1
cg26746936	GRIK5	3.63e-05	0.715755											1	1
