# Supplementary material for: A novel strategy for forensic age prediction by DNA methylation and support vector regression model
Source: Sci Rep. 2015 Dec 4;5:17788. doi: 10.1038/srep17788 (PMC4669521; doi:10.1038/srep17788)
Supplement: Supplementary Dataset 3 [file srep17788-s4.xls]

## Sheet: Sheet2
Title	A novel strategy for forensic age prediction by DNA methylation and support vector regression model
Author	Cheng Xu 1,3,*, Hongzhu Qu2,*, Guangyu Wang2,*, Bingbing Xie2, Yi Shi1, Yaran Yang2, Zhao Zhao1, Lan Hu1, Xiangdong Fang2, Jiangwei Yan2, § & Lei Feng1, §
Supplementary Table 6 Methylation levels of 95 CpG sites covered by the primers for sequenome detection
CpG	Primer	Chr	Position	F78	F79	F80	F81	F82	F83	F87	F89	F84	F85	F86	F88	F90	F91	F92	F13	F14	F15	F17	F18	F20	F21	F22	F23	F24	F25	F27	F28	F29	F30	F31	F33	F34	F93	F94	F95	F96	F97	F98	F99	F100	F101	F102	F103	F104	F105
X1	P1	1	43425337	0.24	0.09	0.05	0.15	0.14	0.11	0.17	0.03	0.13	0.09	0.16	0.1	0.2	NA	0.23	0.11	0.16	0.08	0.06	0.18	0.05	0.08	0.07	NA	0.18	0.14	0.03	0.13	0	0.1	0	0.08	0.05	NA	0.17	NA	NA	0.28	0.01	NA	0.11	0.14	0.23	0.1	0.19	NA
X2	P1	1	43425369;43425373;43425375	0.63	0.25	0.22	0.39	0.32	0.3	0.55	0.11	0.29	0.22	0.45	0.27	0.53	NA	0.61	0.29	0.5	0.28	0.21	0.33	0.33	0.23	0.25	NA	0.46	0.43	0.08	0.24	0.17	0.44	0.29	0.29	0.14	NA	0.41	0.42	0.5	0.65	0.27	NA	0.32	0.47	0.62	0.24	0.55	0.25
X3	P1	1	43425385	0.69	0.44	0.43	0.55	0.46	0.45	0.6	0.28	0.44	0.42	0.57	0.44	0.6	NA	0.64	0.42	0.62	0.39	0.33	0.51	0.45	0.36	0.45	NA	0.59	0.6	0.24	0.4	0.37	0.45	0.44	0.44	0.25	NA	0.53	0.47	0.47	0.61	0.44	0.19	0.43	0.58	0.68	0.43	0.55	0.24
X4	P1	1	43425452;43425460	0.88	0.45	0.44	0.7	0.46	0.46	0.72	0.24	0.48	0.45	0.77	0.45	0.74	NA	0.84	0.47	0.79	0.39	0.31	0.62	0.53	0.42	0.44	NA	0.75	0.78	0.21	0.42	0.36	0.79	0.48	0.49	0.25	NA	0.74	0.76	0.88	0.82	0.47	0.1	0.47	0.78	0.84	0.48	0.77	0.52
X5	P1	1	43425479	0.89	0.43	NA	0.72	0.51	0.46	0.47	0.17	0.43	0.44	0.62	0.49	0.5	NA	0.67	NA	0.66	0.39	0.27	0.48	0.55	0.31	0.4	NA	0.69	0.82	0.25	0.71	0.45	0.98	0.42	0.53	0.17	NA	0.84	0.26	0.16	0.82	0.29	0.07	NA	0.6	0.85	0.51	0.68	0.06
X6	P1	1	43425490	0.74	0.33	0.33	0.53	0.4	0.39	0.65	0.15	0.33	0.33	0.54	0.36	0.57	NA	0.65	0.37	0.61	0.3	0.22	0.38	0.38	0.26	0.31	NA	0.56	0.68	0.11	0.31	0.27	0.95	0.35	0.36	0.16	NA	0.73	0.41	0.34	0.9	0.46	0.47	0.37	0.49	0.68	0.38	0.58	0.22
X7	P1	1	43425507;43425514	0.93	0.59	0.52	0.82	0.56	0.56	0.85	0.34	0.62	0.56	0.84	0.55	0.86	NA	0.88	0.57	0.92	0.54	0.39	0.79	0.62	0.46	0.58	NA	0.84	0.89	0.3	0.53	0.49	0.84	0.59	0.56	0.27	NA	0.86	0.83	0.87	0.91	0.6	NA	0.57	0.86	0.92	0.59	0.87	0.51
X8	P1	1	43425545	0.78	0.48	0.37	0.75	0.44	0.58	0.7	0.39	0.58	0.5	0.73	0.43	0.71	NA	0.74	0.58	0.82	0.5	0.39	0.73	0.57	0.41	0.43	NA	0.64	0.68	0.22	0.52	0.46	0.49	0.52	0.57	0.26	NA	0.68	0.58	0.4	0.78	0.41	0.16	0.56	0.68	0.8	0.49	0.74	0.38
X9	P1	1	43425565;43425569	0.93	0.79	0.81	0.92	0.81	0.8	0.9	0.63	0.8	0.81	0.92	0.8	0.95	NA	0.92	0.77	0.92	0.75	0.61	0.91	0.8	0.75	0.78	NA	0.94	0.94	0.62	0.77	0.72	0.96	0.76	0.76	0.6	NA	0.88	0.88	0.89	0.89	0.8	NA	0.79	0.95	0.9	0.78	0.91	0.64
X10	P1	1	43425610	0.69	0.44	0.43	0.55	0.46	0.45	0.6	0.28	0.44	0.42	0.57	0.44	0.6	NA	0.64	0.42	0.62	0.39	0.33	0.51	0.45	0.36	0.45	NA	0.59	0.6	0.24	0.4	0.37	0.45	0.44	0.44	0.25	NA	0.53	0.47	0.47	0.61	0.44	0.19	0.43	0.58	0.68	0.43	0.55	0.24
X11	P2	6	33085355	0.49	0.41	0.29	0.47	0.37	0.06	0.32	0.51	0.24	0.24	0.29	0.33	0.4	NA	0.31	0.19	0.45	0.44	0.22	0.25	0.45	0.3	0.39	0.27	0.36	0.07	0.45	0.23	0.37	0.19	0.64	0.21	0.11	0.46	0.54	0.58	0.5	0.53	0.26	0.39	0.28	0.24	0.43	0.51	0.35	0.38
X12	P2	6	33085420	0.59	0.67	0.44	0.79	0.56	0.31	0.6	NA	0.49	0.46	0.63	0.62	0.39	NA	0.54	0.32	0.76	0.68	0.49	0.49	NA	0.65	0.34	0.59	0.63	0.36	0.69	0.46	0.63	0.28	NA	0.61	0.24	0.68	NA	NA	NA	NA	0.55	0.69	0.6	0.44	0.65	NA	0.64	0.62
X13	P2	6	33085470	0.52	0.68	0.58	0.72	0.34	0.25	0.31	0.6	0.35	0.28	0.49	0.44	0.45	NA	0.49	0.44	0.98	0.64	0.68	0.51	0.56	0.41	0.85	0.39	0.37	0.43	0.72	0.34	0.45	0.45	0.86	0.37	0.18	0.45	0.58	0.48	0.28	0.53	0.41	0.6	0.4	0.31	0.37	0.31	0.37	0.27
X14	P2	6	33085521	0.35	0.4	0.26	0.51	0.36	0.21	0.3	0.54	0.29	0.29	0.32	0.29	0.44	NA	0.41	0.23	0.45	0.59	0.26	0.21	0.56	0.36	0.45	0.35	0.28	0.25	0.42	0.25	0.39	0.17	0.68	0.29	0.21	0.34	0.56	0.41	0.25	0.72	0.29	0.45	0.34	0.21	0.35	0.36	0.32	0.36
X15	P2	6	33085565	0.52	0.3	NA	0.43	0.34	0.08	0.21	0.41	0.22	0.18	0.31	0.3	0.35	NA	0.34	0.19	0.4	0.43	0.22	0.19	0.42	0.28	0.34	0.2	0.27	0.13	0.26	0.18	0.34	0.02	0.58	0.17	0.13	0.32	0.31	0.16	0.84	0.26	0.19	0.25	NA	0.11	0.28	0.12	0.2	0.16
X16	P2	6	33085590	0.73	0.05	0	0.03	0.03	0.06	0.1	0.17	0.3	0.06	0.08	0.02	0.11	NA	0.03	0.02	0.02	0.35	0.23	0.12	0.22	0.28	0.29	0.04	0.06	0.72	0.13	0.15	0.04	0.15	0.79	0.04	0.44	0	0.21	0.46	0.03	0.53	0	0.31	0.29	0	0	0.11	0.02	0.2
X17	P2	6	33085690	0.12	0.15	0.15	0.17	0.15	0.14	0.14	0.22	0.15	0.1	0.15	0.14	0.19	NA	0.18	0.15	0.21	0.29	0.15	0.15	0.2	0.15	0.19	0.22	0.15	0.14	0.16	0.13	0.17	0.12	0.29	0.11	0.13	0.19	0.29	0.22	0.16	0.22	0.13	0.19	0.15	0.12	0.23	0.26	0.15	0.21
X18	P2	6	33085711	0.03	0.03	0.04	0.04	0.05	0.06	0.04	0.1	0.04	0.04	0.06	0.02	0.06	NA	0.07	0.06	0.08	0.13	0.03	0.05	0.08	0.04	0.07	0.08	0.06	0.03	0.03	0.04	0	0.03	0.13	0.05	0.06	0.08	0.04	0.08	0	NA	0.02	0.04	0.04	0.01	0.07	NA	0.01	0
X19	P2	6	33085736	0.16	0	0.2	0.23	0.19	0.14	0.15	0.26	0.23	0.15	0.22	0.16	0.24	NA	0.23	0.2	0.35	0.4	0.21	0.22	0.24	0.23	0.23	0.29	0.23	0.17	0.26	0.16	0.23	0.18	0.42	0.18	0.16	0.25	0.43	0.38	0.19	0.33	0.13	0.25	0.22	0.16	0.33	0.33	0.26	0.32
X20	P2	6	33085755	0.06	0.17	0.37	0.25	0.06	0.05	0.1	0.2	0.11	0.04	0.06	0.05	0.14	NA	0.15	0.07	0.17	0.23	0.11	0.1	0.2	0.11	0.16	0.16	0.07	0.09	0.14	0.09	0.11	0.06	0.31	0.09	0.05	0.17	0.38	0.28	0.03	0.15	0.12	0.19	0.09	0.04	0.23	0.4	0.21	0.27
X21	P3	1	154582007	0.02	0.2	0.12	0.13	0.03	0.18	0.08	0.05	0.1	0.27	0.06	0.16	0.09	NA	0.04	0.08	0	0.14	0.18	NA	0.12	0.05	0.02	0.08	0	0.15	0.08	NA	0.11	0.02	0.06	0.01	0.08	NA	NA	0	0	0	NA	0	0	0.05	0.05	NA	0	NA
X22	P3	1	154582033;154582041	0.09	0.21	0.16	0.14	0.05	0.25	0.22	0.21	0.08	0.37	0.07	0.21	0.21	NA	0.27	0.21	0.11	0.3	0.3	0.44	0.22	0.24	0.43	0.16	0.28	0.27	0.11	NA	0.18	0.2	0.19	0.36	0.09	NA	NA	0.21	NA	0.5	NA	0.34	0.09	0.33	0.32	0.59	0.07	0.45
X23	P3	1	154582144	0.02	0.03	0.02	0.03	0.02	0.04	0.01	0.02	0.04	0.06	0.02	0.02	0.02	NA	0.01	0.02	0	0.02	0.03	0.02	0.04	0.01	0	0.02	0	0.05	0.02	NA	0	0.01	0.04	0.03	0.03	NA	NA	0	0	0	NA	0	0	0.01	0.04	0	0	0.02
X24	P3	1	154582156	0.1	0.33	0.24	0.27	0.17	0.39	0.25	0.26	0.22	0.45	0.22	0.32	0.26	NA	0.27	0.25	0.16	0.35	0.42	0.27	0.26	0.27	0.29	0.24	0.11	0.4	0.24	NA	0.26	0.11	0.26	0.15	0.25	NA	NA	0.4	0.66	NA	NA	0.46	0.16	0.31	0.39	0.58	0.15	0.38
X25	P3	1	154582187	0.13	0.68	0.47	0.45	0.16	0.64	0.18	0.2	0.21	0.79	0.2	0.47	0.21	NA	0.21	0.18	0.11	0.3	0.48	0.11	0.37	0.15	0.15	0.17	0.08	0.21	0.2	0.02	0.26	0.21	0.2	0.11	0.19	0.05	0.07	0.13	0.06	0.07	0.05	0.07	0.14	0.14	0.17	0.15	0.07	0.09
X26	P3	1	154582196	0.1	0.53	0.37	0.38	0.11	0.63	0.42	0.34	0.29	0.7	0.32	0.47	0.37	NA	0.5	0.25	0.17	0.54	0.55	0.31	0.37	0.41	0.29	0.02	0.06	0.56	0.25	NA	0.15	0.27	0.3	0.11	0.25	NA	NA	NA	NA	0.19	NA	NA	NA	0.46	0.41	NA	0.16	0.42
X27	P3	1	154582205	0.02	0.28	0.2	0.15	0.04	0.46	0.08	0.08	0.08	0.42	0.04	0.22	0.11	NA	0.13	0.06	0.05	0.15	0.16	0	0.1	0.08	0.08	0.04	0	0.09	0.07	0.03	0.12	0.08	0.08	0.02	0.06	0.02	0	0.11	0.06	0	0.02	0.07	0	0.06	0.11	0.06	0.03	0.06
X28	P3	1	154582288	0.61	0.88	NA	0.74	0.68	0.8	0.46	0.51	0.39	0.8	0.29	0.41	0.45	NA	NA	0.45	0.46	0.54	0.5	0.62	0.46	0.51	0.32	0.41	0.33	0.44	0.51	0.06	0.42	0.46	0.5	0.4	0.44	0	NA	NA	NA	NA	0	NA	NA	0.44	0.4	0.29	0.42	NA
X29	P4	8	142452350;142452352	0.87	0.89	0.89	0.9	0.87	0.88	0.86	0.9	0.83	0.87	0.87	0.88	0.87	NA	0.85	0.84	0.86	0.88	0.89	0.89	0.84	0.85	0.88	0.87	0.87	0.82	0.88	0.88	0.89	0.91	0.84	0.85	0.84	0.85	0.88	0.92	0.88	0.9	0.88	0.87	0.88	0.88	NA	0.96	0.87	0.88
X30	P4	8	142452365	0.9	1	0.96	1	0.72	1	0.69	0.68	1	0.72	0.7	0.7	0.94	NA	0.71	0.7	0.99	0.9	1	1	0.71	1	0.94	0.7	0.93	1	1	0.91	0.7	1	0.91	0.95	1	0.86	0.84	0.7	0.89	0.87	0.92	0.97	0.94	0.89	NA	0.7	0.7	1
X31	P4	8	142452388;142452390	0.87	0.89	0.89	0.9	0.87	0.88	0.86	0.9	0.83	0.87	0.87	0.88	0.87	NA	0.85	0.84	0.86	0.88	0.89	0.89	0.84	0.85	0.88	0.87	0.87	0.82	0.88	0.88	0.89	0.91	0.84	0.85	0.84	0.85	0.88	0.92	0.88	0.9	0.88	0.87	0.88	0.88	NA	0.96	0.87	0.88
X32	P4	8	142452403	0.9	1	0.96	1	0.72	1	0.69	0.68	1	0.72	0.7	0.7	0.94	NA	0.71	0.7	0.99	0.9	1	1	0.71	1	0.94	0.7	0.93	1	1	0.91	0.7	1	0.91	0.95	1	0.86	0.84	0.7	0.89	0.87	0.92	0.97	0.94	0.89	NA	0.7	0.7	1
X33	P4	8	142452426;142452428	0.87	0.89	0.89	0.9	0.87	0.88	0.86	0.9	0.83	0.87	0.87	0.88	0.87	NA	0.85	0.84	0.86	0.88	0.89	0.89	0.84	0.85	0.88	0.87	0.87	0.82	0.88	0.88	0.89	0.91	0.84	0.85	0.84	0.85	0.88	0.92	0.88	0.9	0.88	0.87	0.88	0.88	NA	0.96	0.87	0.88
X34	P4	8	142452466	0.54	NA	NA	NA	0.75	0.57	1	NA	0.4	0.68	0.48	0	0.71	NA	0.92	0.86	0.76	NA	0.81	0.73	0.85	0.78	NA	NA	NA	0.8	0.74	0.87	0.8	0.95	NA	NA	1	0.55	0.65	NA	NA	0.55	NA	NA	0.69	0.77	NA	0.39	NA	0.76
X35	P4	8	142452472;142452479	0.8	0.76	0.79	0.79	0.8	0.8	0.79	0.76	0.8	0.79	0.78	0.78	0.8	NA	0.79	0.8	0.79	0.79	0.79	0.77	0.79	0.76	0.79	0.77	0.8	0.78	0.78	0.81	0.79	0.79	0.79	0.8	0.77	0.8	0.8	0.77	0.79	0.79	0.8	0.79	0.79	0.8	NA	0.78	0.79	0.77
X36	P4	8	142452493	0.88	0.84	0.91	0.92	0.91	0.9	0.91	0.91	0.9	0.92	0.86	0.88	0.91	NA	0.88	0.9	0.91	0.81	0.93	0.74	0.9	0.88	0.92	0.86	0.84	0.88	0.91	0.84	0.86	0.93	0.88	0.89	0.9	0.91	0.89	0.97	0.94	0.9	0.87	0.89	0.87	0.9	NA	0.91	0.93	0.91
X37	P4	8	142452509	0.37	0.84	0.38	0.88	0.85	0.86	0.74	0.43	0.4	0.47	0.85	0.45	0.75	NA	0.47	0.45	0.79	0.83	0.87	0.43	0.86	0.8	0.48	0.83	0.43	0.79	0.82	0.85	0.84	0.91	0.43	0.42	0.84	0.76	0.8	0.16	0.86	0.74	0.86	0.85	0.83	0.79	NA	0.83	0.42	0.75
X38	P4	8	142452580	0.87	0.87	0.89	0.91	0.88	0.9	0.9	0.84	0.85	0.85	0.88	0.85	0.87	NA	0.9	0.89	0.81	0.86	0.88	0.85	0.89	0.83	0.86	0.86	0.9	0.91	0.88	0.84	0.89	0.91	0.85	0.89	0.84	0.81	0.8	0.89	0.84	0.81	0.89	0.95	0.83	0.85	NA	0.85	0.89	0.89
X39	P5	8	24880841	0.44	0.52	0.67	0.54	0.54	0.51	0.55	0.61	0.5	0.53	0.58	0.54	0.57	NA	0.54	0.52	0.49	0.45	0.51	0.56	0.58	0.55	0.52	0.43	NA	0.39	0.6	0.66	0.55	0.3	0.71	0.66	0.55	0.51	NA	0.56	0.55	0.55	0.73	0.43	0.44	0.51	0.58	0.51	0	0.49
X40	P6	17	76556711	NA	NA	NA	1	1	1	1	0.97	1	0.9	1	1	0.99	NA	0.96	0.96	0.91	0.97	0.97	0.96	0.99	1	1	NA	1	1	1	0.97	1	1	0.96	0.92	0.95	1	NA	1	1	1	1	NA	0.94	1	NA	1	0.92	1
X41	P6	17	76556745	0.92	0.92	0.91	0.91	0.93	0.9	0.87	0.86	0.85	0.91	0.89	0.86	0.87	NA	0.89	0.85	0.91	0.87	0.91	0.87	0.84	0.89	0.89	0.87	0.83	0.88	0.88	0.88	0.89	0.91	0.9	0.88	0.83	0.9	0.84	0.88	0.88	0.8	0.91	0.93	0.9	NA	0.87	0.94	0.85	0.86
X42	P6	17	76556777	0.83	0.85	0.86	0.85	0.8	0.85	0.81	0.81	0.76	0.84	0.8	0.8	0.79	NA	0.82	0.82	0.81	0.81	0.78	0.77	0.77	0.8	0.85	0.8	0.79	0.79	0.81	0.82	0.81	0.82	0.77	0.81	0.8	0.83	0.78	0.8	0.83	0.76	0.8	0.76	0.84	0.13	0.39	0.44	0.82	0.85
X43	P6	17	76556797;76556799	0.91	0.91	0.88	0.9	0.97	0.95	0.97	0.95	0.96	0.95	0.89	0.96	0.96	NA	0.97	0.96	0.94	0.94	0.96	0.96	0.96	0.75	0.96	0.97	0.97	0.96	0.97	0.95	0.97	0.96	0.92	0.96	0.94	0.92	0.92	0.97	0.96	0.94	0.97	0.96	0.94	0.9	0.88	0.94	0.93	0.96
X44	P6	17	76556822	0.92	0.9	0.9	0.88	0.88	0.91	0.91	0.93	0.93	0.88	0.9	1	0.87	NA	0.9	0.85	0.9	0.87	0.91	0.85	0.89	0.93	0.91	0.88	0.9	0.89	0.92	0.91	0.94	0.93	0.9	0.9	0.9	0.88	0.9	0.92	1	0.9	1	0.9	0.89	NA	0.88	0.89	0.89	0.99
X45	P6	17	76556839	0.9	NA	0.89	0.79	0.86	0.95	0.9	1	0.87	0.81	0.96	0.85	0.87	NA	0.94	0.92	0.96	0.89	0.88	0.87	0.99	0.92	0.96	0.77	0.96	0.89	0.86	0.9	0.85	0.85	0.8	0.81	0.82	1	0.92	0.95	0.78	0.85	0.88	0.85	0.83	NA	0.85	NA	0.88	0.89
X46	P6	17	76556857;76556860;76556865	0.97	0.97	0.97	0.98	0.98	0.97	0.96	0.96	0.97	0.97	0.97	0.95	0.96	NA	0.95	0.96	0.96	0.96	0.96	0.95	0.95	0.95	0.98	0.95	0.97	0.96	0.97	0.97	0.96	0.96	0.95	0.96	0.97	0.96	0.97	0.97	0.97	0.97	0.98	0.98	0.96	0.96	0.96	0.98	0.96	0.96
X47	P6	17	76556876	0.96	0.94	0.99	0.97	0.97	0.97	0.97	0.99	1	0.98	0.98	0.96	1	NA	0.94	0.98	1	1	0.98	0.97	0.95	0.97	0.97	1	0.98	0.96	1	0.98	1	0.97	1	1	0.96	0.99	0.96	1	0.99	0.99	0.99	1	0.96	1	1	1	0.97	0.99
X48	P6	17	76556915;76556911	0.89	0.9	0.84	0.9	0.88	0.87	0.93	0.88	0.94	0.94	0.91	0.95	0.92	NA	0.93	0.94	0.92	0.93	0.96	0.95	0.98	0.87	0.9	0.95	0.92	0.95	0.92	0.9	0.98	0.94	0.95	0.94	0.95	0.87	0.86	0.95	0.93	0.89	0.9	0.9	0.96	0.83	0.85	0.94	0.92	0.96
X49	P6	17	76556941;76556943	0.96	0.96	0.95	0.92	0.94	0.95	0.96	0.94	0.92	0.95	0.93	0.94	0.94	NA	0.94	0.94	0.93	0.96	0.95	0.93	0.93	0.96	0.97	0.94	0.94	0.92	0.95	0.93	0.94	0.95	0.92	0.94	0.94	0.84	0.94	0.95	0.94	0.94	0.98	0.85	0.95	0.48	0.78	0.81	0.95	0.93
X50	P6	17	76556971	0.8	0.72	0.82	0.76	0.75	0.82	0.8	0.76	0.78	0.8	0.82	1	0.74	NA	0.75	0.81	0.87	0.78	0.7	0.78	0.75	0.95	0.75	0.74	0.78	0.81	0.76	0.93	0.79	0.74	0.74	0.76	0.76	0.79	0.67	0.81	0.76	0.61	0.75	0.81	0.8	0.8	0.75	0.83	0.69	0.89
X51	P6	17	76557030	1	NA	0.91	1	1	0.97	0.94	0.93	0.95	0.96	0.93	0.99	0.94	NA	0.95	0.94	0.92	0.93	0.98	0.93	0.94	0.98	0.91	1	1	0.95	0.95	0.89	0.97	0.95	0.95	0.95	0.9	1	0.96	0.94	0.93	0.95	0.93	1	0.96	1	0.91	1	0.97	0.96
X52	P6	17	76557038	NA	NA	NA	1	1	1	1	0.97	1	0.9	1	1	0.99	NA	0.96	0.96	0.91	0.97	0.97	0.96	0.99	1	1	NA	1	1	1	0.97	1	1	0.96	0.92	0.95	1	NA	1	1	1	1	NA	0.94	1	NA	1	0.92	1
X53	P7	1	1823366	0.04	0.13	0.2	0.13	0.11	0.17	0.07	0.11	0.09	0.25	0.15	0.25	0.05	NA	0.15	0.1	0.39	0.15	0.12	0.16	0.17	0.12	0.15	0.15	0.12	0.2	0.16	0.17	0.13	0.27	0.22	0.09	0.09	0.12	NA	0.15	0.14	0.1	0.14	0.07	NA	0.05	0.09	0.05	0.18	0.11
X54	P7	1	1823379;1823387	0.07	0.1	0.1	0.13	0.12	0.06	0.05	0.06	0.1	0.1	0.11	0.14	0.06	NA	0.1	0.06	0.05	0.13	0.09	0.05	0.09	0.13	0.11	0.1	0.05	0.09	0.11	0.15	0.12	0.06	0.05	0.04	0.14	0.11	NA	0.16	0.05	0.07	0.09	0.08	0.06	0.11	0.11	0.09	0.2	0.16
X55	P7	1	1823394	0.09	0.18	0.15	0.2	0.2	0.13	0.1	0.09	0.17	0.18	0.17	0.2	0.08	NA	0.16	0.09	0.1	0.19	0.13	0.1	0.18	0.16	0.18	0.13	0.08	0.16	0.17	0.23	0.21	0.15	0.09	0.1	0.21	0.18	NA	0.26	0.12	0.1	0.16	0.14	0.11	0.19	0.16	0.14	0.26	0.26
X56	P7	1	1823423	0.05	0.12	0.11	0.16	0.13	0.07	0.04	0.05	0.1	0.08	0.14	0.14	0.05	NA	0.12	0.05	0.05	0.14	0.13	0.06	0.07	0.12	0.1	0.09	0.04	0.09	0.1	0.18	0.13	0.07	0.05	0.05	0.1	0.13	NA	0.16	0.04	0.05	0.12	0.1	0.05	0.11	0.09	0.1	0.2	0.23
X57	P7	1	1823440	0.01	0.03	0.05	0.07	0.03	0.03	0.03	0.03	0.05	0.05	0.04	0.05	0.04	NA	0.05	0.03	0.03	0.04	0.05	0.04	0.05	0.04	0.04	0.03	0.03	0.05	0.04	0.07	0.03	0.03	0.03	0.03	0.05	0.04	NA	0.05	0.04	0.02	0.06	0.04	0.06	0.04	0.04	0.02	0.05	0.06
X58	P7	1	1823523;1823529	0.15	0.25	0.42	0.5	NA	0.38	0.16	0.19	0.47	0.29	0.51	0.55	0.19	NA	0.48	0.2	0.21	0.56	0.23	0.23	0.2	0.53	0.48	0.24	0.18	0.27	0.47	0.78	0.7	0.39	0.23	0.23	0.57	0.65	NA	0.8	0.23	0.27	0.26	0.18	0.27	0.51	0.26	0.34	0.87	0.82
X59	P7	1	1823556;1823560	0.17	0.42	0.45	0.5	0.64	0.37	0.19	0.23	0.47	0.45	0.54	0.53	0.22	NA	0.46	0.21	0.18	0.55	0.41	0.22	0.43	0.51	0.58	0.43	0.18	0.43	0.52	0.68	0.66	0.42	0.22	0.2	0.52	0.63	NA	0.72	0.2	0.27	0.44	0.36	0.23	0.51	0.46	0.45	0.79	0.75
X60	P8	8	1712877	0.18	0.17	0.15	0.16	0.16	0.17	0.12	0.15	0.19	0.17	0.19	0.15	0.1	NA	0.16	0.17	0.16	0.12	0.08	0.12	0.06	0.1	NA	0.12	0.15	0.14	NA	0.15	0.04	0.07	0.1	0.11	0.12	NA	0.18	0.16	NA	0.16	0	0.12	0.1	NA	0.19	0.09	0.15	0.13
X61	P8	8	1713005;1713007	0.39	0.41	0.39	0.38	0.41	0.35	0.33	0.29	0.47	0.38	0.37	0.34	0.35	NA	0.43	0.4	0.34	0.27	0.13	0.22	0.18	0.31	NA	0.2	0.3	0.37	NA	0.37	0.26	NA	NA	0.28	0.28	NA	0.3	0.42	NA	0.46	NA	NA	0.31	NA	0.46	NA	NA	0.32
X62	P8	8	1713012	0.39	0.46	0.42	0.39	0.39	0.38	0.41	0.37	0.51	0.41	0.44	0.34	0.48	NA	0.45	0.5	0.4	0.37	0.2	0.28	0.26	0.4	NA	0.3	0.39	0.36	NA	0.42	0.35	0.23	0.28	0.34	0.4	0.08	0.38	0.44	0.03	0.44	0.19	0.23	0.35	NA	0.48	0.34	0.39	0.36
X63	P8	8	1713089	0.09	0.13	0.09	0.11	0.08	0.09	0.11	0.1	0.15	0.07	0.08	0.09	0.08	NA	0.1	0.07	0.06	0.06	0.05	0.09	0.07	0.73	0.18	0.05	0.02	0.05	0.2	0.12	0.08	0.08	0.06	0.05	0.13	0.19	0.1	0.09	0.04	0.14	0.07	0.06	0.07	NA	0.07	0.11	0.06	0.07
X64	P8	8	1713240	0.18	0.18	0.17	0.14	0.13	0.12	0.11	0.1	0.2	0.09	0.11	0.13	0.13	NA	0.16	0.13	0.11	0.1	0.05	0.11	0.07	0.08	NA	0.11	0.1	0.11	NA	0.12	0.06	0.04	0.08	0.06	0.14	NA	0.09	0.15	NA	0.12	NA	0.06	0.09	NA	0.17	0.06	0.11	0.13
X65	P9	11	77299878;77299880	0.87	0.79	0.79	0.79	0.76	0.85	0.81	0.56	0.68	0.76	0.83	0.87	0.86	NA	0.93	0.79	0.89	0.69	0.82	0.68	0.89	0.28	NA	0.72	0.91	0.68	0.78	0.32	0.5	0.92	0.8	0.83	0.73	0.83	0.83	0.78	0.83	NA	0.7	0.78	0.9	0.57	0.77	0.83	0.53	0.83
X66	P9	11	77299920	0.68	0.59	0.6	0.63	0.5	0.7	0.66	0.58	0.72	0.55	0.63	0.73	0.8	NA	0.81	0.67	0.68	0.64	0.56	0.64	0.74	0.63	NA	0.77	0.82	0.74	0.7	0.64	0.37	0.68	1	0.66	0.72	0.74	0.72	0.66	0.76	NA	0.66	0.62	0.73	0.78	0.85	0.63	0.71	0.59
X67	P9	11	77299943	0.72	0.55	0.58	0.6	0.51	0.7	0.65	0.61	0.76	0.54	0.65	0.7	0.77	NA	0.85	0.62	0.7	0.63	0.57	0.61	0.68	0.74	NA	0.81	0.86	0.7	0.66	0.62	0.38	0.89	0.66	0.68	0.74	0.72	0.77	0.66	0.72	NA	0.72	0.64	0.77	0.82	0.87	0.69	0.81	0.66
X68	P9	11	77299956	0.78	0.66	0.44	0.65	0.64	0.74	0.61	0.45	0.46	0.63	0.44	0.68	0.53	NA	0.69	0.53	0.56	0.39	0.39	0.52	0.56	0.2	NA	0.29	0.29	0.36	0.39	0.28	0.3	0.3	0.49	0.55	0.14	0.33	0.57	0.64	0.3	0.06	0.51	0.27	0.53	0.24	0.45	0.37	0.15	0.32
X69	P9	11	77299960;77299962	0.77	0.66	0.63	0.67	0.55	0.72	0.69	0.66	0.79	0.6	0.67	0.77	0.75	NA	0.86	0.67	0.77	0.68	0.59	0.66	0.72	0.67	NA	0.79	0.83	0.71	0.69	0.71	0.43	0.84	0.66	0.7	0.73	0.75	0.81	0.71	0.77	NA	0.72	0.67	0.78	0.88	0.89	0.71	0.86	0.75
X70	P9	11	77299980	0.93	0.88	0.86	0.81	0.89	0.82	0.66	0.46	0.46	0.95	0.81	0.84	0.56	NA	0.73	0.7	0.68	0.67	0.5	0.58	0.56	0.2	NA	0.25	0.25	0.59	0.41	0.31	0.27	0.29	0.5	0.57	0.08	0.5	0.56	0.71	0.29	0.08	0.59	0.4	0.53	0.37	0.5	0.39	0.18	0.4
X71	P9	11	77300014	0.79	0.69	0.68	0.76	0.63	0.78	0.77	0.72	0.75	0.71	0.76	0.79	0.81	NA	0.82	0.75	0.78	0.77	0.67	0.65	0.7	0.69	NA	0.8	0.84	0.79	0.74	0.68	0.47	0.74	0.73	0.72	0.7	0.79	0.8	0.78	0.75	NA	0.79	0.72	0.81	0.83	0.82	0.69	0.78	0.72
X72	P9	11	77300186	0.58	0.52	0.5	0.52	0.53	0.58	0.57	0.53	0.59	0.53	0.59	0.67	0.67	NA	0.7	0.54	0.58	0.48	0.55	0.48	0.55	0.63	NA	0.63	0.7	0.49	0.58	0.56	0.32	0.56	0.56	0.54	0.36	0.54	0.65	0.6	0.59	NA	0.61	0.59	0.58	0.73	0.68	0.6	0.6	0.52
X73	P10	17	3379567	0	0.56	0	0	0.39	0	0	0.03	0	0	0	0	0	0	0.09	0	0	0.76	0	0.71	0	0	0	NA	0	0.88	0	0	0	0	0.67	0.8	0	0	0.89	0.72	0	0.39	0	0.06	0	0.01	0.78	0	NA	0.08
X74	P10	17	3379603	NA	0.89	NA	NA	NA	NA	NA	NA	NA	NA	NA	NA	NA	NA	NA	NA	NA	0.7	NA	NA	NA	NA	NA	0.83	NA	0.75	NA	NA	NA	NA	0.6	0.7	NA	NA	0.67	0.65	NA	NA	NA	NA	NA	NA	NA	NA	NA	NA
X75	P10	17	3379700	NA	0	NA	NA	1	NA	NA	NA	NA	NA	NA	NA	NA	NA	NA	NA	NA	1	0	1	NA	NA	NA	1	NA	0.98	NA	NA	NA	NA	0.81	0.72	NA	NA	0.76	0.87	NA	0.21	NA	NA	NA	NA	0.99	NA	NA	NA
X76	P11	17	42467726;42467728	0.82	0.76	0.76	0.74	0.81	0.77	0.73	0.78	0.94	0.74	0.75	0.74	0.76	0.77	0.78	0.78	0.63	0.71	0.6	0.76	0.59	0.71	0.76	0.69	0.65	0.74	0.74	0.72	0.64	0.65	0.79	0.58	0.71	0.65	0.77	0.7	0.71	0.8	0.71	0.62	0.7	0.59	0.7	0.72	0.66	0.62
X77	P11	17	42467780	0.68	0.67	0.65	0.61	0.64	0.67	0.67	0.64	0.73	0.56	0.64	0.63	0.58	0.66	0.63	0.67	0.48	0.53	0.48	0.63	0.49	0.62	0.6	0.55	0.49	0.62	0.58	0.6	0.52	0.4	0.63	0.42	0.6	0.54	0.62	0.59	0.57	0.68	0.52	0.47	0.6	0.51	0.52	0.57	0.53	0.46
X78	P11	17	42467867	0.56	0.58	1	0.31	0.24	1	0.74	0.29	NA	0.68	0.45	0.42	0.45	0.49	1	1	0.12	1	0.29	0.78	0.99	0.41	1	1	0.49	0.51	0.55	0.93	0.25	0.07	0.57	0.18	0.33	0.88	1	0.74	0.61	0.71	0.08	1	0.73	0.6	0.25	1	0.36	0.1
X79	P12	19	18343701	0	NA	NA	0	0.02	NA	0	0.09	NA	0.05	0.09	0.04	0.07	0	0.07	0.12	0	0.01	0.05	0	0.07	0.06	0.02	0.05	0	0.02	0	0.06	0.06	0.04	0.1	0.05	0.06	0.06	0.1	NA	0.04	NA	NA	0.09	NA	0.1	0.03	0.01	0.05	0
X80	P12	19	18343749	0.06	0.04	0.04	0.03	0.04	NA	0.05	0.02	NA	0.05	0.04	0.04	0.05	0.05	0.05	0.05	0	0.06	0.03	0.07	0.05	0.04	0.02	0.03	0.05	0.04	0.05	0.05	0.05	0.05	0.1	0.06	0.05	0.03	0.04	0.06	0.06	0.07	NA	0.05	NA	0.05	0.03	0.04	0.04	0.04
X81	P12	19	18343760	0.1	0.68	0.07	0.04	0.03	NA	0.02	0.7	NA	0.06	0.2	0	0.05	0	0.14	0.07	0.7	0.49	0.04	0.57	0.08	0.19	0.03	0.54	0.06	0.08	0.96	0.46	0.01	0.12	0.22	0.53	0.25	0.07	0.09	0	0.02	0.07	NA	0.17	NA	0.08	0.06	0.07	0.05	0.38
X82	P12	19	18343776	0	0	0.03	0	0	NA	NA	0	NA	0	0	0	0.02	0.03	0	0	0	0	0.07	0	0	0	0	0	0	0.01	0	0	0	0	0.07	0.02	0	0	0	0	0	0	NA	0	NA	0.01	0.05	0	0	0
X83	P12	19	18343790;18343792	0	NA	0.04	0.07	0.05	NA	NA	0	NA	0	0	0	0.03	0.04	0	0	0	0	0.27	0	0	0	0	0	0	0.01	NA	0	0	0	0.08	0.05	0	0	0	0	0	0	NA	0	NA	0.09	0.06	0	0.05	0
X84	P12	19	18343807;18343811;18343813	0.01	0.01	0.01	0	0.01	NA	0.01	0.01	NA	0.01	0.02	0.01	0.01	0.01	0.01	0.01	0.01	0.01	0.02	0.01	0.01	0.01	0.01	0	0.01	0.02	0	0.01	0.02	0.01	0.03	0.01	0.01	0	0.02	0.04	0.02	0.02	NA	0.01	NA	0.01	0.01	0.01	0.01	0.01
X85	P12	19	18343830;18343832	0.04	0.03	0.11	0.04	0.06	NA	0.04	0.09	NA	0.04	0.07	0.03	0.05	0.05	0.08	0.08	0.03	0.05	0.05	0.09	0.04	0.06	0.03	0.03	0.04	0.04	0.04	0.05	0.05	0.04	0.12	0.04	0.07	0.05	0.08	0.09	0.05	0.06	NA	0.09	NA	0.06	0.05	0.09	0.06	0.05
X86	P12	19	18343840;18343842	0.04	0	0.01	0	0.01	NA	0	0	NA	0.02	0.01	0.03	0.05	0.05	0.05	0.05	0.03	0.05	0.04	0.04	0	0.02	0	0.02	0.03	0.02	NA	0.03	0.02	0.02	0.07	0.03	0.03	0.01	0.07	0	0.05	0.06	NA	0.02	NA	0.03	0.02	0.04	0.06	0
X87	P12	19	18343852	0.04	0.03	0.04	0.02	0.03	NA	0.01	0.01	NA	0.03	0.03	0.04	0.03	0.03	0.04	0.05	0.01	0.03	0.07	0.02	0.04	0.02	0.03	0.02	0.02	0.05	0.02	0.04	0.04	0.04	0.07	0.03	0.06	0.02	0.05	0.02	0.02	0.04	NA	0.08	NA	0.05	0.02	0.04	0.04	0.02
X88	P12	19	18343858	NA	NA	NA	0.12	NA	NA	NA	NA	NA	NA	NA	NA	NA	NA	NA	NA	NA	NA	NA	0	0.06	NA	0	0.13	NA	NA	NA	NA	NA	NA	0	NA	0.04	NA	NA	NA	NA	NA	NA	0.13	NA	NA	0.14	NA	NA	0.04
X89	P12	19	18343868	NA	NA	NA	NA	NA	NA	NA	NA	NA	NA	0.06	NA	NA	NA	NA	NA	NA	NA	0.09	NA	NA	0.1	0.04	NA	NA	NA	NA	NA	0.05	0.04	0.13	NA	0.17	NA	NA	NA	NA	NA	NA	0.08	NA	0.08	0.05	0.1	NA	NA
X90	P12	19	18343880	NA	NA	NA	NA	NA	NA	NA	NA	NA	0	NA	NA	NA	NA	NA	NA	NA	0	NA	NA	0	NA	0.12	NA	NA	NA	NA	NA	NA	NA	0.16	NA	NA	0	0	NA	NA	NA	NA	0.17	NA	NA	0.13	0.08	NA	0.09
X91	P12	19	18343889;18343892;18343892	0.3	0.3	0.26	0.37	0.24	NA	0.26	0.26	NA	0.25	0.25	0.22	0.23	NA	0.33	0.33	0.38	0.33	0.31	0.32	0.3	0.26	0.23	0.32	0.31	0.24	NA	0.29	0.26	0.24	0.33	0.35	0.35	0.32	0.31	0.22	0.27	0.35	NA	0.29	NA	0.35	0.35	0.33	0.35	0.3
X92	P12	19	18343915	0.22	0.26	0.22	NA	0.2	NA	0.18	0.25	NA	0.2	0.21	0.22	0.2	0.21	0.26	0.27	0.32	0.51	0.43	0.33	0.33	0.26	0.2	0.32	0.29	0.24	0.34	0.3	0.32	0.23	0.4	0.38	0.29	0.36	0.3	0.32	0.36	0.4	NA	0.3	NA	0.35	0.34	0.36	0.38	0.31
X93	P12	19	18343937;18343941;18343943	0.18	0.19	0.17	0.16	0.17	NA	0.17	0.18	NA	0.17	0.19	0.19	0.17	0.12	0.25	0.29	0.3	0.4	0.35	0.28	0.36	0.24	0.14	0.21	0.26	0.22	0.18	0.28	0.26	0.22	0.36	0.34	0.27	0.27	0.24	0.3	0.29	0.35	NA	0.31	NA	0.29	0.28	0.33	0.33	0.24
X94	P12	19	18343980;18343983	0.48	0.27	0.31	0.13	0.18	NA	0.32	0.49	NA	0.22	0.15	0.2	0.19	0.62	0.09	0.12	0.66	0.45	0.16	0.58	0.18	0.17	0.12	0.53	0.17	0.17	0.72	0.24	0.15	0.21	0.23	0.08	0.26	0.24	0.19	0.29	0.29	0.38	NA	0.1	NA	0.18	0.27	0.17	0.24	0.23
X95	P12	19	18344003	NA	NA	0.07	0.01	NA	NA	0	NA	NA	NA	NA	0.02	0.04	NA	0	NA	0.04	0.02	NA	0	0.06	NA	0.05	0.27	0.01	NA	NA	NA	NA	NA	NA	0.33	0.07	NA	NA	NA	0.23	NA	NA	0.01	NA	0.08	NA	0.13	NA	NA
"NA" indicates no methylation values were reported
[truncated: 4 more columns]
